# Supplementary material for: Transcriptome and Physiological Analyses of a Navel Orange Mutant with Improved Drought Tolerance and Water Use Efficiency Caused by Increases of Cuticular Wax Accumulation and ROS Scavenging Capacity
Source: Int J Mol Sci. 2022 May 18;23(10):5660. doi: 10.3390/ijms23105660 (PMC9145189; doi:10.3390/ijms23105660)
Supplement: Supplementary file 1 [file ijms-23-05660-s001.zip]

Archive with 10 entries (10 files):
- Table S1.xlsx
- Table S10.pdf
- Table S2.xlsx
- Table S3.xlsx
- Table S4.xlsx
- Table S5.xlsx
- Table S6.xlsx
- Table S7.xlsx
- Table S8.xlsx
- Table S9.xlsx
