# Supplementary material for: Transcriptome and Physiological Analyses of a Navel Orange Mutant with Improved Drought Tolerance and Water Use Efficiency Caused by Increases of Cuticular Wax Accumulation and ROS Scavenging Capacity
Source: Int J Mol Sci. 2022 May 18;23(10):5660. doi: 10.3390/ijms23105660 (PMC9145189; doi:10.3390/ijms23105660)
Supplement: Supplementary file 1 [file ijms-23-05660-s001.zip › Table S1.xlsx]

## Sheet: Table S1
Table S1. The expression levels of all differentially expressed genes (DEGs) in WT and MT leaf samples
Gene ID	WT FPKM	MT FPKM	log2(MT/WT)	Q-value	P-value
BGI_novel_G000008	1.966	4.37	1.15033	9.29465e-27	1.59156e-27
BGI_novel_G000009	0.58	2.943	2.33294	1.42397e-06	7.42345e-07
BGI_novel_G000010	5.323	11.98	1.16332	8.03331e-41	9.34428e-42
BGI_novel_G000016	0.143	3.85	4.74474	1.82836e-104	8.95735e-106
BGI_novel_G000034	0.613	1.763	1.51855	2.38226e-06	1.27127e-06
BGI_novel_G000051	0.33	0	-4.55719	0.000686822	0.00051467
BGI_novel_G000054	1.056	3.266	1.62397	1.92867e-07	9.18038e-08
BGI_novel_G000076	2.053	0.62	-1.73417	2.87961e-22	5.70531e-23
BGI_novel_G000078	1.11	0.543	-1.03308	0.000504035	0.000369026
BGI_novel_G000081	4.9	2.056	-1.25299	3.11024e-25	5.59194e-26
BGI_novel_G000084	2.98	8.723	1.53849	6.36181e-14	1.85508e-14
BGI_novel_G000087	0.463	0.986	1.08711	2.95999e-07	1.43455e-07
BGI_novel_G000090	3.636	9.023	1.30995	1.41781e-72	9.7191e-74
BGI_novel_G000107	1.676	0.833	-1.00999	9.63349e-07	4.91977e-07
BGI_novel_G000113	0.046	0.276	2.52738	1.65465e-05	9.75719e-06
BGI_novel_G000116	3.273	8.403	1.35566	2.51089e-19	5.59573e-20
BGI_novel_G000135	1.36	0	-7.1116	1.29286e-16	3.24233e-17
BGI_novel_G000162	0	0.95	8.46152	3.13094e-36	4.08644e-37
BGI_novel_G000163	1.916	4.126	1.10244	3.54733e-34	4.85006e-35
BGI_novel_G000172	1.193	0.213	-2.48447	1.19405e-18	2.7475e-19
BGI_novel_G000187	178.783	63.486	-1.49943	0	0
BGI_novel_G000216	16.993	44.316	1.37329	7.1467e-44	7.76863e-45
BGI_novel_G000229	7.226	2.593	-1.48467	6.3638e-16	1.65759e-16
BGI_novel_G000232	0.47	0	-4.77446	0.000228546	0.000157974
BGI_novel_G000251	2.633	5.726	1.11841	3.10293e-17	7.58333e-18
BGI_novel_G000260	1.223	4.003	1.70267	5.0613e-08	2.27542e-08
BGI_novel_G000264	0.71	1.453	1.03556	1.90786e-07	9.07415e-08
BGI_novel_G000266	0.12	0.433	1.86545	6.51434e-07	3.26702e-07
BGI_novel_G000279	1.433	0.503	-1.50303	1.36756e-06	7.11523e-07
BGI_novel_G000293	3.37	1.343	-1.31833	2.15885e-26	3.74135e-27
BGI_novel_G000297	1.61	0.423	-1.92749	1.1956e-05	6.9423e-06
BGI_novel_G000317	0	15.11	9.55462	1.84749e-66	1.37417e-67
BGI_novel_G000323	0	0.98	7.09183	1.56665e-16	3.95104e-17
BGI_novel_G000325	0.65	3.256	2.31427	5.17628e-12	1.69192e-12
BGI_novel_G000343	0.52	1.056	1.02564	0.000206916	0.000142211
BGI_novel_G000382	1.896	7.293	1.94218	1.17343e-36	1.5183e-37
BGI_novel_G000396	1.4	0.673	-1.06153	3.63769e-06	1.98636e-06
BGI_novel_G000398	0.97	2.036	1.06249	6.09725e-07	3.04675e-07
BGI_novel_G000410	0.903	1.82	1.00306	0.000165446	0.000111801
BGI_novel_G000425	0.11	0	-4.59975	0.000559881	0.000413387
BGI_novel_G000426	1.276	4.44	1.7975	3.95685e-49	3.92912e-50
BGI_novel_G000430	14.633	5.88	-1.31736	2.95793e-141	1.05694e-142
BGI_novel_G000438	0.283	0	-4.85899	0.000142485	9.54767e-05
BGI_novel_G000445	2.886	0.873	-1.72941	3.3797e-20	7.2936e-21
BGI_novel_G000452	1.906	0.943	-1.01741	6.20398e-06	3.48044e-06
BGI_novel_G000458	3.693	8.33	1.16896	4.11436e-22	8.19425e-23
BGI_novel_G000459	2.123	15.753	2.88725	7.90779e-96	4.22362e-97
BGI_novel_G000462	9.573	2.066	-2.2181	5.4043e-49	5.38167e-50
BGI_novel_G000474	2.953	0	-7.97254	2.81879e-27	4.72602e-28
BGI_novel_G000484	0.066	0.806	3.57858	3.46736e-08	1.53307e-08
BGI_novel_G000485	0	0.516	5.69488	2.3567e-07	1.13197e-07
BGI_novel_G000495	1.843	0.033	-5.83958	1.37335e-14	3.84581e-15
BGI_novel_G000498	20.64	6.006	-1.78351	4.64193e-155	1.49281e-156
BGI_novel_G000499	0.28	1.036	1.8969	0.000354309	0.000252808
BGI_novel_G000507	24.396	11.736	-1.05745	2.01948e-102	1.01975e-103
BGI_novel_G000534	0.15	0	-4.74984	0.000260718	0.000182057
BGI_novel_G000547	0.55	1.303	1.24635	5.3123e-08	2.39376e-08
BGI_novel_G000552	0.52	0	-6.46021	2.21288e-11	7.56594e-12
BGI_novel_G000571	0.453	1.403	1.62096	1.30957e-12	4.11543e-13
BGI_novel_G000574	1.756	0.4	-2.13696	6.67785e-17	1.65337e-17
BGI_novel_G000577	1.166	2.43	1.05707	9.268e-16	2.4402e-16
BGI_novel_G000579	2.89	1.196	-1.27482	5.07508e-10	1.91845e-10
BGI_novel_G000591	1.283	7.64	2.57578	1.03991e-74	6.96234e-76
BGI_novel_G000596	3.543	9.496	1.42051	7.45324e-08	3.39983e-08
BGI_novel_G000628	1.223	0.5	-1.30175	2.8404e-05	1.72434e-05
BGI_novel_G000648	0.54	1.883	1.79536	2.0195e-06	1.06933e-06
BGI_novel_G000657	5.72	2.633	-1.12849	1.84067e-06	9.7031e-07
BGI_novel_G000685	0	0.486	4.82997	0.000159772	0.000107752
BGI_novel_G000689	1.27	4.11	1.69234	5.30354e-11	1.86866e-11
BGI_novel_G000690	1.463	4.446	1.59949	8.72047e-24	1.63921e-24
BGI_novel_G000691	0.993	2.7	1.44297	4.12996e-09	1.67769e-09
BGI_novel_G000698	1.673	4.633	1.4651	2.18577e-29	3.44887e-30
BGI_novel_G000699	0.313	2.016	2.68157	1.84928e-07	8.77642e-08
BGI_novel_G000710	1.586	0.686	-1.21465	0.00014693	9.86204e-05
BGI_novel_G000712	0	0.583	5.78391	9.70834e-08	4.47963e-08
BGI_novel_G000740	0.503	0.253	-1.00676	0.0001308	8.71916e-05
BGI_novel_G000749	0.613	1.273	1.05013	3.62843e-05	2.23311e-05
BGI_novel_G000786	0.683	0.29	-1.23878	0.000141526	9.47805e-05
BGI_novel_G000804	1.376	3.43	1.31538	6.55504e-37	8.45688e-38
BGI_novel_G000829	0.533	0.256	-1.06597	0.000307679	0.000217019
BGI_novel_G000851	8.04	0.52	-3.95945	1.89525e-42	2.11721e-43
BGI_novel_G000876	0.456	1.486	1.69914	1.18223e-07	5.49394e-08
BGI_novel_G000883	0.843	0.336	-1.31804	0.00048566	0.000354202
BGI_novel_G000887	1.41	3.5	1.31173	8.75531e-15	2.418e-15
BGI_novel_G000892	1.103	2.786	1.32438	3.71527e-05	2.2897e-05
BGI_novel_G000900	0	1.286	7.80482	6.00745e-25	1.08913e-25
BGI_novel_G000902	1.923	0.666	-1.5289	9.42469e-10	3.63799e-10
BGI_novel_G000904	0.86	2.303	1.41217	1.60265e-05	9.43848e-06
BGI_novel_G000918	0.933	0.153	-2.59126	4.94013e-14	1.43077e-14
BGI_novel_G000929	0.446	1.426	1.66244	2.22342e-05	1.33118e-05
BGI_novel_G000934	2.46	0.703	-1.81734	0.00017257	0.00011682
BGI_novel_G000958	0.36	2.436	2.76443	2.39414e-32	3.44447e-33
BGI_novel_G000959	0	3.206	8.10625	1.2467e-29	1.94721e-30
BGI_novel_G000963	0.97	2.25	1.21064	1.30167e-08	5.53493e-09
BGI_novel_G000965	2.29	4.67	1.02427	8.92007e-12	2.96761e-12
BGI_novel_G000977	0.266	1.55	2.54874	1.66543e-31	2.46341e-32
BGI_novel_G000978	0.333	0.96	1.53122	7.59971e-06	4.31347e-06
BGI_novel_G000979	0.44	1.136	1.36585	2.68789e-05	1.62645e-05
BGI_novel_G000980	0.146	0.926	2.65038	1.18766e-14	3.30793e-15
BGI_novel_G000981	0.22	0.893	2.04485	4.89243e-13	1.50253e-13
BGI_novel_G000995	1.28	0.34	-1.91269	1.04511e-09	4.05443e-10
BGI_novel_G001005	0.243	0	-5.70932	2.25442e-07	1.08136e-07
BGI_novel_G001044	1.653	4.396	1.39662	0.000347932	0.000247898
BGI_novel_G001051	1.34	3.163	1.23715	1.5143e-24	2.78381e-25
BGI_novel_G001052	0.833	1.663	1.0034	5.09418e-06	2.82623e-06
BGI_novel_G001065	3.356	0.4	-3.0722	6.0324e-32	8.80366e-33
BGI_novel_G001084	0.706	2.876	2.01724	1.82694e-18	4.23814e-19
BGI_novel_G001085	0.276	0.746	1.41622	3.30703e-05	2.0238e-05
BGI_novel_G001113	4.93	2.393	-1.04613	4.71482e-08	2.11301e-08
BGI_novel_G001114	2.56	1.233	-1.0569	7.37673e-06	4.18137e-06
BGI_novel_G001119	1.213	2.636	1.11591	8.49666e-19	1.94229e-19
BGI_novel_G001123	0.386	0	-5.74713	1.55666e-07	7.33204e-08
BGI_novel_G001131	1.026	2.613	1.34511	1.62482e-33	2.26888e-34
BGI_novel_G001133	1.283	0.606	-1.08324	1.59863e-05	9.41333e-06
BGI_novel_G001137	0	0.353	5.51608	1.22501e-06	6.32978e-07
BGI_novel_G001139	0	0.403	4.85197	0.000140777	9.42526e-05
BGI_novel_G001163	1.3	3.52	1.43446	1.43039e-08	6.10246e-09
BGI_novel_G001175	1.703	0.813	-1.05964	5.02819e-10	1.90025e-10
BGI_novel_G001183	0.52	1.416	1.44514	3.89746e-07	1.90868e-07
BGI_novel_G001198	0.446	0	-6.15973	1.46909e-09	5.75917e-10
BGI_novel_G001203	2.96	8.486	1.51294	5.68779e-24	1.06113e-24
BGI_novel_G001206	1.046	3.956	1.91417	1.11141e-31	1.63348e-32
BGI_novel_G001220	1.456	3.17	1.11434	0.000378139	0.000270869
BGI_novel_G001231	1.233	0.323	-1.93668	0.000354998	0.000253333
BGI_novel_G001242	3.133	6.363	1.01677	2.08664e-09	8.29394e-10
BGI_novel_G001246	0.6	0.013	-5.5277	6.74283e-06	3.79859e-06
BGI_novel_G001257	3.323	0	-7.20691	1.4702e-17	3.53085e-18
BGI_novel_G001265	0.336	1.356	2.00027	7.51289e-24	1.40868e-24
BGI_novel_G001267	0.93	0.086	-3.43592	1.42227e-25	2.52903e-26
BGI_novel_G001275	1.623	3.516	1.11104	5.57214e-09	2.29183e-09
BGI_novel_G001276	0.25	1.006	2.00338	4.54283e-16	1.17132e-16
BGI_novel_G001283	2.183	0.786	-1.47527	1.35506e-14	3.79075e-15
BGI_novel_G001286	0.363	2.746	2.88969	0.000812363	0.000616001
BGI_novel_G001292	0.726	2.486	1.76972	7.08068e-07	3.56413e-07
BGI_novel_G001302	0	3.08	8.33218	1.11523e-33	1.55101e-34
BGI_novel_G001332	7.44	2.966	-1.33314	1.59871e-10	5.82536e-11
BGI_novel_G001340	0.566	1.203	1.08635	2.35533e-05	1.41434e-05
Cs1g01200	2.393	0.71	-1.71894	1.76992e-08	7.62359e-09
Cs1g01520	0.053	0.46	3.07747	0.000377441	0.00027021
Cs1g01670	0.263	0	-4.81734	0.000180687	0.000122757
Cs1g01800	2.276	0.66	-1.7831	1.1479e-21	2.31965e-22
Cs1g01860	6.846	2.806	-1.29069	2.29669e-20	4.88728e-21
Cs1g02030	0.11	0.283	1.37984	0.000612815	0.00045518
Cs1g02250	0.24	0.03	-3.03215	0.000300632	0.000211794
Cs1g02370	2.396	1.053	-1.18305	2.24346e-12	7.16418e-13
Cs1g03150	0.72	0	-5.17991	1.84804e-05	1.09561e-05
Cs1g03690	0.246	0	-5.81734	7.62087e-08	3.48203e-08
Cs1g03870	0.563	2.113	1.90355	3.35639e-16	8.58149e-17
Cs1g03960	7.03	3.493	-1.02021	2.06829e-17	5.0139e-18
Cs1g03990	0.59	0.22	-1.42953	3.28928e-08	1.45186e-08
Cs1g04000	0.316	0.746	1.22267	4.86901e-06	2.69673e-06
Cs1g04340	14.88	42.856	1.52578	0	0
Cs1g04420	0.18	7.096	5.29987	9.03125e-29	1.4488e-29
Cs1g04510	0.01	0.226	4.6948	0.000290574	0.000204408
Cs1g04620	0.61	0.276	-1.15438	3.88665e-07	1.90266e-07
Cs1g04820	4.193	9	1.09832	2.4078e-28	3.90789e-29
Cs1g05090	7.72	3.436	-1.17083	3.01898e-33	4.24691e-34
Cs1g05280	0.073	1.99	4.78131	9.57275e-45	1.02078e-45
Cs1g06300	10.596	4.953	-1.09949	1.50837e-35	2.00415e-36
Cs1g06750	6.716	24.006	1.83621	1.84628e-194	4.50983e-196
Cs1g07620	2.766	7.04	1.34393	1.95528e-52	1.83677e-53
Cs1g07830	2.946	1.44	-1.03569	7.68077e-05	4.9474e-05
Cs1g07950	40.733	83.443	1.03229	8.61062e-186	2.22663e-187
Cs1g09220	4.206	9.966	1.2448	2.42368e-89	1.37656e-90
Cs1g09240	0.533	1.566	1.56122	2.14015e-18	4.9802e-19
Cs1g09360	2.276	0.866	-1.39542	2.60828e-14	7.4119e-15
Cs1g09420	3.106	1.393	-1.15295	1.19504e-08	5.05791e-09
Cs1g09580	1.196	2.673	1.1556	1.34474e-16	3.37621e-17
Cs1g09680	2.723	0.533	-2.37788	0.000774826	0.000586061
Cs1g10450	1.01	2.386	1.2445	1.62243e-17	3.90254e-18
Cs1g10490	1.173	2.703	1.19718	4.41097e-05	2.74956e-05
Cs1g10500	3.77	1.673	-1.17145	1.81871e-21	3.70941e-22
Cs1g10530	3.903	1.846	-1.0641	1.54339e-14	4.34228e-15
Cs1g10680	0.74	0.053	-3.76488	1.10317e-06	5.66805e-07
Cs1g11140	1.57	4.816	1.61352	6.29469e-22	1.25899e-22
Cs1g11520	0.08	0.523	2.70664	3.99625e-07	1.95969e-07
Cs1g11600	0.01	0.236	4.44944	4.22627e-06	2.32326e-06
Cs1g11850	0.876	0.39	-1.16243	3.02114e-05	1.84089e-05
Cs1g12430	14.696	6.936	-1.08574	1.79613e-61	1.44406e-62
Cs1g12480	0.836	0.033	-4.71043	3.79337e-07	1.85478e-07
Cs1g12490	3.163	1.433	-1.1419	1.12361e-10	4.05087e-11
Cs1g12560	3.026	0.64	-2.24945	1.58629e-11	5.36991e-12
Cs1g13250	16.22	7.48	-1.12425	1.51062e-71	1.04832e-72
Cs1g13500	1.893	4.356	1.19336	5.50943e-05	3.48764e-05
Cs1g13550	0.416	0.126	-1.70665	0.00092035	0.000704896
Cs1g13620	0.676	0.17	-1.99036	2.39861e-16	6.09434e-17
Cs1g13690	2.356	1.053	-1.16257	1.7746e-27	2.95362e-28
Cs1g13960	11.19	26.583	1.22897	2.14514e-53	1.97881e-54
Cs1g13970	2.183	7.256	1.72833	1.58905e-31	2.34744e-32
Cs1g14210	4.693	9.2	1.18705	1.50959e-66	1.11858e-67
Cs1g14270	16.943	8.483	-1.00648	2.35159e-11	8.05789e-12
Cs1g14420	3.85	1.243	-1.63934	4.08744e-09	1.65926e-09
Cs1g14510	0.923	0.463	-1.00548	8.61424e-06	4.93143e-06
Cs1g14530	24.036	11.64	-1.05346	6.91046e-111	3.18408e-112
Cs1g14893	0.58	0.063	-3.16717	1.32264e-05	7.7098e-06
Cs1g14920	0.58	0.18	-1.68832	8.77547e-06	5.03033e-06
Cs1g14960	0.513	0	-5.29613	7.88989e-06	4.4856e-06
Cs1g15010	0.383	0.116	-1.72048	0.000243339	0.000168754
Cs1g15090	0.08	0.466	2.57497	2.44807e-06	1.30915e-06
Cs1g16020	2.053	0.786	-1.39903	9.7827e-05	6.40249e-05
Cs1g16180	6.573	2.713	-1.27871	8.73488e-32	1.27887e-32
Cs1g16550	450.866	223.313	-1.01511	0	0
Cs1g16720	3.81	9.186	1.24702	3.50541e-26	6.09805e-27
Cs1g16860	1.236	0.523	-1.24193	1.48391e-06	7.75264e-07
Cs1g17210	2.643	0.933	-1.51446	6.96117e-10	2.66284e-10
Cs1g17510	4.606	12.316	1.43539	3.43764e-54	3.13232e-55
Cs1g17540	1.566	12.113	2.47564	5.83413e-97	3.06669e-98
Cs1g17780	16.683	35.176	1.09731	1.01837e-138	3.74424e-140
Cs1g18220	14.556	6.806	-1.09325	9.1058e-60	7.48361e-61
Cs1g18310	0.236	0.54	1.17643	0.000199629	0.000136827
Cs1g18360	15.646	30.596	1.00964	2.18174e-111	9.9911e-113
Cs1g18650	1.04	0.456	-1.14325	0.000212853	0.000146551
Cs1g19110	0.88	0.296	-1.56638	0.000106304	7.00528e-05
Cs1g19190	0.846	1.93	1.18389	2.69315e-09	1.07908e-09
Cs1g19280	126.963	38.243	-1.75569	0	0
Cs1g19760	0.253	0	-4.96418	7.63544e-05	4.91532e-05
Cs1g19830	6.096	2.703	-1.17583	8.79653e-31	1.32595e-31
Cs1g19860	2.13	1.006	-1.0811	5.42873e-09	2.22978e-09
Cs1g20230	25.366	11.383	-1.15788	1.66003e-79	1.04585e-80
Cs1g20290	1.853	0.086	-4.40231	1.7755e-10	6.47955e-11
Cs1g20300	3.373	0.156	-4.42953	8.79208e-25	1.60472e-25
Cs1g20330	0.813	0	-6.13927	1.90326e-09	7.53463e-10
Cs1g20620	0.663	0.093	-2.84006	2.65729e-11	9.14288e-12
Cs1g20760	0.443	1.113	1.3327	2.20313e-11	7.52846e-12
Cs1g20800	18.47	42.926	1.25844	0	0
Cs1g21200	0.45	0.016	-4.71043	3.79337e-07	1.85478e-07
Cs1g21300	0.336	0.92	1.44944	8.78962e-08	4.04084e-08
Cs1g22250	0.18	1.333	2.86448	9.62463e-05	6.28909e-05
Cs1g22550	1.71	0.793	-1.11432	4.60335e-05	2.87987e-05
Cs1g22940	31.116	14.203	-1.1336	3.50928e-103	1.76544e-104
Cs1g23110	0.583	1.356	1.21708	1.86806e-06	9.85804e-07
Cs1g23170	2.42	0.046	-5.75091	4.42161e-26	7.70438e-27
Cs1g23200	13.73	4.72	-1.54362	1.82517e-47	1.86214e-48
Cs1g23250	0.726	0.066	-3.40231	6.28502e-13	1.93966e-13
Cs1g23480	1.29	0.376	-1.7708	1.13667e-06	5.84981e-07
Cs1g23600	9.013	1.59	-2.50296	1.0176e-111	4.64089e-113
Cs1g23630	8.866	18.243	1.01864	1.2987e-39	1.57047e-40
Cs1g24010	4.883	12.193	1.31829	1.32008e-72	9.03677e-74
Cs1g24210	0.556	1.676	1.58827	1.82568e-09	7.21718e-10
Cs1g24440	1.54	3.21	1.00074	3.83154e-11	1.3356e-11
Cs1g24500	2.703	6.343	1.24625	5.72768e-41	6.64084e-42
Cs1g25030	0.383	0.913	1.24635	9.04618e-06	5.19572e-06
Cs1g25120	256.333	569.963	1.15091	0	0
Cs1g25280	5.446	1.81	-1.59127	5.25392e-31	7.87504e-32
Cs1g25610	0.75	0.26	-1.52095	2.45691e-05	1.47999e-05
Cs1g25730	16.046	7.823	-1.03935	3.11829e-38	3.86761e-39
Cs1g26330	1.503	0.553	-1.44133	4.04926e-07	1.98683e-07
Cs1g26650	1.23	0.606	-1.01836	2.10377e-12	6.71019e-13
Cs1g26800	0.35	0.926	1.39337	5.11709e-07	2.53917e-07
Cs2g01090	0.646	1.65	1.35258	1.14499e-07	5.3112e-08
Cs2g01150	0.83	2.6	1.64402	3.71899e-18	8.74271e-19
Cs2g01250	0.303	1.606	2.39211	4.62763e-06	2.55782e-06
Cs2g01350	0.33	0	-5.85347	5.20994e-08	2.34519e-08
Cs2g01770	6.606	2.946	-1.17272	1.50233e-15	3.99086e-16
Cs2g01810	2.87	0.873	-1.72619	3.30824e-05	2.02519e-05
Cs2g01910	1.736	0.65	-1.41879	3.94834e-11	1.37669e-11
Cs2g02620	1.736	0.66	-1.39916	1.08462e-19	2.38555e-20
Cs2g03340	1.943	0.846	-1.19441	1.23435e-08	5.23593e-09
Cs2g03420	0.68	0.206	-1.71626	1.58437e-06	8.30285e-07
Cs2g03470	0.6	1.45	1.27465	3.24076e-10	1.2089e-10
Cs2g03760	2.93	13.373	2.18593	1.19828e-59	9.87064e-61
Cs2g03840	0.563	0.12	-2.21162	0.000525533	0.000385605
Cs2g04020	6.94	3.393	-1.03537	1.1767e-14	3.27631e-15
Cs2g04220	0.376	0.063	-2.59495	1.45786e-05	8.54465e-06
Cs2g05030	4.693	0.783	-2.59032	1.62514e-45	1.71002e-46
Cs2g05260	0.456	0.096	-2.27302	0.000320108	0.000226628
Cs2g05980	0.39	0.083	-2.23238	0.00012315	8.1756e-05
Cs2g06060	0.666	0	-5.17991	1.84804e-05	1.09561e-05
Cs2g06200	25.25	145.423	2.52367	0	0
Cs2g06290	9.903	3.836	-1.37317	2.37927e-42	2.66463e-43
Cs2g06300	0.45	2.89	2.68234	6.88777e-27	1.17165e-27
Cs2g06560	0.903	0.406	-1.15201	0.000298976	0.000210515
Cs2g06700	0.203	0.046	-2.06061	0.000200768	0.000137702
Cs2g06990	0.346	0.946	1.43519	3.43582e-06	1.87064e-06
Cs2g07120	1.363	0	-6.33228	1.44349e-10	5.24484e-11
Cs2g07240	6.84	2.873	-1.27013	1.1186e-55	9.96106e-57
Cs2g07510	1.3	0.56	-1.20639	0.000499136	0.000365204
Cs2g07550	12.386	3.813	-1.74515	1.68704e-70	1.19454e-71
Cs2g07770	0.726	0.133	-2.44295	4.78687e-12	1.55833e-12
Cs2g08750	5.59	12.09	1.07798	2.42214e-134	9.06492e-136
Cs2g08765	0.783	0.223	-1.81889	0.000743567	0.000560968
Cs2g10090	0.983	0.2	-2.2901	1.16258e-09	4.52262e-10
Cs2g10110	1.676	0.623	-1.43036	8.20393e-11	2.92762e-11
Cs2g10160	15.543	5.653	-1.46897	1.30536e-63	1.01634e-64
Cs2g10320	1.056	2.18	1.0448	6.6648e-14	1.94657e-14
Cs2g10390	2.69	0.47	-2.52244	1.19023e-14	3.31622e-15
Cs2g10490	0.463	0.03	-3.91688	0.000228546	0.000158023
Cs2g10580	0.166	0.033	-2.40231	0.000498196	0.000364423
Cs2g11130	0.953	0.48	-1.00999	5.75336e-07	2.86571e-07
Cs2g11620	0.193	0.926	2.23102	1.87621e-07	8.90951e-08
Cs2g12080	17.23	8.056	-1.07379	9.27867e-66	6.98875e-67
Cs2g12150	17.866	6.366	-1.49072	4.20426e-86	2.46297e-87
Cs2g12600	0.613	1.523	1.30715	8.82046e-08	4.05667e-08
Cs2g12760	0	0.696	5.28279	8.11463e-06	4.62252e-06
Cs2g12770	0.09	0.41	2.15144	0.000878358	0.000669844
Cs2g13330	0.276	0.823	1.57243	0.000119771	7.94005e-05
Cs2g13500	0.966	0.4	-1.28461	2.06292e-05	1.23063e-05
Cs2g14010	0.226	0	-5.08979	3.42608e-05	2.10052e-05
Cs2g14050	0.456	0.046	-3.33192	1.47791e-08	6.31769e-09
Cs2g14090	3.626	1.123	-1.69071	2.70317e-19	6.03442e-20
Cs2g14240	49.066	20.49	-1.26267	5.52116e-146	1.91574e-147
Cs2g14523	2.923	0.73	-1.99893	5.14586e-13	1.58181e-13
Cs2g14720	217.29	22.273	-3.28841	0	0
Cs2g14850	9.21	4.02	-1.19739	1.8212e-53	1.67657e-54
Cs2g16120	5.253	2.446	-1.10455	1.39852e-15	3.7072e-16
Cs2g16200	6.813	3.3	-1.04834	1.72617e-12	5.46522e-13
Cs2g16260	174.513	84.533	-1.04232	0	0
Cs2g16630	0.3	1.42	2.23102	1.87621e-07	8.90951e-08
Cs2g16810	4.46	9.36	1.06604	5.18325e-21	1.07812e-21
Cs2g16840	0.803	3.523	2.12994	1.37427e-14	3.84967e-15
Cs2g17080	7.273	3.543	-1.03953	1.81907e-24	3.35093e-25
Cs2g17160	3.236	1.37	-1.23706	1.26118e-06	6.53207e-07
Cs2g17680	0.166	1.063	2.67097	5.82468e-06	3.26108e-06
Cs2g18290	0.966	2.34	1.26884	1.41032e-09	5.51819e-10
Cs2g18880	6.89	0.226	-4.86719	2.33288e-180	6.47135e-182
Cs2g18910	4.5	11.136	1.30621	7.41555e-79	4.72077e-80
Cs2g18960	5.063	0.483	-3.39352	4.07468e-32	5.89675e-33
Cs2g19340	0.11	0.523	2.27711	0.000159615	0.00010763
Cs2g19490	1.333	2.903	1.12543	2.70293e-19	6.03133e-20
Cs2g20140	15.436	2.143	-2.85368	1.7711e-96	9.37632e-98
Cs2g20230	1633.9	772.696	-1.08552	0	0
Cs2g20250	0.75	0	-5.34484	5.43191e-06	3.02739e-06
Cs2g21000	70.573	146.193	1.04844	0	0
Cs2g21230	0.013	0.123	2.99001	0.000657613	0.000491113
Cs2g21235	3.72	1.47	-1.34627	2.96121e-07	1.43542e-07
Cs2g21340	0.413	1.273	1.60257	1.0368e-07	4.79374e-08
Cs2g21700	0.403	0.036	-3.71043	0.000734946	0.000553981
Cs2g22050	0.553	0.113	-2.33192	0.000194062	0.000132556
Cs2g22200	49.633	17.566	-1.48665	1.05168e-288	1.62185e-290
Cs2g22220	0.143	0.48	1.71248	0.000476532	0.000347052
Cs2g22370	0.23	0.043	-2.33192	2.49848e-06	1.33775e-06
Cs2g22540	4.886	11.2	1.18826	6.41405e-10	2.44088e-10
Cs2g22790	0.8	1.786	1.15461	0.000458654	0.000333083
Cs2g23350	5.24	2.403	-1.12667	4.40111e-19	9.91585e-20
Cs2g23660	23.05	68.823	1.57286	0	0
Cs2g23850	2.86	6.783	1.24527	4.61623e-32	6.70652e-33
Cs2g23980	0.72	0.096	-2.91259	0.00029439	0.000207203
Cs2g25370	1.513	0.53	-1.52018	5.94061e-08	2.68917e-08
Cs2g25720	1.71	0.036	-5.57477	1.62992e-34	2.21011e-35
Cs2g26430	0.52	0.213	-1.30738	0.000526267	0.000386193
Cs2g26680	1.56	0.066	-4.60692	2.5508e-28	4.14477e-29
Cs2g27760	0.78	0.33	-1.225	0.000131887	8.79535e-05
Cs2g27790	6.533	13.69	1.06366	4.18504e-35	5.60391e-36
Cs2g27810	3.76	8.993	1.25453	1.65828e-20	3.51785e-21
Cs2g27820	0.95	3.133	1.71732	2.6281e-13	7.93776e-14
Cs2g27860	0.833	1.903	1.18338	2.13507e-05	1.27535e-05
Cs2g28000	30.746	11.066	-1.42339	1.92265e-190	4.86332e-192
Cs2g28040	5.456	14.146	1.37343	1.10717e-90	6.22583e-92
Cs2g28160	0	7.91	9.52917	1.52547e-65	1.1533e-66
Cs2g28180	33.786	9.36	-1.85521	4.78697e-178	1.3504e-179
Cs2g28310	2.64	5.36	1.0177	3.70579e-11	1.29037e-11
Cs2g28370	0.203	0	-4.91688	0.000101402	6.66032e-05
Cs2g28560	0.45	0.086	-2.36299	0.000716429	0.000538945
Cs2g28575	1.456	3.923	1.42297	1.84715e-06	9.74245e-07
Cs2g28910	21.493	9.163	-1.23331	1.44014e-54	1.3014e-55
Cs2g29120	5.47	11.933	1.12137	4.43894e-28	7.25871e-29
Cs2g29430	20.076	43.753	1.10896	3.69174e-248	6.94292e-250
Cs2g29840	0.186	0.456	1.30369	0.000903225	0.000689896
Cs2g29890	0.083	0.426	2.35258	7.65366e-06	4.34481e-06
Cs2g29900	0.353	0.713	1.01309	0.000299294	0.000210767
Cs2g29910	0.2	0.703	1.81104	4.41857e-06	2.43645e-06
Cs2g29920	0.04	0.253	2.63573	0.000122388	8.11809e-05
Cs2g29940	0.52	1.136	1.11777	0.000715157	0.000537921
Cs2g30010	0.64	0	-6.17991	1.13314e-09	4.40487e-10
Cs2g30460	7.873	2.836	-1.46859	9.88828e-31	1.49423e-31
Cs2g30570	4.176	1.79	-1.22411	5.31246e-19	1.20291e-19
Cs2g30640	0.59	1.573	1.4127	3.09855e-09	1.24705e-09
Cs2g30660	0.493	0.203	-1.29378	0.000211226	0.000145372
Cs2g30820	2.95	1.116	-1.33579	2.95435e-12	9.48711e-13
Cs2g30860	30.74	13.576	-1.20404	9.75415e-81	6.05361e-82
Cs2g31040	4.88	1.68	-1.54476	1.74331e-09	6.8752e-10
Cs2g31050	0.79	0.053	-3.91688	0.000228546	0.000158023
Cs2g31080	50.436	22.746	-1.15464	4.46076e-69	3.19628e-70
Cs2g31120	0.183	0.52	1.51263	5.60083e-06	3.12838e-06
Cs2g31150	0.623	1.49	1.30925	2.47616e-13	7.4649e-14
Cs2g31360	66.116	157.46	1.24988	0	0
Cs2g31450	5.703	2.243	-1.32977	2.35766e-13	7.09435e-14
Cs3g01585	1.003	0	-5.00999	5.72812e-05	3.632e-05
Cs3g02020	1.826	0.566	-1.65532	4.57105e-11	1.60241e-11
Cs3g03090	1.546	0.726	-1.03695	1.04511e-09	4.05484e-10
Cs3g03490	1.593	0.793	-1.01374	8.87092e-06	5.08755e-06
Cs3g03590	2.396	0.526	-2.1905	6.09343e-24	1.13909e-24
Cs3g03620	2.673	0.5	-2.42503	3.7622e-18	8.84782e-19
Cs3g03630	2.353	0.21	-3.49498	3.53529e-25	6.36944e-26
Cs3g03640	1.14	0.123	-3.21321	1.5196e-10	5.52852e-11
Cs3g03680	74.69	32.813	-1.1983	6.89974e-53	6.42965e-54
Cs3g03970	0.47	0.073	-2.66946	6.25681e-06	3.51185e-06
Cs3g05100	0.67	1.893	1.47584	4.70067e-10	1.77382e-10
Cs3g05650	1.453	0.666	-1.13333	0.000155284	0.000104593
Cs3g07110	8.103	4.053	-1.00009	1.09798e-38	1.35047e-39
Cs3g07190	4.046	1.806	-1.18006	2.32238e-13	6.98382e-14
Cs3g07310	0.283	0.04	-2.74695	0.000256445	0.000178856
Cs3g07440	0.3	0.026	-3.40231	3.55362e-05	2.18406e-05
Cs3g07720	2.93	8.686	1.55097	6.9083e-23	1.34079e-23
Cs3g07840	0.61	0	-5.21005	1.49e-05	8.74285e-06
Cs3g07920	1.77	0.62	-1.36937	1.6462e-07	7.77083e-08
Cs3g08050	0.076	0.33	2.10116	0.000105347	6.93724e-05
Cs3g08290	5.353	2.653	-1.01532	1.73478e-11	5.88399e-12
Cs3g09030	1.446	0.333	-2.11722	1.6933e-13	5.05544e-14
Cs3g09040	1.123	0.223	-2.33382	9.39099e-13	2.92913e-13
Cs3g09340	10.373	4.326	-1.26697	2.23542e-25	3.98547e-26
Cs3g09350	4.62	1.433	-1.69632	1.30584e-40	1.52876e-41
Cs3g09370	1.656	0.63	-1.40478	1.58214e-05	9.30632e-06
Cs3g09420	2.916	0.93	-1.80024	1.05297e-26	1.80701e-27
Cs3g09570	0.076	0.223	1.57582	0.000797788	0.00060465
Cs3g09740	0.443	3.936	3.14403	1.61509e-37	2.0442e-38
Cs3g10010	3.913	9.566	1.26335	1.8155e-78	1.16429e-79
Cs3g10090	1.48	3.763	1.45215	1.307e-62	1.03483e-63
Cs3g10110	2.093	6.133	1.66185	1.51859e-64	1.17237e-65
Cs3g10140	0.553	1.396	1.34555	5.16121e-11	1.81463e-11
Cs3g10190	1.62	3.396	1.04365	2.31849e-17	5.64006e-18
Cs3g10350	0.403	1.32	1.70622	4.07319e-05	2.52254e-05
Cs3g10720	1.48	0.456	-1.70187	8.5249e-05	5.5272e-05
Cs3g11170	20.59	5.74	-1.8443	8.50875e-83	5.14468e-84
Cs3g11590	3.793	1.45	-1.39564	2.40442e-06	1.28375e-06
Cs3g11790	3.363	8.473	1.26416	1.62691e-34	2.2045e-35
Cs3g12220	1.346	0.39	-1.79281	0.000146576	9.83558e-05
Cs3g12320	1.133	0.48	-1.37023	2.4365e-09	9.73495e-10
Cs3g12550	2.163	10.773	2.31194	3.31936e-37	4.23872e-38
Cs3g12935	0.39	0.023	-4.17991	3.95461e-05	2.44464e-05
Cs3g14740	2.903	1.17	-1.30764	1.01966e-09	3.94744e-10
Cs3g15150	0.233	0.043	-2.40231	0.000498196	0.000364423
Cs3g15690	0.8	0.31	-1.35576	6.20429e-05	3.95026e-05
Cs3g15900	43.813	94.663	1.11064	0	0
Cs3g16090	4.363	8.886	1.02318	5.77087e-28	9.48558e-29
Cs3g16440	40.803	18.506	-1.13966	2.12787e-140	7.66348e-142
Cs3g17390	5.796	14.236	1.29449	2.45325e-76	1.61481e-77
Cs3g17910	31.093	15.44	-1.01421	3.43589e-55	3.07256e-56
Cs3g18090	11.12	5.36	-1.05295	3.50367e-32	5.06052e-33
Cs3g18210	0.443	0.19	-1.24265	0.000968082	0.000745096
Cs3g18250	0.413	0.016	-4.65384	6.74552e-07	3.38844e-07
Cs3g19240	2.68	1.183	-1.17991	2.40396e-07	1.15603e-07
Cs3g19460	8.693	32.82	1.91403	1.00202e-214	2.18597e-216
Cs3g19620	35.29	7.35	-2.26572	0	0
Cs3g19900	2.36	0.92	-1.36362	3.26301e-08	1.43873e-08
Cs3g20065	4.98	34.013	2.76337	1.07834e-96	5.67836e-98
Cs3g20070	9.816	52.446	2.41491	0	0
Cs3g20300	16.576	34.196	1.04147	7.97314e-74	5.38313e-75
Cs3g21075	4.153	0.383	-3.46942	1.49775e-09	5.87859e-10
Cs3g21160	14.083	2.876	-2.295	7.32736e-111	3.38996e-112
Cs3g21170	5.95	0.363	-4.02776	3.71207e-71	2.59699e-72
Cs3g21230	12.816	44.173	1.78209	4.44273e-193	1.10708e-194
Cs3g21380	21.763	45.946	1.07485	6.52492e-208	1.47254e-209
Cs3g22900	0.77	2.96	1.93754	2.46698e-25	4.40759e-26
Cs3g22910	6.476	2.33	-1.47669	7.23947e-42	8.20985e-43
Cs3g23080	2.776	1.05	-1.40118	2.54138e-11	8.72973e-12
Cs3g23110	16.75	45.716	1.44367	1.93215e-205	4.39681e-207
Cs3g24560	0.643	1.463	1.17822	6.59946e-08	2.99983e-08
Cs3g24810	10.053	3.616	-1.47723	9.34274e-45	9.94493e-46
Cs3g25510	3.74	20.966	2.48502	7.12138e-218	1.5201e-219
Cs3g25930	1.85	0.39	-2.24265	1.44526e-12	4.55682e-13
Cs3g26100	31.55	78.603	1.30278	4.36292e-133	1.64924e-134
Cs3g26360	0.77	0.336	-1.19981	6.79367e-05	4.34532e-05
Cs3g26820	45.41	101.996	1.16654	0	0
Cs3g27020	8.67	22.88	1.39383	2.70796e-38	3.35104e-39
Cs3g27170	0.933	0.076	-3.6188	4.06519e-13	1.24159e-13
Cs3g27320	0.95	0.333	-1.51522	1.69116e-07	7.9958e-08
Cs3g27360	2.936	1.343	-1.13395	1.20997e-18	2.78641e-19
Cs3g27660	33.38	68.566	1.04302	4.39399e-298	6.48694e-300
Cs4g01090	2.026	0.1	-4.34199	5.56854e-06	3.1093e-06
Cs4g01125	0.976	2.616	1.3487	1.24235e-10	4.49413e-11
Cs4g01410	8.466	17.983	1.08429	9.61416e-98	5.02652e-99
Cs4g01480	1.14	3.253	1.48991	8.3283e-33	1.18567e-33
Cs4g01540	0.276	0	-4.64458	0.000449713	0.000326125
Cs4g01910	0.386	1.62	2.0245	1.37247e-14	3.84204e-15
Cs4g02230	0.95	2.683	1.48958	6.8157e-07	3.42626e-07
Cs4g02580	4.08	28.8	2.81428	0	0
Cs4g02620	1.503	4.383	1.54378	7.38759e-41	8.57928e-42
Cs4g02680	0.77	0	-5.91688	2.62464e-08	1.14813e-08
Cs4g03210	0.393	0.056	-2.81734	0.00014902	0.000100107
Cs4g05190	5.233	1.243	-2.07847	7.78503e-51	7.48156e-52
Cs4g05470	0.39	0.063	-2.51249	5.81671e-06	3.25607e-06
Cs4g06090	5.616	1.246	-2.17293	5.20405e-37	6.68947e-38
Cs4g06180	8.163	3.92	-1.06246	3.51351e-17	8.59666e-18
Cs4g06230	2.14	5.42	1.38882	7.89711e-65	6.05954e-66
Cs4g06600	5.97	2.69	-1.15054	3.68904e-23	7.08701e-24
Cs4g06990	12.766	5.736	-1.04464	2.59875e-58	2.20665e-59
Cs4g07040	10.833	46.233	2.08964	5.01487e-243	9.66707e-245
Cs4g07210	12.32	6.24	-1.00204	1.2063e-53	1.10823e-54
Cs4g07400	1.013	0.27	-1.91269	1.04511e-09	4.05443e-10
Cs4g07730	1.256	0.586	-1.09687	1.93856e-14	5.48325e-15
Cs4g08380	0.613	0.256	-1.24445	1.78931e-05	1.05849e-05
Cs4g08540	3.473	0.9	-1.95276	3.76367e-36	4.92642e-37
Cs4g08550	7.59	1.89	-2.00999	2.71405e-24	5.02766e-25
Cs4g08710	0.57	1.96	1.77137	3.27137e-30	5.02955e-31
Cs4g09300	32.663	7.453	-2.13495	3.09896e-209	6.96459e-211
Cs4g09520	1.1	0.256	-2.09745	8.48768e-09	3.54367e-09
Cs4g10050	2.45	1.216	-1.00999	3.7917e-06	2.07314e-06
Cs4g10110	0.373	0	-5.09745	3.25464e-05	1.9902e-05
Cs4g10160	4.52	1.046	-2.11119	1.60047e-36	2.07686e-37
Cs4g10600	0.366	0.95	1.36198	0.000645416	0.000481094
Cs4g10640	1.023	2.29	1.2055	6.51561e-17	1.61258e-17
Cs4g10710	11.656	4.233	-1.46405	8.94223e-51	8.60207e-52
Cs4g11020	0.203	0	-4.55719	0.000686822	0.00051467
Cs4g11180	4.276	0.023	-7.54915	1.45526e-41	1.65853e-42
Cs4g11560	1.753	0.886	-1.05014	1.97197e-11	6.71445e-12
Cs4g11660	0.736	0.083	-3.13552	8.14565e-18	1.94095e-18
Cs4g11890	1.336	3.806	1.5107	6.36701e-32	9.29797e-33
Cs4g12120	0.356	0.113	-1.63164	0.000597579	0.000443132
Cs4g12500	1.59	0.23	-2.77445	3.68567e-11	1.28267e-11
Cs4g13170	0.42	0.083	-2.33192	0.000829361	0.000630373
Cs4g13260	0.973	0	-6.33228	1.44349e-10	5.24484e-11
Cs4g14140	2.84	0.336	-3.07528	1.42531e-39	1.72761e-40
Cs4g14510	4.296	1.196	-1.8447	1.40225e-33	1.95413e-34
Cs4g14760	0.133	0.843	2.65015	0.000537313	0.000394956
Cs4g14890	21.286	79.026	1.89137	0	0
Cs4g14960	25.916	8.803	-1.56056	2.08699e-102	1.0558e-103
Cs4g15810	1.096	0.443	-1.29756	6.34613e-06	3.56377e-06
Cs4g16220	0.16	0.526	1.79737	4.77119e-05	2.99249e-05
Cs4g16270	0.126	0	-5.15973	2.12892e-05	1.2714e-05
Cs4g16310	0.223	0.013	-4.25792	2.20242e-05	1.31799e-05
Cs4g16610	2.15	0.023	-6.60385	1.56372e-55	1.39542e-56
Cs4g17230	8.986	0.76	-3.56942	2.29031e-44	2.46163e-45
Cs4g17240	4.92	0	-5.46942	1.98396e-06	1.04995e-06
Cs4g17540	5.45	12.56	1.18353	2.62245e-35	3.49675e-36
Cs4g17860	0.35	0.983	1.4794	3.14156e-06	1.70156e-06
Cs4g18090	1.543	0.123	-3.64226	2.27873e-13	6.85042e-14
Cs4g18120	4.26	1.713	-1.3171	1.24179e-20	2.62264e-21
Cs4g18240	5.763	12.386	1.11162	2.86935e-30	4.39796e-31
Cs4g18370	0.916	0.226	-2.00999	0.000321573	0.0002277
Cs4g18380	2.25	0.88	-1.35267	4.25423e-22	8.47682e-23
Cs4g18500	11.53	2.923	-1.96956	9.71957e-77	6.35204e-78
Cs4g18540	30.136	2.236	-3.75256	0	0
Cs4g19510	2.25	4.946	1.134	1.01233e-28	1.62589e-29
Cs4g19540	0.52	0.153	-1.76898	3.62845e-05	2.23346e-05
Cs4g19660	29.283	70.11	1.23825	0	0
Cs4g19730	0.503	0	-6.52947	7.54339e-12	2.49673e-12
Cs4g19970	0.01	0.226	4.6948	0.000290574	0.000204408
Cs4g20070	0	0.356	5.7449	1.44079e-07	6.7646e-08
Cs4g20310	0	0.933	5.78599	9.5104e-08	4.38114e-08
Cs4g20420	1.4	7.363	2.38918	1.92017e-28	3.10924e-29
Cs5g01440	0.24	0.05	-2.53355	0.000177149	0.000120153
Cs5g01530	2.1	0	-6.96418	2.96791e-15	7.99997e-16
Cs5g01570	4.446	9.87	1.14664	1.9459e-23	3.69251e-24
Cs5g01630	1.8	0.853	-1.07941	1.70673e-07	8.07292e-08
Cs5g01990	1.446	0.403	-1.84649	2.77119e-15	7.44748e-16
Cs5g02910	6.483	1.186	-2.44838	3.94303e-115	1.73152e-116
Cs5g03010	0.363	0.02	-4.17991	3.95461e-05	2.44464e-05
Cs5g03060	1.066	0.47	-1.18305	7.68879e-07	3.88758e-07
Cs5g03200	0.066	0.506	3.15994	0.000215396	0.000148404
Cs5g03220	1.973	0.94	-1.07558	5.09654e-05	3.21094e-05
Cs5g03800	0.273	0.596	1.12673	1.61332e-05	9.50435e-06
Cs5g04230	4.793	2.096	-1.19359	7.78419e-17	1.93241e-17
Cs5g04340	9.056	4.206	-1.11692	2.56548e-58	2.17599e-59
Cs5g04350	19.873	9.753	-1.02838	2.12735e-88	1.22026e-89
Cs5g04420	1.866	0.583	-1.65668	5.63102e-32	8.21258e-33
Cs5g04510	1.003	0	-7.14503	6.10636e-17	1.50957e-17
Cs5g04980	1.63	0.353	-2.21944	4.66253e-10	1.75855e-10
Cs5g05580	0.303	0.753	1.29777	0.000425886	0.000307444
Cs5g06060	4.036	8.233	1.0252	3.29997e-20	7.11843e-21
Cs5g06350	1.09	0.413	-1.3885	6.34615e-07	3.17888e-07
Cs5g06430	3.16	6.923	1.13012	5.21806e-21	1.08585e-21
Cs5g07430	0.56	3.016	2.46283	1.33775e-24	2.458e-25
Cs5g07550	15.25	7.096	-1.11298	4.61864e-111	2.12375e-112
Cs5g08070	0.356	0.036	-3.30277	1.3506e-06	7.01807e-07
Cs5g08200	1.24	0.533	-1.22648	2.80085e-06	1.50913e-06
Cs5g08290	0.22	0.72	1.69714	3.90662e-07	1.91354e-07
Cs5g08460	39.723	102.9	1.37092	0	0
Cs5g08600	22.633	50.6	1.14968	1.83212e-34	2.48773e-35
Cs5g08640	1.44	0.13	-3.48392	3.94584e-20	8.53762e-21
Cs5g08870	0.173	0	-5.00999	5.72812e-05	3.632e-05
Cs5g09360	138.69	63.996	-1.11835	0	0
Cs5g09460	0.07	0.316	2.15994	0.000229627	0.000158814
Cs5g09630	1.373	2.856	1.04891	3.16759e-06	1.71626e-06
Cs5g10160	3.943	9.096	1.23193	1.2569e-45	1.32018e-46
Cs5g10530	26.403	10.36	-1.35259	9.32081e-119	3.9178e-120
Cs5g10550	5.646	1.493	-1.92145	1.92791e-32	2.76282e-33
Cs5g10750	0.896	0.013	-6.25792	5.95178e-19	1.35103e-19
Cs5g10760	2.133	4.68	1.12956	1.44985e-07	6.814e-08
Cs5g10820	0.096	1.033	3.44944	1.55547e-13	4.6293e-14
Cs5g11050	0	0.213	6.63329	1.15477e-12	3.61811e-13
Cs5g11220	4.15	1.976	-1.07508	6.45054e-07	3.23238e-07
Cs5g11330	2.173	0.463	-2.23238	2.61622e-06	1.4035e-06
Cs5g11380	1.48	5.04	1.55744	3.91654e-31	5.84836e-32
Cs5g11620	7.136	3.41	-1.06745	2.26399e-25	4.03853e-26
Cs5g11630	0.873	0.13	-2.78258	7.50056e-14	2.19772e-14
Cs5g11730	8.003	2.633	-1.60594	5.58254e-52	5.27044e-53
Cs5g12160	0.05	0.813	3.97186	1.66271e-17	4.00255e-18
Cs5g12230	1.276	0.383	-1.7194	1.608e-11	5.44642e-12
Cs5g12410	11.526	0.813	-3.82606	8.13605e-184	2.17277e-185
Cs5g12660	0.12	0	-5.09745	3.25464e-05	1.9902e-05
Cs5g12810	7.716	3.2	-1.27475	2.10254e-19	4.67581e-20
Cs5g13130	0.39	0.153	-2.0818	0.000125662	8.35303e-05
Cs5g13560	0.846	0.186	-2.19374	4.50198e-06	2.48498e-06
Cs5g13580	1.926	0.34	-2.50155	2.87452e-11	9.91732e-12
Cs5g13860	6.25	0.14	-5.48038	2.95262e-74	1.98516e-75
Cs5g13890	53.52	3.403	-3.97774	0	0
Cs5g13930	1.433	0	-6.17991	1.13314e-09	4.40487e-10
Cs5g13940	0.916	0.083	-3.43517	4.52497e-13	1.38712e-13
Cs5g13960	3	0.55	-2.45645	1.28417e-10	4.65025e-11
Cs5g13970	7.04	0.593	-3.5639	1.78472e-130	6.86395e-132
Cs5g14130	0.36	0	-5.00999	5.72812e-05	3.632e-05
Cs5g14370	0.496	1.51	1.60617	1.54035e-15	4.09473e-16
Cs5g14480	9.023	18.316	1.01881	2.13195e-39	2.59414e-40
Cs5g14840	0.026	0.473	4.13487	4.27414e-06	2.35118e-06
Cs5g15070	0.116	1.456	3.62181	1.47843e-09	5.79999e-10
Cs5g15180	0.42	7.716	4.19627	4.64966e-91	2.5971e-92
Cs5g15325	11.523	2.05	-2.50884	1.07942e-38	1.32662e-39
Cs5g15345	4.673	1.34	-2.04849	8.33933e-16	2.18706e-16
Cs5g15350	3.98	1.603	-1.33153	1.03809e-20	2.18071e-21
Cs5g15530	1.013	0.483	-1.07412	4.81771e-06	2.66695e-06
Cs5g15640	3.11	0.526	-2.56541	1.50822e-62	1.19698e-63
Cs5g16390	1.253	0.593	-1.09926	1.39458e-05	8.15671e-06
Cs5g16580	0.356	11.216	4.99299	3.24797e-161	1.00482e-162
Cs5g16770	172.39	72.966	-1.24279	0	0
Cs5g16850	164.5	48.693	-1.75883	0	0
Cs5g16920	52.94	0.863	-5.9442	0	0
Cs5g17380	13.183	4.266	-1.63019	2.35152e-41	2.69767e-42
Cs5g17440	0.776	1.856	1.2546	4.79878e-11	1.6854e-11
Cs5g17620	8.203	3.32	-1.28595	1.07463e-29	1.67542e-30
Cs5g17660	1.213	0.426	-1.50965	4.29229e-05	2.66941e-05
Cs5g17710	10.986	3.753	-1.55502	5.08391e-41	5.88487e-42
Cs5g17880	16.286	34.783	1.09232	5.88064e-93	3.21831e-94
Cs5g18110	0.033	0.14	2.08675	0.000516651	0.000378651
Cs5g18300	7.62	16.69	1.07201	2.06296e-52	1.93987e-53
Cs5g18330	5.616	20.783	1.88565	3.50161e-126	1.38292e-127
Cs5g18540	0.23	0.803	1.80833	0.00056987	0.000421084
Cs5g18640	1.633	0	-8.07284	7.00749e-29	1.11953e-29
Cs5g18860	0.213	1.773	3.05414	5.01851e-32	7.30511e-33
Cs5g18930	26.77	9.67	-1.47179	4.48035e-109	2.10229e-110
Cs5g19020	2.246	0.986	-1.18474	1.00907e-06	5.16941e-07
Cs5g19140	0.876	0.21	-2.04241	4.25213e-06	2.33787e-06
Cs5g20000	10.76	3.343	-1.69032	1.01985e-64	7.83497e-66
Cs5g20110	0.483	1.803	1.9014	4.10995e-08	1.82917e-08
Cs5g20180	2.096	0.393	-2.42593	6.0346e-14	1.75632e-14
Cs5g20360	0.41	1.183	1.51675	4.29978e-18	1.01404e-18
Cs5g20440	0.013	0.203	3.90286	9.85125e-06	5.68312e-06
Cs5g21860	2.86	0.483	-2.56798	3.48086e-16	8.903e-17
Cs5g21900	1.533	0.413	-1.89751	1.85357e-08	7.9985e-09
Cs5g21940	0.476	1.33	1.47279	1.31257e-08	5.58375e-09
Cs5g22020	1.17	2.78	1.24337	2.41047e-05	1.44974e-05
Cs5g22510	0.196	0.02	-3.33192	6.29181e-05	4.00895e-05
Cs5g23130	0.093	0	-5.03767	4.80177e-05	3.01258e-05
Cs5g23210	0.206	0.546	1.41628	0.000515519	0.000377773
Cs5g23510	32.963	10.033	-1.72002	3.39093e-267	5.80326e-269
Cs5g23630	25.766	11.266	-1.19733	1.01108e-56	8.80393e-58
Cs5g24260	1.37	0.493	-1.46755	3.06436e-14	8.7598e-15
Cs5g24420	1.23	0.486	-1.33192	7.75628e-09	3.23174e-09
Cs5g24520	5.27	0.936	-2.49065	1.8802e-141	6.70077e-143
Cs5g24900	15.996	5.186	-1.63278	7.53081e-145	2.64138e-146
Cs5g24990	2.54	0.69	-1.88446	8.7016e-11	3.11095e-11
Cs5g25010	1.213	0.136	-3.17029	1.56668e-14	4.40928e-15
Cs5g25270	9.593	4.39	-1.13472	2.29186e-14	6.49549e-15
Cs5g25410	11.766	2.743	-2.10356	2.16478e-93	1.18066e-94
Cs5g25420	1.203	0.24	-2.31984	3.6698e-16	9.40323e-17
Cs5g25440	0.363	0	-4.76274	0.000243714	0.00016906
Cs5g25590	500.583	21.31	-4.55593	0	0
Cs5g25600	0.566	0	-6.17991	1.13314e-09	4.40487e-10
Cs5g25680	0.493	0.063	-2.93614	0.000279021	0.000195441
Cs5g25790	6.616	0.626	-3.40505	4.91904e-50	4.79205e-51
Cs5g25820	2.326	0.316	-2.89041	3.47018e-14	9.94274e-15
Cs5g26930	2.466	0.626	-1.98399	6.04126e-07	3.0165e-07
Cs5g26940	7.233	3.023	-1.26238	2.89697e-14	8.2677e-15
Cs5g27460	0.686	0.173	-1.96418	0.000195017	0.000133244
Cs5g27560	6.106	2.973	-1.04459	1.30381e-09	5.08794e-10
Cs5g27810	3.356	1.583	-1.02139	6.06097e-11	2.14409e-11
Cs5g28370	1.443	4.62	1.67119	8.55803e-09	3.57385e-09
Cs5g28380	8.84	19.576	1.14272	1.89893e-32	2.71951e-33
Cs5g28400	2.773	0.866	-1.67901	2.73926e-14	7.80728e-15
Cs5g28710	11.976	0.91	-3.71811	2.07614e-188	5.29062e-190
Cs5g29060	4.183	9.263	1.14238	4.09924e-41	4.7335e-42
Cs5g29210	0.923	0.306	-1.59039	4.78557e-12	1.55746e-12
Cs5g29260	0.323	0.13	-1.3361	0.000100859	6.61892e-05
Cs5g29420	0.396	0.083	-2.23238	0.00012315	8.1756e-05
Cs5g29490	3.153	1.46	-1.11406	3.05821e-13	9.26562e-14
Cs5g29650	0.426	1.76	2.04312	4.35323e-10	1.6378e-10
Cs5g30070	0.36	0	-5.40984	3.23931e-06	1.75939e-06
Cs5g30380	0.413	9.336	4.49403	1.92919e-211	4.28122e-213
Cs5g30390	3.493	26.043	2.8969	0	0
Cs5g30790	4.78	2.213	-1.11308	5.73341e-14	1.66699e-14
Cs5g31010	1.32	0	-6.53355	7.07017e-12	2.33555e-12
Cs5g31020	1.06	0	-6.09745	3.20605e-09	1.29212e-09
Cs5g31210	0.016	0.14	3.07747	0.000377441	0.00027021
Cs5g31330	1.063	2.503	1.23357	7.96846e-12	2.64203e-12
Cs5g31570	2.753	0.753	-1.86981	6.71686e-20	1.46533e-20
Cs5g31680	0.66	0.323	-1.02989	0.000418011	0.000301316
Cs5g31720	0.253	1.883	2.8969	7.25723e-14	2.12506e-14
Cs5g31810	1.213	4.533	1.9	9.54846e-24	1.79844e-24
Cs5g32540	1.436	0.71	-1.01911	4.60421e-07	2.27082e-07
Cs5g32580	12.426	0.343	-5.17991	1.70452e-76	1.11716e-77
Cs5g32590	1.486	0.05	-4.86797	6.76977e-08	3.08043e-08
Cs5g32880	1.103	0.52	-1.08906	1.26122e-07	5.87646e-08
Cs5g33170	0.44	1.08	1.28769	0.000160282	0.000108125
Cs5g33270	0.256	0.73	1.51587	3.85567e-07	1.8864e-07
Cs5g33450	7.733	3.803	-1.02605	1.84973e-32	2.64731e-33
Cs5g33460	0.92	1.966	1.08955	4.23793e-10	1.59323e-10
Cs5g33540	12.05	33.383	1.46837	1.04248e-181	2.833e-183
Cs5g34200	0.186	1.386	2.87266	1.45382e-10	5.28512e-11
Cs5g34260	2.19	1.026	-1.09614	3.50546e-07	1.7088e-07
Cs5g34800	6.48	16.753	1.36753	2.25111e-71	1.57066e-72
Cs5g34830	18.916	4.12	-2.20391	1.00179e-115	4.3521e-117
Cs5g35100	7.926	3.83	-1.04803	1.24906e-22	2.44537e-23
Cs5g35190	0.543	0.093	-2.5497	9.51552e-12	3.17108e-12
Cs6g01710	3.75	8.95	1.25429	2.42253e-50	2.34632e-51
Cs6g03220	1.406	0.443	-1.6705	3.0146e-09	1.21213e-09
Cs6g04140	2.463	1.083	-1.1899	2.38453e-08	1.03973e-08
Cs6g04150	3.426	1.58	-1.11613	4.06929e-09	1.65113e-09
Cs6g04460	0.84	1.71	1.02376	1.01398e-06	5.19646e-07
Cs6g04500	1.05	0	-6.30387	2.15763e-10	7.91064e-11
Cs6g05140	0.436	1.556	1.82874	8.12426e-09	3.38736e-09
Cs6g05150	1.616	5.996	1.88131	3.2368e-12	1.04063e-12
Cs6g05320	0.443	0.103	-2.09745	6.32625e-07	3.16772e-07
Cs6g05510	0.596	1.38	1.2124	7.92503e-06	4.50632e-06
Cs6g05580	10.456	28.14	1.42445	7.44403e-83	4.49391e-84
Cs6g06030	1.606	4.44	1.46505	4.77905e-40	5.70275e-41
Cs6g06550	0.603	1.483	1.28616	1.44633e-05	8.47437e-06
Cs6g06860	1.803	0.373	-2.28797	3.668e-25	6.61545e-26
Cs6g06870	0.556	0.166	-1.73791	7.56699e-06	4.29419e-06
Cs6g07400	0.55	0.05	-3.49541	7.30279e-12	2.41583e-12
Cs6g07410	0.353	0.01	-5.13927	2.25277e-09	8.9691e-10
Cs6g07450	0.223	0.01	-4.53355	2.14338e-06	1.13815e-06
Cs6g07510	0.613	0.203	-1.61767	2.9298e-06	1.58136e-06
Cs6g07850	0.79	3.656	2.2124	2.42735e-19	5.40729e-20
Cs6g07990	53.06	119.36	1.16805	0	0
Cs6g08210	15.71	56.15	1.83603	1.21003e-276	1.95706e-278
Cs6g08600	55.526	23.806	-1.22146	3.54796e-281	5.63828e-283
Cs6g09070	4.136	1.966	-1.07079	3.19449e-14	9.14081e-15
Cs6g09150	47.976	175.56	1.86858	0	0
Cs6g09400	11.313	26.253	1.21311	7.10571e-172	2.06465e-173
Cs6g09500	5.933	2.383	-1.31932	2.51525e-14	7.13807e-15
Cs6g09800	3.003	1.16	-1.37426	5.07899e-16	1.31577e-16
Cs6g09950	3.573	1.78	-1.00999	9.61797e-07	4.91094e-07
Cs6g10040	0.233	0	-5.37945	4.13927e-06	2.27349e-06
Cs6g10110	4.843	10.203	1.07247	2.23139e-23	4.24056e-24
Cs6g10120	47.006	110.32	1.22788	0	0
Cs6g11040	0.82	0.213	-1.94859	6.52335e-06	3.66882e-06
Cs6g11460	25.333	52.453	1.0475	8.04855e-132	3.07273e-133
Cs6g11570	120.746	50.826	-1.25073	0	0
Cs6g11700	0.653	0.123	-2.41026	6.88574e-07	3.46341e-07
Cs6g11940	36.02	10.326	-1.80329	0	0
Cs6g11950	1.123	0.483	-1.22303	3.18837e-08	1.40432e-08
Cs6g12060	11.1	24.75	1.18863	2.40904e-193	5.95774e-195
Cs6g12090	3.243	8.313	1.31022	7.73224e-56	6.83462e-57
Cs6g12110	12.073	31.093	1.46342	3.75968e-303	5.47979e-305
Cs6g12260	0.256	0.77	1.58644	7.75281e-06	4.40475e-06
Cs6g12310	1.166	2.993	1.35963	3.81887e-31	5.69533e-32
Cs6g12480	118.103	273.03	1.20686	0	0
Cs6g12740	0.636	0.153	-2.06903	9.90411e-05	6.48754e-05
Cs6g12870	3.006	0.453	-2.7427	1.8921e-35	2.52113e-36
Cs6g13820	15.256	43.686	1.51534	8.57408e-210	1.91081e-211
Cs6g14530	30.44	67.953	1.15699	8.33197e-269	1.41027e-270
Cs6g14540	4.043	1.156	-1.82556	1.44322e-25	2.56764e-26
Cs6g14570	1.1	3.32	1.58695	2.37105e-10	8.71987e-11
Cs6g15070	3.75	1.443	-1.3732	1.0795e-20	2.26973e-21
Cs6g15140	0.306	1.303	2.09237	2.87024e-09	1.15138e-09
Cs6g15730	0.75	1.7	1.18556	4.08102e-08	1.81591e-08
Cs6g15820	2.113	6.243	1.55752	2.82151e-43	3.09093e-44
Cs6g15930	6.336	3.01	-1.06785	1.30453e-34	1.76275e-35
Cs6g15950	13.383	4.746	-1.50349	1.96705e-81	1.20969e-82
Cs6g16160	10.73	0.613	-4.131	3.08701e-112	1.39916e-113
Cs6g16770	0.196	0	-4.59495	0.000573037	0.000423855
Cs6g16840	0.95	0.213	-2.14603	6.5902e-26	1.15636e-26
Cs6g17290	1.176	0.056	-4.35576	1.45598e-14	4.08952e-15
Cs6g18090	3.463	8.66	1.31961	1.01556e-22	1.98156e-23
Cs6g18320	14.366	3.636	-2.0008	6.12936e-132	2.32851e-133
Cs6g18530	2.093	0.743	-1.50074	1.29715e-12	4.07519e-13
Cs6g18700	0.136	0.766	2.46394	5.88773e-08	2.66412e-08
Cs6g18940	1.356	0.056	-4.5978	9.49689e-23	1.85213e-23
Cs6g19180	4.8	2.213	-1.10952	1.45727e-19	3.21888e-20
Cs6g19610	0.123	0.376	1.60668	8.39324e-05	5.43631e-05
Cs6g19630	0.4	0.85	1.10249	0.000102362	6.72718e-05
Cs6g19710	1.483	0.643	-1.28129	4.03007e-05	2.49394e-05
Cs6g20000	0.55	0.203	-1.44108	4.43468e-05	2.76601e-05
Cs6g20290	0.676	1.963	1.53222	1.02975e-29	1.60449e-30
Cs6g21120	0.67	1.593	1.23794	0.000316895	0.000224205
Cs6g21340	0.396	1.386	1.79737	2.03801e-14	5.76838e-15
Cs6g22030	0.033	0.203	2.57497	0.000821265	0.000623369
Cs6g22320	5.96	1.54	-1.95397	5.43206e-33	7.68234e-34
Cs7g01050	5.766	1.323	-2.12838	7.55785e-20	1.65093e-20
Cs7g01290	0.663	0.093	-2.86797	7.02734e-06	3.96548e-06
Cs7g01380	26.59	12.21	-1.12939	1.1505e-111	5.25781e-113
Cs7g01690	0.603	0.07	-3.15683	5.02394e-12	1.63976e-12
Cs7g01980	17.866	4.493	-1.99285	4.70384e-149	1.59234e-150
Cs7g02380	0.376	0.066	-2.49541	6.48624e-09	2.68488e-09
Cs7g02670	10.733	27.993	1.26231	1.84696e-112	8.31905e-114
Cs7g03010	2.946	0.973	-1.59969	1.59142e-21	3.23535e-22
Cs7g03140	4.706	2.106	-1.16083	1.29752e-20	2.74279e-21
Cs7g03310	0.566	0.15	-2.00999	9.92733e-07	5.07823e-07
Cs7g03880	4.816	9.726	1.01238	4.79786e-40	5.72971e-41
Cs7g03950	2.413	5.043	1.03178	1.30807e-10	4.74049e-11
Cs7g04260	0.333	0.066	-2.33192	4.53393e-05	2.83388e-05
Cs7g04410	0.533	1.916	1.84191	5.89709e-15	1.61421e-15
Cs7g04880	0.356	1.036	1.53598	1.02816e-11	3.43411e-12
Cs7g05540	1.473	6.92	2.22828	5.72217e-41	6.62907e-42
Cs7g05620	5.213	0.376	-3.79658	6.53876e-43	7.22461e-44
Cs7g05870	1.27	2.893	1.18266	4.00872e-05	2.48035e-05
Cs7g06030	83.073	41.036	-1.01916	1.03549e-289	1.57741e-291
Cs7g06080	5.93	0.293	-4.34984	1.91406e-107	9.07124e-109
Cs7g06120	7.793	3.146	-1.31222	8.54175e-18	2.03854e-18
Cs7g06500	0.556	1.123	1.00793	0.000276553	0.000193634
Cs7g06870	2.336	5.22	1.15602	8.80739e-10	3.39308e-10
Cs7g06920	0.193	0.446	1.16405	0.000592773	0.000439513
Cs7g07450	40.74	20.203	-1.03157	8.14265e-148	2.77941e-149
Cs7g07520	0.606	0.173	-1.81734	0.000753243	0.000569027
Cs7g07570	6.203	12.686	1.03031	2.6532e-33	3.72487e-34
Cs7g07680	0.886	0.436	-1.02593	8.85939e-05	5.75906e-05
Cs7g07860	1.73	0.843	-1.02547	4.89363e-12	1.59585e-12
Cs7g08030	0	0.593	5.57497	7.26197e-07	3.6629e-07
Cs7g08260	1.376	0.483	-1.51588	2.63937e-06	1.4174e-06
Cs7g08460	2.343	0.646	-1.85582	8.72747e-14	2.56952e-14
Cs7g08620	2.383	1.113	-1.09812	7.75344e-13	2.40524e-13
Cs7g08680	2.343	5.376	1.19502	5.02935e-20	1.09104e-20
Cs7g08770	4.453	13.136	1.55902	4.15495e-67	3.0553e-68
Cs7g09390	20.866	47.306	1.18809	0	0
Cs7g09430	35.513	84.6	1.27099	1.00952e-154	3.27504e-156
Cs7g10200	3.2	7.513	1.23028	2.71338e-91	1.51048e-92
Cs7g10510	0	0.373	5.08762	3.2643e-05	1.99673e-05
Cs7g10570	0.693	0.116	-2.55056	3.21962e-10	1.20011e-10
Cs7g10760	1.966	4.756	1.26621	6.92744e-40	8.29895e-41
Cs7g10840	0.52	0.086	-2.54604	2.28846e-09	9.12627e-10
Cs7g10990	0.373	0.076	-2.21944	1.10817e-05	6.41899e-06
Cs7g11020	4.596	2.05	-1.16898	3.64183e-12	1.17564e-12
Cs7g11190	2.086	0.82	-1.35102	8.31621e-06	4.74596e-06
Cs7g11300	6.816	31.933	2.22659	0	0
Cs7g11320	0.393	0.02	-4.34079	3.25685e-11	1.12762e-11
Cs7g11810	6.35	2.94	-1.12246	6.33757e-12	2.08639e-12
Cs7g12370	0.786	0.02	-5.33192	1.36669e-10	4.95807e-11
Cs7g12620	0.436	1.073	1.29257	2.10046e-07	1.00396e-07
Cs7g13100	27.723	12.793	-1.11875	1.30657e-75	8.69856e-77
Cs7g13470	4.286	2.126	-1.01548	3.43916e-11	1.19365e-11
Cs7g13530	0.62	0.143	-2.13927	2.94768e-05	1.79391e-05
Cs7g13930	0.91	0.22	-2.05263	2.40141e-12	7.68438e-13
Cs7g14290	0.42	0.99	1.23446	6.06133e-09	2.49987e-09
Cs7g14760	1.353	3.023	1.15691	8.7427e-18	2.08814e-18
Cs7g15050	0.31	0.14	-1.16199	0.000419374	0.000302427
Cs7g15220	3.076	6.22	1.01399	7.34207e-15	2.01734e-15
Cs7g15750	2.28	0.92	-1.31022	1.25802e-10	4.55321e-11
Cs7g15760	69.42	145.526	1.0641	1.48879e-253	2.70191e-255
Cs7g16280	20.153	8.24	-1.28048	1.80507e-42	2.01478e-43
Cs7g16290	22.493	9.93	-1.4672	5.40832e-50	5.27378e-51
Cs7g16390	9.573	4.63	-1.03538	2.80414e-30	4.29539e-31
Cs7g16430	7.61	3.626	-1.07512	1.78905e-28	2.89355e-29
Cs7g16680	3.523	1.443	-1.23759	7.22314e-11	2.56811e-11
Cs7g16880	0	1.026	5.99361	9.8344e-09	4.12813e-09
Cs7g16890	16.48	2.113	-2.96883	2.00695e-103	1.0021e-104
Cs7g16950	7.71	3.763	-1.04075	1.40034e-10	5.08541e-11
Cs7g16990	0.77	0.253	-1.5803	1.22458e-08	5.1887e-09
Cs7g17020	0.31	0.053	-2.57824	1.16375e-05	6.75518e-06
Cs7g17040	7.183	0.316	-4.5054	2.12241e-91	1.1775e-92
Cs7g17180	1.933	0.53	-1.86797	8.7427e-18	2.08779e-18
Cs7g17370	3.743	8.673	1.20674	5.90464e-29	9.41119e-30
Cs7g17375	3.23	1.573	-1.01397	4.62628e-06	2.55664e-06
Cs7g17390	4.623	1.336	-1.79654	3.04018e-15	8.2047e-16
Cs7g17820	0.21	0.74	1.81104	4.41857e-06	2.43645e-06
Cs7g17940	1.156	2.556	1.05913	5.45305e-10	2.06492e-10
Cs7g18100	3.743	11.203	1.57961	1.12089e-55	9.992e-57
Cs7g18190	10.713	21.76	1.02065	2.88919e-79	1.82841e-80
Cs7g18330	5.113	12.47	1.28131	9.76891e-22	1.96856e-22
Cs7g18530	0.93	0.376	-1.30756	4.85435e-05	3.04968e-05
Cs7g18730	0.22	0.02	-3.33192	6.29181e-05	4.00895e-05
Cs7g18750	3.35	8.96	1.41813	4.89744e-27	8.25716e-28
Cs7g18880	0.866	0.29	-1.59495	4.39263e-06	2.42132e-06
Cs7g18940	1.14	0.326	-1.79848	3.90306e-08	1.73306e-08
Cs7g18970	0.973	0.346	-1.49111	6.56226e-06	3.69193e-06
Cs7g19180	0.353	0.02	-4.25792	2.20242e-05	1.31799e-05
Cs7g19830	0.666	0.12	-2.42503	1.28655e-07	6.00173e-08
Cs7g20480	0.15	3.67	4.6027	4.11285e-40	4.88458e-41
Cs7g20700	0.556	0.016	-5.00999	1.22887e-08	5.21035e-09
Cs7g20780	3.54	1.11	-1.64992	6.45509e-27	1.09562e-27
Cs7g21240	1.023	2.703	1.3944	0.000448629	0.000325254
Cs7g21760	1.446	0.373	-1.95752	1.82197e-09	7.20083e-10
Cs7g22210	1.873	0.796	-1.2374	2.88628e-06	1.55679e-06
Cs7g22300	0.89	0.34	-1.39926	3.06765e-14	8.77209e-15
Cs7g22450	22.16	49.126	1.14694	3.24835e-183	8.70541e-185
Cs7g22690	0	0.59	6.36783	7.46604e-11	2.65588e-11
Cs7g22820	22.79	7.29	-1.67193	2.32201e-155	7.44561e-157
Cs7g23040	0.06	0.32	2.38233	0.000553086	0.00040785
Cs7g23720	0.06	0.28	2.72698	0.000283999	0.000199302
Cs7g23890	7.773	3.733	-1.06061	2.3534e-15	6.30033e-16
Cs7g24550	1.443	0	-6.88159	1.5324e-14	4.30991e-15
Cs7g24650	0.15	0.46	1.6115	2.01326e-07	9.60386e-08
Cs7g24730	4.696	0.59	-3.026	5.44032e-77	3.5503e-78
Cs7g24830	2.446	6.273	1.35288	1.71693e-17	4.14115e-18
Cs7g25050	2.686	5.41	1.00681	1.60392e-18	3.71473e-19
Cs7g26800	0.303	0.023	-3.71043	0.000734946	0.000553981
Cs7g26930	0.946	2.733	1.38349	9.30298e-11	3.33207e-11
Cs7g27090	6.673	14.773	1.15129	1.0485e-150	3.47051e-152
Cs7g27200	2.36	8.44	1.83093	1.73961e-62	1.38226e-63
Cs7g27530	0.71	2.053	1.53125	3.78201e-15	1.02423e-15
Cs7g28090	4.34	1.976	-1.13482	6.86433e-27	1.16702e-27
Cs7g28550	1.743	0.64	-1.45293	4.67261e-07	2.30631e-07
Cs7g28650	16.633	6.803	-1.29395	5.45004e-43	6.00633e-44
Cs7g28700	1.3	0.323	-2.00999	5.5464e-08	2.50551e-08
Cs7g29080	1.543	0.28	-2.4625	3.14025e-15	8.48362e-16
Cs7g29570	18.176	42.06	1.20758	7.74078e-120	3.23183e-121
Cs7g29730	26.403	2.01	-3.71887	0	0
Cs7g29740	2.25	0.886	-1.34889	5.16648e-12	1.68774e-12
Cs7g29760	5.693	2.376	-1.26103	1.7893e-40	2.10148e-41
Cs7g29770	2.33	1.116	-1.06004	1.67576e-07	7.91825e-08
Cs7g29780	59.756	25.043	-1.27333	7.95348e-157	2.49796e-158
Cs7g30280	320.623	156.9	-1.0385	2.49407e-260	4.40908e-262
Cs7g30690	1.213	4.163	1.77257	3.42363e-34	4.67771e-35
Cs7g30940	0.79	0.12	-2.72619	3.42084e-08	1.51186e-08
Cs7g31130	14.43	6.676	-1.12199	4.1204e-38	5.12215e-39
Cs7g31240	0.266	0.11	-1.29949	0.00094832	0.000727924
Cs7g31430	9.55	1.82	-2.39362	3.81334e-82	2.32719e-83
Cs7g31580	0.46	0	-6.46942	1.92492e-11	6.5452e-12
Cs7g31730	0.526	0.093	-2.56018	4.86537e-07	2.40694e-07
Cs7g31830	0.276	0.04	-2.71043	3.59487e-05	2.21177e-05
Cs7g32150	0.753	0.066	-3.55431	5.43603e-08	2.4536e-08
Cs7g32220	1.003	3.136	1.6451	6.49262e-23	1.25829e-23
Cs8g01170	8.366	3.393	-1.30476	6.94025e-34	9.5869e-35
Cs8g01760	0	1.19	7.23071	6.42251e-18	1.5213e-18
Cs8g01840	16.28	0.38	-5.4244	3.02164e-281	4.77346e-283
Cs8g01850	82.736	0.73	-6.82865	0	0
Cs8g02390	0.326	1.086	1.73324	7.80436e-08	3.56954e-08
Cs8g02620	41.943	90.336	1.10324	3.5514e-171	1.04526e-172
Cs8g02910	1.83	0.886	-1.04561	5.24723e-11	1.84783e-11
Cs8g03430	1.15	0.256	-2.17565	2.22473e-06	1.18311e-06
Cs8g03860	5.356	2.21	-1.28143	3.67526e-25	6.63199e-26
Cs8g03880	9.783	0.566	-4.1334	1.41412e-176	4.02913e-178
Cs8g03960	1.586	0.79	-1.03508	8.35131e-06	4.76756e-06
Cs8g03980	1.67	0.716	-1.21896	2.6244e-08	1.14753e-08
Cs8g04030	0.306	0	-6.00999	9.14963e-09	3.83036e-09
Cs8g04280	54.66	112.196	1.03563	0	0
Cs8g04470	5.556	11.733	1.073	1.83648e-14	5.18416e-15
Cs8g04550	2.49	1.053	-1.24703	9.41517e-05	6.13894e-05
Cs8g04700	19.46	8.79	-1.14812	1.10021e-86	6.42464e-88
Cs8g04880	1.166	0.273	-2.33192	5.18886e-17	1.27983e-17
Cs8g05090	0.976	2.916	1.57432	1.66359e-09	6.55611e-10
Cs8g05580	6.446	17.183	1.41063	5.59359e-53	5.20197e-54
Cs8g05640	4.053	1.843	-1.14106	0.000164098	0.000110854
Cs8g05910	0.183	1.02	2.4794	4.37461e-11	1.53149e-11
Cs8g06080	3.05	1.08	-1.49953	1.13131e-25	2.00315e-26
Cs8g06610	0.793	0.273	-1.54344	0.000730443	0.000550243
Cs8g06750	0.666	1.986	1.57497	1.25807e-08	5.34363e-09
Cs8g06960	0.373	0.936	1.32542	0.000660294	0.000493301
Cs8g07220	3.296	1.63	-1.00839	1.17452e-32	1.67653e-33
Cs8g08180	4.606	1.466	-1.65376	5.66321e-30	8.76544e-31
Cs8g08810	2.413	0.873	-1.47261	6.30371e-09	2.60399e-09
Cs8g09300	0.873	0.043	-4.59495	5.4843e-12	1.79517e-12
Cs8g09330	0.573	0.176	-1.70187	8.5249e-05	5.5272e-05
Cs8g09390	2.113	0.793	-1.4218	7.67316e-11	2.73244e-11
Cs8g09480	7.823	3.62	-1.11351	5.2597e-38	6.578e-39
Cs8g09750	0.913	4.61	2.32837	4.12979e-09	1.67723e-09
Cs8g10060	2.373	0	-5.44228	2.48735e-06	1.33132e-06
Cs8g10300	8.15	0.16	-5.69181	2.28319e-37	2.90484e-38
Cs8g10340	4.19	0.026	-7.22916	2.48622e-34	3.38291e-35
Cs8g10360	1.15	0.033	-5.17991	1.2843e-09	5.00821e-10
Cs8g10380	4.946	0.143	-5.19609	9.04654e-55	8.14096e-56
Cs8g10390	4.826	0.043	-6.77579	1.22566e-67	8.93208e-69
Cs8g10470	1.863	0.12	-3.96418	4.34512e-14	1.25395e-14
Cs8g10700	7.89	2.463	-1.64451	6.81785e-32	9.96917e-33
Cs8g11514	8.303	0.723	-3.53355	3.34476e-23	6.4036e-24
Cs8g12000	1.99	0.686	-1.542	1.59837e-24	2.93987e-25
Cs8g12020	8.383	2.733	-1.6191	8.96083e-39	1.10046e-39
Cs8g12280	0.186	0.756	2.02704	1.33057e-05	7.75855e-06
Cs8g12460	6.136	0.513	-3.57662	4.81613e-228	9.78212e-230
Cs8g12470	1.066	0.113	-3.2329	3.35567e-11	1.16373e-11
Cs8g12530	3.716	1.503	-1.30997	4.74477e-16	1.22562e-16
Cs8g12550	0	0.25	5.38782	3.58112e-06	1.95413e-06
Cs8g12560	0.053	0.953	4.17859	1.40801e-05	8.23925e-06
Cs8g12570	0.76	1.736	1.1911	1.05516e-14	2.92896e-15
Cs8g12680	1.853	0.64	-1.53892	1.41349e-08	6.02726e-09
Cs8g13150	1.66	0.096	-4.10952	1.24372e-26	2.13903e-27
Cs8g13330	1.576	4.65	1.5548	1.85251e-06	9.77423e-07
Cs8g13680	2.146	0.976	-1.1371	4.7221e-05	2.9586e-05
Cs8g14120	0.01	0.156	4.07747	7.68188e-05	4.94883e-05
Cs8g14460	0.29	1.996	2.77408	1.80197e-08	7.76903e-09
Cs8g14510	31.896	75.23	1.23796	0	0
Cs8g14800	0.843	2.21	1.38669	2.16254e-15	5.77719e-16
Cs8g14810	2.68	7.063	1.41017	5.88621e-80	3.68077e-81
Cs8g14840	3.703	10.21	1.45806	2.41325e-146	8.35086e-148
Cs8g14930	2.513	5.386	1.09481	6.22431e-08	2.82286e-08
Cs8g14980	143.536	72.736	-1.01976	5.54992e-199	1.30991e-200
Cs8g15060	0.933	2.426	1.32771	1.7682e-14	4.98808e-15
Cs8g15280	0	0.073	4.66696	0.000383821	0.000275273
Cs8g15290	3.483	0.706	-2.30092	2.3121e-27	3.85911e-28
Cs8g15400	1.903	0.856	-1.17664	1.48417e-06	7.75544e-07
Cs8g15520	223.93	71.79	-1.64488	0	0
Cs8g15780	2.043	0.183	-3.50824	1.06141e-22	2.074e-23
Cs8g15850	0.853	0.303	-1.50303	1.36756e-06	7.11523e-07
Cs8g16090	3.173	1.36	-1.25361	1.51245e-14	4.25098e-15
Cs8g16190	0.903	2.99	1.71793	9.5937e-06	5.52552e-06
Cs8g16230	0.343	0	-4.58045	0.000614825	0.000456904
Cs8g16290	30.203	13.786	-1.13234	1.16488e-277	1.86214e-279
Cs8g16560	1.95	4.263	1.2427	7.02793e-23	1.36467e-23
Cs8g16570	0.416	1.766	2.07945	3.89046e-21	8.04831e-22
Cs8g17090	4.426	1.693	-1.40567	2.94781e-17	7.19867e-18
Cs8g17240	1.793	0.82	-1.13212	1.31998e-07	6.1701e-08
Cs8g17270	6.32	14.276	1.17264	1.24809e-56	1.09147e-57
Cs8g17630	0.893	0.26	-1.77937	6.01168e-08	2.72247e-08
Cs8g17800	0.71	0.11	-2.69804	6.8067e-10	2.60055e-10
Cs8g17810	0.326	1.003	1.62114	4.24037e-11	1.4821e-11
Cs8g18020	1.84	0.41	-2.17106	5.64872e-09	2.32492e-09
Cs8g18160	0.17	0.41	1.2585	0.000432634	0.000312804
Cs8g18360	1.536	0.353	-2.12412	4.43572e-10	1.66967e-10
Cs8g18750	6.213	2.836	-1.11753	8.9538e-17	2.2337e-17
Cs8g18830	40.59	95.163	1.22746	0	0
Cs8g18930	0.116	0.01	-3.71043	0.000734946	0.000553981
Cs8g19105	0.116	0.6	2.38233	0.000553086	0.00040785
Cs8g19110	0.74	0.11	-2.73245	3.27897e-11	1.1359e-11
Cs8g19350	13.83	5.236	-1.41275	8.83628e-91	4.9605e-92
Cs8g19470	1.593	8.096	2.3324	4.91017e-19	1.10859e-19
Cs8g19950	0.166	0.84	2.31194	0.000219451	0.000151301
Cs8g19970	0.93	0.013	-6.07608	6.43372e-17	1.59171e-17
Cs8g20280	8.313	20.776	1.32028	2.64946e-259	4.70869e-261
Cs8g20310	4.73	2.293	-1.06888	1.28711e-15	3.4046e-16
Cs8g20410	37.91	10.79	-1.77889	0	0
Cs8g20420	32.356	88.64	1.48633	0	0
Cs8g20830	0.12	0.006	-3.91688	0.000228546	0.000158023
Cs8g20850	0.513	0	-6.42953	3.50975e-11	1.21947e-11
Cs8g21040	0.403	0	-5.76488	1.30484e-07	6.09195e-08
Cs9g01150	70	29.45	-1.25079	0	0
Cs9g01250	1.61	0.47	-1.78609	1.67459e-13	4.99644e-14
Cs9g01410	13.253	6.523	-1.02517	1.50323e-41	1.71462e-42
Cs9g01440	21.896	8.016	-1.45339	9.75456e-83	5.91628e-84
Cs9g01450	13.326	5.266	-1.33318	1.02407e-40	1.19408e-41
Cs9g01710	4.156	11.803	1.50396	1.15229e-46	1.19188e-47
Cs9g02190	5.326	0.65	-3.04341	3.10184e-23	5.93269e-24
Cs9g02550	8.673	3.896	-1.15609	1.92834e-40	2.2666e-41
Cs9g02580	4.793	1.986	-1.3005	3.48431e-10	1.30237e-10
Cs9g02640	13.006	2.43	-2.42503	1.02788e-117	4.36881e-119
Cs9g02710	8.693	3.726	-1.22453	2.52473e-29	3.98846e-30
Cs9g02930	6.703	2.08	-1.69019	6.221e-35	8.35937e-36
Cs9g03310	12.573	6.103	-1.06372	9.8499e-30	1.53382e-30
Cs9g03520	0.6	2.43	2.01048	5.01627e-16	1.29858e-16
Cs9g03570	12.406	2.243	-2.47189	3.31722e-80	2.06497e-81
Cs9g03610	44.13	16.163	-1.45315	4.65431e-123	1.89507e-124
Cs9g04030	3.803	7.63	1.00427	1.07649e-23	2.0316e-24
Cs9g04080	1.536	0.223	-2.7876	5.06165e-16	1.3108e-16
Cs9g04500	0.146	0.8	2.44944	0.000332558	0.000235944
Cs9g05140	1.016	2.21	1.11339	1.34759e-06	7.00119e-07
Cs9g05220	13.746	5.916	-1.22031	8.0525e-70	5.73202e-71
Cs9g05350	1.453	0.3	-2.28084	6.99354e-15	1.92026e-15
Cs9g05430	0.923	2.11	1.19355	1.13194e-08	4.78128e-09
Cs9g06040	22.936	7.683	-1.57967	3.66187e-123	1.48754e-124
Cs9g06150	51.61	20.08	-1.36381	1.0333e-265	1.78782e-267
Cs9g06170	0.823	0.11	-2.93055	7.56285e-10	2.90366e-10
Cs9g06230	101.576	29.153	-1.80334	0	0
Cs9g06470	1.18	0.56	-1.07608	0.000457384	0.000332074
Cs9g06650	30.513	61.676	1.01195	0	0
Cs9g06680	9.58	4.72	-1.02515	3.00422e-23	5.74315e-24
Cs9g07280	0.946	0	-5.91688	2.62464e-08	1.14813e-08
Cs9g07570	0.44	1.326	1.59205	1.08575e-07	5.03133e-08
Cs9g07580	2.216	5.556	1.32513	3.4209e-42	3.84406e-43
Cs9g07670	355.24	34.443	-3.37108	0	0
Cs9g07680	1647.64	389.156	-2.04021	0	0
Cs9g08050	8.276	17.016	1.03885	4.89245e-82	2.99034e-83
Cs9g08110	3.11	25.44	3.03005	5.77879e-263	1.01615e-264
Cs9g08130	0.093	0.55	2.57007	1.23393e-06	6.37817e-07
Cs9g08270	0.16	0.463	1.52018	0.000164705	0.000111279
Cs9g08380	0.536	1.246	1.21571	6.26143e-08	2.84146e-08
Cs9g08410	0.133	1.323	3.33579	2.68146e-12	8.60071e-13
Cs9g08430	1.313	3.53	1.41953	1.49518e-10	5.43828e-11
Cs9g08990	2.186	0.903	-1.28008	5.2316e-08	2.35543e-08
Cs9g09020	1.21	0.113	-3.43273	1.3027e-10	4.71859e-11
Cs9g09120	2.63	7.27	1.46312	4.19751e-40	4.99302e-41
Cs9g09290	1.956	0.466	-2.06888	7.63563e-15	2.10231e-15
Cs9g09480	0.19	0.04	-2.27302	0.000320108	0.000226628
Cs9g09620	1.743	0.766	-1.18894	6.19152e-08	2.80624e-08
Cs9g09640	2.173	1.003	-1.11964	1.0243e-09	3.9664e-10
Cs9g09750	16.083	5.873	-1.45573	1.93587e-62	1.54002e-63
Cs9g09780	0.68	3.316	2.35694	2.08265e-67	1.52362e-68
Cs9g10130	5.593	1.143	-2.29239	1.74685e-23	3.31152e-24
Cs9g10430	3.056	0.78	-1.97522	1.15131e-09	4.47662e-10
Cs9g10630	774.093	312.206	-1.31814	0	0
Cs9g10800	0.386	0.14	-1.46279	7.1508e-06	4.04254e-06
Cs9g10860	2.673	1.173	-1.19368	1.25887e-06	6.51778e-07
Cs9g11000	2.103	0.863	-1.24006	2.53974e-14	7.20998e-15
Cs9g11040	0.253	0.09	-1.50749	0.000118443	7.84753e-05
Cs9g12070	1.243	2.516	1.00641	0.000979037	0.000754079
Cs9g12290	2.05	4.11	1.02282	1.66963e-21	3.39749e-22
Cs9g12610	0.393	0.793	1.01858	4.81076e-07	2.37766e-07
Cs9g12780	0.633	0.26	-1.27959	0.000869278	0.000662347
Cs9g13120	0.076	0	-4.53981	0.000744573	0.000561937
Cs9g13580	0.663	1.523	1.20044	8.22549e-06	4.69109e-06
Cs9g13750	1.396	0	-6.33192	1.45073e-10	5.2725e-11
Cs9g13800	0.26	0.536	1.03977	6.96317e-06	3.92796e-06
Cs9g14190	45.85	22.256	-1.04427	9.21555e-199	2.18375e-200
Cs9g14350	39.38	3.68	-3.42503	1.92328e-252	3.52661e-254
Cs9g14710	16.393	7.996	-1.03828	1.41172e-41	1.60759e-42
Cs9g14960	0.846	0.14	-2.59495	2.87247e-07	1.38998e-07
Cs9g15150	5.33	1.313	-2.02706	2.95356e-28	4.81033e-29
Cs9g15180	1.506	0.743	-1.02713	3.57685e-07	1.74427e-07
Cs9g15290	2.33	1.023	-1.21163	1.79853e-07	8.52035e-08
Cs9g15430	56.633	15.3	-1.89422	5.1525e-150	1.72969e-151
Cs9g15620	1.89	0.896	-1.08137	2.39799e-07	1.15294e-07
Cs9g15630	0.6	0	-6.40231	5.25086e-11	1.84961e-11
Cs9g15670	3.86	8.416	1.1231	7.72488e-36	1.01986e-36
Cs9g15800	29.12	62.393	1.10745	0	0
Cs9g15840	0.436	0.916	1.0604	0.000114758	7.58938e-05
Cs9g16350	0.5	0.12	-2.07608	1.36127e-08	5.79991e-09
Cs9g16440	0.506	0.196	-1.36476	6.68502e-06	3.76474e-06
Cs9g16520	22.033	9.603	-1.20047	3.92911e-72	2.70449e-73
Cs9g16570	2.206	5.89	1.44608	2.41529e-57	2.08494e-58
Cs9g16620	1.066	0.38	-1.49277	8.31038e-09	3.46652e-09
Cs9g16700	0.25	0.763	1.60383	3.88826e-06	2.12904e-06
Cs9g16870	0.733	0.32	-1.17991	0.000693993	0.000520712
Cs9g17050	42.296	101.576	1.26082	2.36632e-209	5.2958e-211
Cs9g17270	1.27	3.096	1.22564	5.41246e-05	3.42347e-05
Cs9g17640	18.87	8.296	-1.19011	7.8412e-43	8.68579e-44
Cs9g17790	0.816	18.86	4.52724	1.15282e-221	2.40656e-223
Cs9g18040	1.776	4.23	1.15255	6.2816e-24	1.17545e-24
Cs9g18060	3.796	7.613	1.03111	1.29206e-38	1.59039e-39
Cs9g18100	7.14	18.603	1.4403	2.23405e-41	2.56082e-42
Cs9g18170	0.02	0.28	3.69045	2.23658e-06	1.19016e-06
Cs9g18180	0.136	6.296	5.52277	9.58924e-185	2.51576e-186
Cs9g18210	0	0.156	4.69045	0.000340013	0.00024184
Cs9g18620	0.523	0.22	-1.24029	0.000183713	0.000124916
Cs9g18820	0.396	0.026	-3.82751	6.53047e-10	2.48826e-10
Cs9g18880	0.28	0.053	-2.33192	0.000829361	0.000630373
Cs9g18910	0.15	0.973	2.78356	4.0622e-17	9.97736e-18
Cs9g18920	13.016	34.033	1.38363	4.77872e-112	2.1704e-113
Cs9g19000	0.356	0.013	-4.91688	3.83228e-08	1.70018e-08
Cs9g19070	1.21	0.426	-1.50641	8.12668e-07	4.11586e-07
Cs9g19190	2.7	1.153	-1.22257	1.79632e-46	1.86649e-47
Cs9g19250	20.1	9.84	-1.03192	3.82214e-86	2.23552e-87
Cs9g19520	0.226	0.016	-3.86498	0.000311691	0.000220168
orange1.1t00039	70.786	24.66	-1.52205	0	0
orange1.1t00072	15.646	7.166	-1.12797	3.41177e-57	2.94833e-58
orange1.1t00081	28.64	2.653	-3.34705	0	0
orange1.1t00089	5.406	12.353	1.20325	1.5541e-79	9.76195e-81
orange1.1t00114	3.35	1.55	-1.06981	7.17494e-06	4.05686e-06
orange1.1t00203	100.45	35.476	-1.50451	0	0
orange1.1t00206	1.02	0.443	-1.22411	0.000303112	0.000213627
orange1.1t00259	0.513	11.5	4.48644	1.84659e-140	6.63308e-142
orange1.1t00260	1.416	2.86	1.01128	6.64429e-09	2.7528e-09
orange1.1t00281	1.753	4.09	1.22134	8.79032e-26	1.54819e-26
orange1.1t00282	1.49	0.523	-1.50276	5.28452e-15	1.44405e-15
orange1.1t00313	4.423	11.783	1.4093	5.74987e-37	7.40189e-38
orange1.1t00342	3.406	8.2	1.26577	4.34129e-34	5.9601e-35
orange1.1t00454	1.293	0.533	-1.27302	3.86592e-07	1.89215e-07
orange1.1t00554	6.183	13.663	1.14032	7.24792e-27	1.23428e-27
orange1.1t00563	0.036	0.556	3.8969	0.000245746	0.000170701
orange1.1t00612	13.08	30.733	1.23102	3.82936e-129	1.48356e-130
orange1.1t00768	3.936	1.633	-1.46942	3.51301e-10	1.31376e-10
orange1.1t00778	3.036	0.456	-2.74326	4.19902e-23	8.08647e-24
orange1.1t00829	4.163	0.966	-2.10812	2.12073e-50	2.05202e-51
orange1.1t00904	21.403	4.273	-2.32917	3.76459e-88	2.16646e-89
orange1.1t01063	1.776	3.576	1.00085	1.3282e-18	3.06117e-19
orange1.1t01195	2.856	0.43	-2.74695	0.000256445	0.000178856
orange1.1t01245	46.656	94.61	1.02249	0	0
orange1.1t01247	3.42	1.55	-1.14453	1.2217e-14	3.40851e-15
orange1.1t01250	0.5	0	-4.86996	0.000133759	8.92644e-05
orange1.1t01261	0.803	1.726	1.11103	4.60815e-05	2.88374e-05
orange1.1t01289	0.32	0.783	1.27738	1.24413e-05	7.23698e-06
orange1.1t01301	2.243	5.49	1.30377	1.28661e-24	2.35919e-25
orange1.1t01307	2.943	0.29	-3.34442	4.70503e-12	1.5308e-12
orange1.1t01321	2.696	0.856	-1.64872	6.76436e-21	1.41272e-21
orange1.1t01333	0.2	0.04	-2.33192	0.000829361	0.000630373
orange1.1t01353	1.226	0.423	-1.54915	4.57407e-08	2.04605e-08
orange1.1t01376	0.486	1.53	1.64376	0.000511677	0.000374861
orange1.1t01378	2.596	5.64	1.11806	5.43913e-35	7.30363e-36
orange1.1t01394	2.91	7.783	1.42932	1.90301e-71	1.3242e-72
orange1.1t01447	0.77	59.83	6.28826	0	0
orange1.1t01448	0.2	25.426	6.98437	1.96867e-58	1.66793e-59
orange1.1t01578	0.57	1.36	1.25305	0.00082861	0.000629467
orange1.1t01600	15.126	4.026	-1.93636	1.85334e-79	1.16939e-80
orange1.1t01634	42.92	21.036	-1.03066	4.91231e-103	2.47589e-104
orange1.1t01635	0.91	0.223	-2.02871	2.13507e-05	1.27547e-05
orange1.1t01658	8.063	3.703	-1.06345	1.16259e-42	1.29329e-43
orange1.1t01659	1.07	0.163	-2.71043	4.15089e-07	2.03826e-07
orange1.1t01660	2.216	7.076	1.66992	1.28629e-26	2.21345e-27
orange1.1t01727	2.003	0.59	-1.7896	1.03579e-19	2.27621e-20
orange1.1t01747	14.353	51.59	1.84217	9.56665e-234	1.89812e-235
orange1.1t01764	0.176	1.006	2.50459	1.00167e-06	5.12581e-07
orange1.1t01771	3.393	1.543	-1.13886	5.72473e-39	7.00886e-40
orange1.1t01780	2.216	1.003	-1.15017	2.82584e-06	1.52339e-06
orange1.1t01845	0.37	1.07	1.52703	5.26061e-05	3.32172e-05
orange1.1t01882	3	0.706	-2.09091	1.46219e-31	2.15866e-32
orange1.1t01918	0	0.243	6.06811	4.0583e-09	1.64591e-09
orange1.1t01935	3.563	1.33	-1.42437	8.28775e-20	1.81271e-20
orange1.1t01950	0.926	0.16	-2.5111	9.32376e-12	3.10588e-12
orange1.1t01952	8.84	2.886	-1.61797	2.70845e-60	2.21575e-61
orange1.1t01953	0.153	0	-4.59495	0.000573037	0.000423855
orange1.1t01955	5.396	1.41	-1.94092	3.39049e-48	3.4069e-49
orange1.1t01957	2.75	0.51	-2.42503	6.06782e-33	8.61571e-34
orange1.1t01967	6.333	13.086	1.04331	6.21448e-24	1.16231e-24
orange1.1t01993	45.273	124.713	1.47803	0	0
orange1.1t02024	16.556	8.286	-1.00081	1.76842e-47	1.80259e-48
orange1.1t02040	5.453	0.54	-3.32813	1.8984e-68	1.37276e-69
orange1.1t02041	23.633	6.023	-1.97488	5.67016e-168	1.70086e-169
orange1.1t02043	3.06	0.42	-2.86491	2.63701e-33	3.69718e-34
orange1.1t02044	9.48	3.106	-1.61112	8.15038e-50	8.00894e-51
orange1.1t02045	11.16	4.226	-1.40288	1.27341e-40	1.4896e-41
orange1.1t02074	1.91	0.32	-2.59495	0.000748455	0.000565218
orange1.1t02079	1.336	0.316	-2.08038	3.55264e-08	1.57278e-08
orange1.1t02081	0.34	0.04	-3.05318	7.96147e-05	5.14168e-05
orange1.1t02083	0.366	0.09	-2.02002	0.000502394	0.000367777
orange1.1t02108	2.736	1.25	-1.12929	9.4871e-10	3.66297e-10
orange1.1t02191	6.733	3.096	-1.11984	1.93447e-31	2.86682e-32
orange1.1t02204	1.923	0.45	-2.09745	1.13177e-10	4.08134e-11
orange1.1t02243	2.943	1.256	-1.23238	1.07226e-06	5.50218e-07
orange1.1t02286	3.656	0	-8.68799	7.24196e-41	8.40335e-42
orange1.1t02289	0.076	1.24	3.99001	0.000137373	9.18182e-05
orange1.1t02329	0.866	1.903	1.13586	5.78926e-06	3.23962e-06
orange1.1t02448	0.71	0.096	-2.92295	2.93903e-11	1.01454e-11
orange1.1t02588	1.326	19.866	3.86236	2.4142e-185	6.26562e-187
orange1.1t02600	2.47	1.176	-1.07608	0.000457384	0.000332074
orange1.1t02745	6.423	14.61	1.18081	4.19473e-108	1.97617e-109
orange1.1t02755	1.253	0.34	-1.89134	4.82587e-08	2.1664e-08
orange1.1t02775	0.336	0.08	-2.09833	0.000187079	0.000127416
orange1.1t02796	29.176	9.94	-1.55548	3.39973e-156	1.08054e-157
orange1.1t02842	0.303	0.646	1.07647	0.000258698	0.000180549
orange1.1t02914	5.263	1.276	-2.04305	1.90009e-67	1.38827e-68
orange1.1t02918	1.116	0.49	-1.19773	7.11611e-08	3.24069e-08
orange1.1t02930	0.656	0.326	-1.01398	7.97653e-05	5.1529e-05
orange1.1t02972	0.106	0.67	2.62228	9.97543e-06	5.76133e-06
orange1.1t03009	1	0.366	-1.44609	0.000255675	0.000178199
orange1.1t03024	8.106	2.556	-1.66794	4.61217e-44	4.98751e-45
orange1.1t03051	0.013	0.53	5.18427	2.0335e-05	1.21289e-05
orange1.1t03053	12.693	6.316	-1.01835	4.75846e-34	6.53729e-35
orange1.1t03059	165.363	69.09	-1.24306	0	0
orange1.1t03110	3.396	8.66	1.40756	1.09659e-56	9.56916e-58
orange1.1t03129	0.106	0.503	2.23002	5.28387e-05	3.3379e-05
orange1.1t03134	0.776	2.426	1.56537	9.03493e-19	2.06789e-19
orange1.1t03150	1.84	0.086	-4.40778	1.11736e-33	1.55502e-34
orange1.1t03186	1.086	0.443	-1.29949	0.00094832	0.000727924
orange1.1t03275	4.22	9.04	1.02554	5.30973e-31	7.96369e-32
orange1.1t03332	0.65	0.24	-1.43625	6.80631e-07	3.4209e-07
orange1.1t03336	4.733	9.533	1.00863	9.84959e-42	1.11791e-42
orange1.1t03357	4.916	2.376	-1.05069	1.61854e-17	3.89166e-18
orange1.1t03406	0.473	1.78	1.90464	2.96171e-20	6.35536e-21
orange1.1t03409	0.51	1.586	1.63544	1.20726e-14	3.36596e-15
orange1.1t03412	0.44	1.393	1.65155	3.58811e-11	1.24737e-11
orange1.1t03426	31.173	13.42	-1.21798	9.91292e-155	3.20657e-156
orange1.1t03453	0.773	2.263	1.54874	6.03938e-25	1.09548e-25
orange1.1t03454	0.39	1.32	1.74804	3.58028e-11	1.24432e-11
orange1.1t03455	3.663	0.75	-2.28885	1.363e-21	2.76329e-22
orange1.1t03510	1.64	0.613	-1.20957	3.87509e-15	1.05016e-15
orange1.1t03524	3.7	1.776	-1.04505	3.69821e-23	7.10809e-24
orange1.1t03578	37.59	82.393	1.03559	1.60703e-179	4.47298e-181
orange1.1t03583	72.446	153.126	1.08638	0	0
orange1.1t03603	3.816	1.096	-1.79586	2.83793e-10	1.05196e-10
orange1.1t03617	4.436	1.413	-1.6543	6.42877e-18	1.52338e-18
orange1.1t03624	1.253	0.16	-2.88284	4.61345e-14	1.33312e-14
orange1.1t03628	5.15	2.3	-1.08261	1.16448e-11	3.90696e-12
orange1.1t03629	3.613	1.533	-1.23922	2.38267e-08	1.0387e-08
orange1.1t03632	5.606	1.87	-1.58716	1.31464e-22	2.57499e-23
orange1.1t03694	2.216	0.993	-1.15926	9.83035e-18	2.3507e-18
orange1.1t03702	0.16	0.016	-3.20823	9.90004e-05	6.48395e-05
orange1.1t03729	1.266	0.56	-1.17991	3.48705e-05	2.14052e-05
orange1.1t03741	13.483	5.846	-1.21079	2.99663e-19	6.70924e-20
orange1.1t03769	0.336	4.35	3.68823	1.25581e-128	4.88884e-130
orange1.1t03837	0.276	0.03	-3.17991	0.0001969	0.000134698
orange1.1t03840	0.86	2.28	1.40345	8.57669e-06	4.90509e-06
orange1.1t03962	0.74	0.24	-1.63102	4.59702e-06	2.54003e-06
orange1.1t03963	0.986	2.046	1.05248	2.01756e-11	6.87537e-12
orange1.1t03972	0.783	0.15	-2.36488	0.000308175	0.000217427
orange1.1t03984	1.11	0.53	-1.06523	0.000262693	0.000183485
orange1.1t03985	0.553	0.21	-1.39904	0.000312582	0.000220948
orange1.1t04039	12.873	26.506	1.03869	9.29171e-59	7.8024e-60
orange1.1t04042	4.64	13.356	1.52143	1.07237e-51	1.01746e-52
orange1.1t04132	10.85	4.64	-1.22923	1.72378e-48	1.72466e-49
orange1.1t04155	2.773	1.216	-1.19132	1.7378e-07	8.22447e-08
orange1.1t04171	0.473	1.22	1.34909	4.12486e-07	2.0247e-07
orange1.1t04174	4.943	10.45	1.08092	4.20621e-38	5.23278e-39
orange1.1t04181	0.32	0.883	1.45633	3.18658e-08	1.40294e-08
orange1.1t04193	1.793	0.79	-1.18872	0.00095403	0.000732576
orange1.1t04313	1.586	3.636	1.19356	1.09613e-26	1.88211e-27
orange1.1t04315	4.073	1.456	-1.48414	3.37758e-27	5.67877e-28
orange1.1t04316	3.946	10.853	1.47221	1.2508e-51	1.1891e-52
orange1.1t04318	0.676	2.06	1.60799	8.8989e-22	1.7899e-22
orange1.1t04319	0.396	1.806	2.177	1.77996e-08	7.67082e-09
orange1.1t04355	18.096	39.55	1.12667	2.00174e-267	3.40697e-269
orange1.1t04356	3.406	9.15	1.42241	1.20842e-39	1.45903e-40
orange1.1t04361	16.146	33.96	1.00363	3.49093e-191	8.79746e-193
orange1.1t04366	0.9	0.243	-1.89593	5.67829e-08	2.56668e-08
orange1.1t04376	85.35	281.53	1.72054	0	0
orange1.1t04400	0.52	0.153	-1.73581	5.55939e-05	3.52136e-05
orange1.1t04419	4.983	12.876	1.3972	1.67205e-175	4.82691e-177
orange1.1t04447	0.213	0.01	-4.27677	0.000880167	0.000671306
orange1.1t04474	1.13	0.273	-2.03747	6.2291e-07	3.11556e-07
orange1.1t04506	2.673	0.726	-1.88741	5.35902e-16	1.38932e-16
orange1.1t04522	2.93	6.233	1.07916	8.52105e-07	4.32281e-07
orange1.1t04568	0.18	0.383	1.07367	0.000527011	0.000386888
orange1.1t04606	1.466	0.533	-1.46124	0.000139475	9.33023e-05
orange1.1t04625	0.563	2.253	1.99456	1.07545e-13	3.1744e-14
orange1.1t04626	0.08	0.596	2.86448	9.62463e-05	6.28909e-05
orange1.1t04678	0.453	1	1.13682	1.2923e-05	7.5269e-06
orange1.1t04706	0.386	0.816	1.0767	7.9096e-08	3.62139e-08
orange1.1t04750	0.226	0.48	1.08653	0.000142485	9.54698e-05
orange1.1t04775	0.54	0.136	-1.99747	2.07551e-06	1.10055e-06
orange1.1t04783	0.696	0.043	-4.05438	3.34705e-08	1.47893e-08
orange1.1t04801	0.33	2.94	3.1418	8.33715e-18	1.98893e-18
orange1.1t04802	2.166	5.966	1.45988	8.381e-21	1.75442e-21
orange1.1t04810	5.84	15.06	1.32157	2.26559e-61	1.82363e-62
orange1.1t04827	2.87	5.88	1.03445	1.72998e-17	4.17426e-18
orange1.1t04842	1.31	2.646	1.01447	4.59647e-09	1.87757e-09
orange1.1t04846	0.123	1.163	3.23354	1.3145e-05	7.66116e-06
orange1.1t04856	18.483	8.02	-1.21423	2.51775e-23	4.79661e-24
orange1.1t04873	0.296	0.933	1.65042	5.39212e-06	3.0042e-06
orange1.1t04891	0.323	1.016	1.65345	0.000381569	0.000273515
orange1.1t04913	0.163	0.403	1.2993	4.13453e-05	2.56402e-05
orange1.1t04937	7.053	16.676	1.24663	6.35917e-33	9.03537e-34
orange1.1t04957	0.716	0.066	-3.35836	9.71037e-09	4.07515e-09
orange1.1t04962	3.983	1.583	-1.33251	1.02605e-09	3.97511e-10
orange1.1t05003	35.663	14.103	-1.3435	1.31562e-64	1.01443e-65
orange1.1t05110	10.71	3.79	-1.51405	5.87236e-11	2.07626e-11
orange1.1t05124	0.326	0	-4.98727	6.61558e-05	4.22457e-05
orange1.1t05126	10304.5	1132.46	-3.18788	0	0
orange1.1t05128	0.586	1.91	1.69917	2.8367e-14	8.09302e-15
orange1.1t05130	0.143	1.833	3.68304	3.03023e-20	6.51092e-21
orange1.1t05185	0.593	0	-5.03944	4.74711e-05	2.9765e-05
orange1.1t05230	1.716	3.52	1.03429	2.32063e-15	6.20827e-16
orange1.1t05247	0	1.436	5.75289	1.33018e-07	6.22154e-08
orange1.1t05255	15.613	0.35	-5.48099	0	0
orange1.1t05257	3.54	1.716	-1.05591	5.06806e-19	1.14471e-19
orange1.1t05258	1.693	0.493	-1.78381	8.61098e-12	2.86154e-12
orange1.1t05315	0.993	2.953	1.56219	5.36187e-05	3.38919e-05
orange1.1t05354	0	1.74	7.51545	4.00878e-21	8.29686e-22
orange1.1t05469	0.553	5.076	3.17755	2.04095e-10	7.479e-11
orange1.1t05478	6.293	2.503	-1.33443	5.68465e-10	2.15582e-10
orange1.1t05518	37.57	17.96	-1.07048	1.21939e-47	1.23951e-48
orange1.1t05560	391.803	10.216	-5.27093	0	0
orange1.1t05667	1.466	0.183	-3.00999	0.000606536	0.000450059
orange1.1t05691	0.88	3.093	1.81046	0.000773427	0.000584804
orange1.1t05755	2.503	12.176	2.25305	0.000360321	0.000257267
orange1.1t05889	0.67	0.08	-3.12547	9.22074e-06	5.30118e-06
orange1.1t05897	3.206	1.54	-1.06648	0.000480854	0.000350561
orange1.1t05944	0.82	0	-5.60931	5.82023e-07	2.90121e-07
orange1.1t06019	1100.78	452.433	-1.29196	0	0
orange1.1t06041	3.236	1.31	-1.31036	3.78978e-06	2.07155e-06
orange1.1t06054	7.326	3.173	-1.2096	1.85926e-23	3.52637e-24
orange1.1t06066	1.296	0.383	-1.75077	4.00258e-05	2.47617e-05
