# Supplementary material for: Transcriptome and Physiological Analyses of a Navel Orange Mutant with Improved Drought Tolerance and Water Use Efficiency Caused by Increases of Cuticular Wax Accumulation and ROS Scavenging Capacity
Source: Int J Mol Sci. 2022 May 18;23(10):5660. doi: 10.3390/ijms23105660 (PMC9145189; doi:10.3390/ijms23105660)
Supplement: Supplementary file 1 [file ijms-23-05660-s001.zip › Table S2.xlsx]

## Sheet: Table S2
Table S2. GO classification of differentially expressed genes (DEGs) in WT and MT leaf samples
Gene ID	GO Term	Level 1	Level 2	log2(MT/WT)
BGI_novel_G000008	[P]GO:0090304//nucleic acid metabolic process;GO:0046483//heterocycle metabolic process;GO:0006807//nitrogen compound metabolic process;GO:0006259//DNA metabolic process;GO:0009987//cellular process;GO:0044238//primary metabolic process;GO:0044237//cellular metabolic process;GO:0043170//macromolecule metabolic process;GO:0015074//DNA integration;GO:0034641//cellular nitrogen compound metabolic pr…	biological_process;molecular_function	[P]cellular process;metabolic process;[F]binding;	1.15033
BGI_novel_G000010	[P]GO:0009812//flavonoid metabolic process;GO:0071704//organic substance metabolic process;GO:0009813//flavonoid biosynthetic process;GO:1901576//organic substance biosynthetic process;GO:0009058//biosynthetic process;GO:0008152//metabolic process;[F]GO:0016746//transferase activity, transferring acyl groups;GO:0003824//catalytic activity;GO:0016740//transferase activity;GO:0016210//naringenin-ch…	biological_process;molecular_function	[P]metabolic process;[F]catalytic activity;	1.16332
BGI_novel_G000016	[F]GO:0048037//cofactor binding;GO:0016491//oxidoreductase activity;GO:0036094//small molecule binding;GO:0097159//organic cyclic compound binding;GO:1901265//nucleoside phosphate binding;GO:0043167//ion binding;GO:0000166//nucleotide binding;GO:0050661//NADP binding;GO:0004499//N,N-dimethylaniline monooxygenase activity;GO:0003824//catalytic activity;GO:1901363//heterocyclic compound binding;GO:…	molecular_function	[F]binding;catalytic activity;	4.74474
BGI_novel_G000051	[C]GO:0016020//membrane;GO:0031224//intrinsic component of membrane;GO:0005886//plasma membrane;GO:0071944//cell periphery;GO:0044464//cell part;GO:0016021//integral component of membrane;GO:0005623//cell;GO:0044425//membrane part;	cellular_component	[C]cell;membrane part;membrane;	-4.55719
BGI_novel_G000054	[C]GO:0016021//integral component of membrane;GO:0016020//membrane;GO:0031224//intrinsic component of membrane;GO:0044425//membrane part;[F]GO:0097159//organic cyclic compound binding;GO:0016301//kinase activity;GO:0032559//adenyl ribonucleotide binding;GO:0140096//catalytic activity, acting on a protein;GO:0008144//drug binding;GO:0097367//carbohydrate derivative binding;GO:0005524//ATP binding;…	cellular_component;molecular_function	[C]membrane part;membrane;[F]catalytic activity;binding;	1.62397
BGI_novel_G000084	[F]GO:0005488//binding;GO:0032555//purine ribonucleotide binding;GO:0035639//purine ribonucleoside triphosphate binding;GO:0017076//purine nucleotide binding;GO:0032553//ribonucleotide binding;GO:0097367//carbohydrate derivative binding;GO:0016740//transferase activity;GO:0036094//small molecule binding;GO:0097159//organic cyclic compound binding;GO:0043167//ion binding;GO:0000166//nucleotide bin…	molecular_function	[F]binding;catalytic activity;	1.53849
BGI_novel_G000087	[F]GO:1901265//nucleoside phosphate binding;GO:0036094//small molecule binding;GO:1901363//heterocyclic compound binding;GO:0030554//adenyl nucleotide binding;GO:0032559//adenyl ribonucleotide binding;GO:0043167//ion binding;GO:0097159//organic cyclic compound binding;GO:0043168//anion binding;GO:0000166//nucleotide binding;GO:0017076//purine nucleotide binding;GO:0032555//purine ribonucleotide b…	molecular_function	[F]binding;	1.08711
BGI_novel_G000090	[C]GO:0031224//intrinsic component of membrane;GO:0016020//membrane;GO:0016021//integral component of membrane;GO:0044425//membrane part;[F]GO:0017076//purine nucleotide binding;GO:0043168//anion binding;GO:0032553//ribonucleotide binding;GO:0004674//protein serine/threonine kinase activity;GO:0016773//phosphotransferase activity, alcohol group as acceptor;GO:0097159//organic cyclic compound bind…	molecular_function;cellular_component	[C]membrane;membrane part;[F]binding;catalytic activity;	1.30995
BGI_novel_G000113	[F]GO:0140110//transcription regulator activity;GO:0003700//DNA-binding transcription factor activity;	molecular_function	[F]transcription regulator activity;	2.52738
BGI_novel_G000135	[P]GO:0044267//cellular protein metabolic process;GO:0019684//photosynthesis, light reaction;GO:0036211//protein modification process;GO:0043170//macromolecule metabolic process;GO:0044238//primary metabolic process;GO:0006464//cellular protein modification process;GO:0019538//protein metabolic process;GO:0006091//generation of precursor metabolites and energy;GO:0008152//metabolic process;GO:004…	cellular_component;biological_process;molecular_function	[C]organelle part;cell;organelle;membrane part;protein-containing complex;membrane;[P]metabolic process;cellular process;[F]binding;	-7.1116
BGI_novel_G000216	[F]GO:0008234//cysteine-type peptidase activity;GO:0070011//peptidase activity, acting on L-amino acid peptides;GO:0003824//catalytic activity;GO:0016787//hydrolase activity;GO:0140096//catalytic activity, acting on a protein;GO:0008233//peptidase activity;	molecular_function	[F]catalytic activity;	1.37329
BGI_novel_G000229	[F]GO:0016491//oxidoreductase activity;GO:0003824//catalytic activity;	molecular_function	[F]catalytic activity;	-1.48467
BGI_novel_G000232	[F]GO:0043167//ion binding;GO:0097367//carbohydrate derivative binding;GO:0005488//binding;GO:0032555//purine ribonucleotide binding;GO:0008144//drug binding;GO:0017076//purine nucleotide binding;GO:0016301//kinase activity;GO:0004672//protein kinase activity;GO:0140096//catalytic activity, acting on a protein;GO:0097159//organic cyclic compound binding;GO:0036094//small molecule binding;GO:00325…	molecular_function	[F]binding;catalytic activity;	-4.77446
BGI_novel_G000251	[F]GO:0097367//carbohydrate derivative binding;GO:0032555//purine ribonucleotide binding;GO:0043168//anion binding;GO:0032559//adenyl ribonucleotide binding;GO:0036094//small molecule binding;GO:0030554//adenyl nucleotide binding;GO:0043167//ion binding;GO:0032553//ribonucleotide binding;GO:0097159//organic cyclic compound binding;GO:0005488//binding;GO:0043531//ADP binding;GO:1901363//heterocycl…	molecular_function	[F]binding;	1.11841
BGI_novel_G000264	[C]GO:0044425//membrane part;GO:0031224//intrinsic component of membrane;GO:0016021//integral component of membrane;GO:0016020//membrane;	cellular_component	[C]membrane part;membrane;	1.03556
BGI_novel_G000266	[F]GO:0097367//carbohydrate derivative binding;GO:0032553//ribonucleotide binding;GO:0043531//ADP binding;GO:0043168//anion binding;GO:0000166//nucleotide binding;GO:1901265//nucleoside phosphate binding;GO:0005488//binding;GO:0043167//ion binding;GO:0097159//organic cyclic compound binding;GO:0017076//purine nucleotide binding;GO:0032555//purine ribonucleotide binding;GO:0032559//adenyl ribonucl…	molecular_function	[F]binding;	1.86545
BGI_novel_G000297	[C]GO:0043227//membrane-bounded organelle;GO:0043231//intracellular membrane-bounded organelle;GO:0005623//cell;GO:0043229//intracellular organelle;GO:0005634//nucleus;GO:0043226//organelle;GO:0044464//cell part;GO:0005622//intracellular;GO:0044424//intracellular part;[F]GO:0016787//hydrolase activity;GO:0003824//catalytic activity;GO:0016788//hydrolase activity, acting on ester bonds;GO:0140096/…	cellular_component;molecular_function	[C]organelle;cell;[F]catalytic activity;	-1.92749
BGI_novel_G000317	[C]GO:0044425//membrane part;GO:0016020//membrane;GO:0016021//integral component of membrane;GO:0031224//intrinsic component of membrane;	cellular_component	[C]membrane part;membrane;	9.55462
BGI_novel_G000396	[P]GO:0006511//ubiquitin-dependent protein catabolic process;GO:0044260//cellular macromolecule metabolic process;GO:0006950//response to stress;GO:0051716//cellular response to stimulus;GO:1901564//organonitrogen compound metabolic process;GO:0016579//protein deubiquitination;GO:0034976//response to endoplasmic reticulum stress;GO:0071704//organic substance metabolic process;GO:1901565//organoni…	biological_process;molecular_function	[P]response to stimulus;metabolic process;cellular process;[F]catalytic activity;	-1.06153
BGI_novel_G000398	[C]GO:0016020//membrane;GO:0016021//integral component of membrane;GO:0031224//intrinsic component of membrane;GO:0044425//membrane part;	cellular_component	[C]membrane;membrane part;	1.06249
BGI_novel_G000425	[C]GO:0044425//membrane part;GO:0016021//integral component of membrane;GO:0031224//intrinsic component of membrane;GO:0016020//membrane;	cellular_component	[C]membrane part;membrane;	-4.59975
BGI_novel_G000426	[C]GO:0044425//membrane part;GO:0016021//integral component of membrane;GO:0016020//membrane;GO:0031224//intrinsic component of membrane;	cellular_component	[C]membrane;membrane part;	1.7975
BGI_novel_G000438	[C]GO:0016021//integral component of membrane;GO:0044425//membrane part;GO:0031224//intrinsic component of membrane;GO:0016020//membrane;	cellular_component	[C]membrane;membrane part;	-4.85899
BGI_novel_G000445	[P]GO:0006351//transcription, DNA-templated;GO:0034622//cellular protein-containing complex assembly;GO:2001141//regulation of RNA biosynthetic process;GO:0034654//nucleobase-containing compound biosynthetic process;GO:0070897//transcription preinitiation complex assembly;GO:0044237//cellular metabolic process;GO:0009059//macromolecule biosynthetic process;GO:0034641//cellular nitrogen compound m…	biological_process;molecular_function	[P]biological regulation;cellular component organization or biogenesis;metabolic process;cellular process;[F]binding;	-1.72941
BGI_novel_G000452	[P]GO:1901576//organic substance biosynthetic process;GO:0043170//macromolecule metabolic process;GO:1901360//organic cyclic compound metabolic process;GO:0016070//RNA metabolic process;GO:0006139//nucleobase-containing compound metabolic process;GO:0009058//biosynthetic process;GO:0018130//heterocycle biosynthetic process;GO:0090304//nucleic acid metabolic process;GO:0034641//cellular nitrogen c…	biological_process;cellular_component	[C]cell;organelle;[P]cellular process;metabolic process;	-1.01741
BGI_novel_G000458	[C]GO:0043227//membrane-bounded organelle;GO:0005622//intracellular;GO:0005623//cell;GO:0005634//nucleus;GO:0044424//intracellular part;GO:0043226//organelle;GO:0043231//intracellular membrane-bounded organelle;GO:0044464//cell part;GO:0043229//intracellular organelle;[F]GO:0140110//transcription regulator activity;GO:0003676//nucleic acid binding;GO:0005488//binding;GO:1901363//heterocyclic comp…	cellular_component;molecular_function	[C]organelle;cell;[F]transcription regulator activity;binding;	1.16896
BGI_novel_G000474	[P]GO:0050896//response to stimulus;GO:0006950//response to stress;GO:0009611//response to wounding;[F]GO:0004857//enzyme inhibitor activity;GO:0004866//endopeptidase inhibitor activity;GO:0030414//peptidase inhibitor activity;GO:0098772//molecular function regulator;GO:0061134//peptidase regulator activity;GO:0030234//enzyme regulator activity;GO:0004867//serine-type endopeptidase inhibitor acti…	molecular_function;biological_process	[P]response to stimulus;[F]molecular function regulator;	-7.97254
BGI_novel_G000484	[F]GO:0016787//hydrolase activity;GO:0070011//peptidase activity, acting on L-amino acid peptides;GO:0008233//peptidase activity;GO:0140096//catalytic activity, acting on a protein;GO:0008234//cysteine-type peptidase activity;GO:0003824//catalytic activity;	molecular_function	[F]catalytic activity;	3.57858
BGI_novel_G000485	[F]GO:0016787//hydrolase activity;GO:0008233//peptidase activity;GO:0140096//catalytic activity, acting on a protein;GO:0003824//catalytic activity;GO:0008234//cysteine-type peptidase activity;GO:0070011//peptidase activity, acting on L-amino acid peptides;	molecular_function	[F]catalytic activity;	5.69488
BGI_novel_G000495	[F]GO:0016741//transferase activity, transferring one-carbon groups;GO:0005488//binding;GO:0005515//protein binding;GO:0003824//catalytic activity;GO:0008171//O-methyltransferase activity;GO:0008168//methyltransferase activity;GO:0046983//protein dimerization activity;GO:0016740//transferase activity;	molecular_function	[F]catalytic activity;binding;	-5.83958
BGI_novel_G000498	[F]GO:0016740//transferase activity;GO:0016747//transferase activity, transferring acyl groups other than amino-acyl groups;GO:0016746//transferase activity, transferring acyl groups;GO:0003824//catalytic activity;	molecular_function	[F]catalytic activity;	-1.78351
BGI_novel_G000534	[P]GO:0008202//steroid metabolic process;GO:0008152//metabolic process;GO:0006629//lipid metabolic process;GO:0009058//biosynthetic process;GO:1901362//organic cyclic compound biosynthetic process;GO:1901576//organic substance biosynthetic process;GO:0044238//primary metabolic process;GO:0008610//lipid biosynthetic process;GO:0071704//organic substance metabolic process;GO:1901360//organic cyclic…	biological_process;molecular_function;cellular_component	[C]cell;organelle part;organelle;membrane part;membrane;[P]metabolic process;[F]catalytic activity;	-4.74984
BGI_novel_G000552	[F]GO:0003676//nucleic acid binding;GO:0005488//binding;GO:1901363//heterocyclic compound binding;GO:0003723//RNA binding;GO:0097159//organic cyclic compound binding;	molecular_function	[F]binding;	-6.46021
BGI_novel_G000571	[P]GO:0006006//glucose metabolic process;GO:0008152//metabolic process;GO:0019318//hexose metabolic process;GO:0044281//small molecule metabolic process;GO:0044238//primary metabolic process;GO:0005975//carbohydrate metabolic process;GO:0071704//organic substance metabolic process;GO:0005996//monosaccharide metabolic process;[F]GO:0036094//small molecule binding;GO:0050662//coenzyme binding;GO:19…	biological_process;molecular_function	[P]metabolic process;[F]binding;catalytic activity;	1.62096
BGI_novel_G000574	[P]GO:0019318//hexose metabolic process;GO:0044281//small molecule metabolic process;GO:0044238//primary metabolic process;GO:0006006//glucose metabolic process;GO:0005975//carbohydrate metabolic process;GO:0005996//monosaccharide metabolic process;GO:0008152//metabolic process;GO:0071704//organic substance metabolic process;[F]GO:0005488//binding;GO:0016614//oxidoreductase activity, acting on CH…	molecular_function;biological_process	[P]metabolic process;[F]catalytic activity;binding;	-2.13696
BGI_novel_G000577	[C]GO:0044425//membrane part;GO:0031224//intrinsic component of membrane;GO:0016020//membrane;GO:0016021//integral component of membrane;[F]GO:1901363//heterocyclic compound binding;GO:0140096//catalytic activity, acting on a protein;GO:0097159//organic cyclic compound binding;GO:0005488//binding;GO:0004674//protein serine/threonine kinase activity;GO:0030554//adenyl nucleotide binding;GO:0043167…	cellular_component;molecular_function	[C]membrane part;membrane;[F]binding;catalytic activity;	1.05707
BGI_novel_G000596	[C]GO:0016020//membrane;GO:0044425//membrane part;GO:0016021//integral component of membrane;GO:0031224//intrinsic component of membrane;	cellular_component	[C]membrane;membrane part;	1.42051
BGI_novel_G000648	[C]GO:0016020//membrane;GO:0031224//intrinsic component of membrane;GO:0044425//membrane part;GO:0016021//integral component of membrane;GO:0005886//plasma membrane;GO:0071944//cell periphery;GO:0044464//cell part;GO:0005623//cell;	cellular_component	[C]membrane;cell;membrane part;	1.79536
BGI_novel_G000657	[F]GO:0008234//cysteine-type peptidase activity;GO:0003824//catalytic activity;GO:0070011//peptidase activity, acting on L-amino acid peptides;GO:0140096//catalytic activity, acting on a protein;GO:0008233//peptidase activity;GO:0016787//hydrolase activity;	molecular_function	[F]catalytic activity;	-1.12849
BGI_novel_G000685	[P]GO:1901564//organonitrogen compound metabolic process;GO:0008152//metabolic process;GO:0071704//organic substance metabolic process;GO:0019538//protein metabolic process;GO:0044238//primary metabolic process;GO:0006807//nitrogen compound metabolic process;GO:0043170//macromolecule metabolic process;[F]GO:0035639//purine ribonucleoside triphosphate binding;GO:0036094//small molecule binding;GO:…	biological_process;molecular_function	[P]metabolic process;[F]binding;	4.82997
BGI_novel_G000691	[P]GO:0006259//DNA metabolic process;GO:0044237//cellular metabolic process;GO:0008152//metabolic process;GO:0043170//macromolecule metabolic process;GO:0034641//cellular nitrogen compound metabolic process;GO:0046483//heterocycle metabolic process;GO:1901360//organic cyclic compound metabolic process;GO:0071704//organic substance metabolic process;GO:0044260//cellular macromolecule metabolic pro…	biological_process;molecular_function;cellular_component	[C]organelle;cell;[P]cellular process;metabolic process;[F]catalytic activity;binding;	1.44297
BGI_novel_G000699	[P]GO:0046483//heterocycle metabolic process;GO:0090304//nucleic acid metabolic process;GO:0006259//DNA metabolic process;GO:0071704//organic substance metabolic process;GO:0015074//DNA integration;GO:0034641//cellular nitrogen compound metabolic process;GO:0009987//cellular process;GO:0008152//metabolic process;GO:1901360//organic cyclic compound metabolic process;GO:0006725//cellular aromatic c…	cellular_component;biological_process;molecular_function	[C]cell;organelle;[P]cellular process;metabolic process;[F]binding;catalytic activity;	2.68157
BGI_novel_G000740	[C]GO:0031224//intrinsic component of membrane;GO:0016020//membrane;GO:0044425//membrane part;GO:0016021//integral component of membrane;[F]GO:0005319//lipid transporter activity;GO:0005215//transporter activity;	cellular_component;molecular_function	[C]membrane part;membrane;[F]transporter activity;	-1.00676
BGI_novel_G000786	[C]GO:0044425//membrane part;GO:0031224//intrinsic component of membrane;GO:0016021//integral component of membrane;GO:0016020//membrane;	cellular_component	[C]membrane;membrane part;	-1.23878
BGI_novel_G000829	[P]GO:0009987//cellular process;GO:0007017//microtubule-based process;GO:0007018//microtubule-based movement;GO:0006928//movement of cell or subcellular component;[F]GO:0005515//protein binding;GO:0097159//organic cyclic compound binding;GO:0032555//purine ribonucleotide binding;GO:0043167//ion binding;GO:0000166//nucleotide binding;GO:0035639//purine ribonucleoside triphosphate binding;GO:001707…	molecular_function;biological_process	[P]cellular process;[F]catalytic activity;binding;	-1.06597
BGI_novel_G000876	[C]GO:0016020//membrane;GO:0031224//intrinsic component of membrane;GO:0016021//integral component of membrane;GO:0044425//membrane part;	cellular_component	[C]membrane part;membrane;	1.69914
BGI_novel_G000883	[P]GO:1901360//organic cyclic compound metabolic process;GO:1901564//organonitrogen compound metabolic process;GO:0006807//nitrogen compound metabolic process;GO:0006725//cellular aromatic compound metabolic process;GO:0009058//biosynthetic process;GO:0033013//tetrapyrrole metabolic process;GO:0034641//cellular nitrogen compound metabolic process;GO:0019438//aromatic compound biosynthetic process…	biological_process;molecular_function	[P]metabolic process;cellular process;[F]catalytic activity;	-1.31804
BGI_novel_G000900	[C]GO:0043227//membrane-bounded organelle;GO:0090575//RNA polymerase II transcription factor complex;GO:0030880//RNA polymerase complex;GO:0005667//transcription factor complex;GO:0016591//RNA polymerase II, holoenzyme;GO:0005622//intracellular;GO:0044424//intracellular part;GO:0031981//nuclear lumen;GO:0044464//cell part;GO:0005634//nucleus;GO:0032991//protein-containing complex;GO:0044446//intr…	cellular_component	[C]membrane-enclosed lumen;protein-containing complex;organelle part;organelle;cell;	7.80482
BGI_novel_G000902	[C]GO:0044424//intracellular part;GO:0055029//nuclear DNA-directed RNA polymerase complex;GO:0043226//organelle;GO:0044464//cell part;GO:0044446//intracellular organelle part;GO:1990234//transferase complex;GO:0043227//membrane-bounded organelle;GO:0061695//transferase complex, transferring phosphorus-containing groups;GO:0044451//nucleoplasm part;GO:0032991//protein-containing complex;GO:0005634…	cellular_component;molecular_function	[C]cell;membrane-enclosed lumen;organelle part;organelle;protein-containing complex;[F]binding;catalytic activity;	-1.5289
BGI_novel_G000918	[P]GO:0005996//monosaccharide metabolic process;GO:0006004//fucose metabolic process;GO:0071704//organic substance metabolic process;GO:0044281//small molecule metabolic process;GO:0005975//carbohydrate metabolic process;GO:0008152//metabolic process;GO:0019318//hexose metabolic process;GO:0044238//primary metabolic process;[F]GO:0003824//catalytic activity;GO:0016798//hydrolase activity, acting …	biological_process;molecular_function	[P]metabolic process;[F]catalytic activity;	-2.59126
BGI_novel_G000929	[C]GO:0016020//membrane;GO:0044425//membrane part;GO:0031224//intrinsic component of membrane;GO:0016021//integral component of membrane;[F]GO:0008270//zinc ion binding;GO:0046872//metal ion binding;GO:0005488//binding;GO:0043167//ion binding;GO:0043169//cation binding;GO:0046914//transition metal ion binding;	molecular_function;cellular_component	[C]membrane;membrane part;[F]binding;	1.66244
BGI_novel_G000958	[F]GO:0003676//nucleic acid binding;GO:1901363//heterocyclic compound binding;GO:0005488//binding;GO:0097159//organic cyclic compound binding;GO:0003677//DNA binding;	molecular_function	[F]binding;	2.76443
BGI_novel_G000959	[F]GO:1901363//heterocyclic compound binding;GO:0097159//organic cyclic compound binding;GO:0003676//nucleic acid binding;GO:0005488//binding;GO:0003677//DNA binding;	molecular_function	[F]binding;	8.10625
BGI_novel_G000963	[C]GO:0016020//membrane;GO:0031224//intrinsic component of membrane;GO:0016021//integral component of membrane;GO:0044425//membrane part;[F]GO:0036094//small molecule binding;GO:0032559//adenyl ribonucleotide binding;GO:0043168//anion binding;GO:0097159//organic cyclic compound binding;GO:0005488//binding;GO:1901363//heterocyclic compound binding;GO:0032553//ribonucleotide binding;GO:0000166//nuc…	cellular_component;molecular_function	[C]membrane;membrane part;[F]binding;	1.21064
BGI_novel_G000965	[C]GO:0016021//integral component of membrane;GO:0031224//intrinsic component of membrane;GO:0044425//membrane part;GO:0016020//membrane;[F]GO:0036094//small molecule binding;GO:0097159//organic cyclic compound binding;GO:0030246//carbohydrate binding;GO:0035639//purine ribonucleoside triphosphate binding;GO:0000166//nucleotide binding;GO:0140096//catalytic activity, acting on a protein;GO:003024…	molecular_function;cellular_component	[C]membrane part;membrane;[F]catalytic activity;binding;	1.02427
BGI_novel_G000977	[C]GO:0044425//membrane part;GO:0016020//membrane;GO:0016021//integral component of membrane;GO:0031224//intrinsic component of membrane;[F]GO:0022857//transmembrane transporter activity;GO:0005215//transporter activity;	cellular_component;molecular_function	[C]membrane part;membrane;[F]transporter activity;	2.54874
BGI_novel_G000980	[C]GO:0016021//integral component of membrane;GO:0031224//intrinsic component of membrane;GO:0044425//membrane part;GO:0016020//membrane;	cellular_component	[C]membrane;membrane part;	2.65038
BGI_novel_G000981	[C]GO:0044425//membrane part;GO:0016021//integral component of membrane;GO:0016020//membrane;GO:0031224//intrinsic component of membrane;	cellular_component	[C]membrane;membrane part;	2.04485
BGI_novel_G000995	[F]GO:0016787//hydrolase activity;GO:0003824//catalytic activity;	molecular_function	[F]catalytic activity;	-1.91269
BGI_novel_G001051	[F]GO:0000166//nucleotide binding;GO:0043167//ion binding;GO:0097367//carbohydrate derivative binding;GO:0036094//small molecule binding;GO:0030554//adenyl nucleotide binding;GO:0097159//organic cyclic compound binding;GO:0043531//ADP binding;GO:0032555//purine ribonucleotide binding;GO:0032559//adenyl ribonucleotide binding;GO:0017076//purine nucleotide binding;GO:0032553//ribonucleotide binding…	molecular_function	[F]binding;	1.23715
BGI_novel_G001052	[F]GO:0043168//anion binding;GO:0005488//binding;GO:0032555//purine ribonucleotide binding;GO:0036094//small molecule binding;GO:0000166//nucleotide binding;GO:0097367//carbohydrate derivative binding;GO:1901363//heterocyclic compound binding;GO:1901265//nucleoside phosphate binding;GO:0017076//purine nucleotide binding;GO:0043531//ADP binding;GO:0032559//adenyl ribonucleotide binding;GO:0030554/…	molecular_function	[F]binding;	1.0034
BGI_novel_G001065	[F]GO:0016491//oxidoreductase activity;GO:0003824//catalytic activity;	molecular_function	[F]catalytic activity;	-3.0722
BGI_novel_G001084	[P]GO:0006725//cellular aromatic compound metabolic process;GO:0071704//organic substance metabolic process;GO:0008152//metabolic process;GO:0006807//nitrogen compound metabolic process;GO:0009987//cellular process;GO:0034641//cellular nitrogen compound metabolic process;GO:0044237//cellular metabolic process;GO:0043170//macromolecule metabolic process;GO:0015074//DNA integration;GO:0046483//hete…	biological_process;molecular_function	[P]cellular process;metabolic process;[F]binding;	2.01724
BGI_novel_G001113	[F]GO:0005488//binding;GO:0046872//metal ion binding;GO:0043167//ion binding;GO:0043169//cation binding;	molecular_function	[F]binding;	-1.04613
BGI_novel_G001114	[F]GO:1901363//heterocyclic compound binding;GO:0043167//ion binding;GO:0097159//organic cyclic compound binding;GO:0017076//purine nucleotide binding;GO:0005488//binding;GO:0043531//ADP binding;GO:1901265//nucleoside phosphate binding;GO:0000166//nucleotide binding;GO:0032555//purine ribonucleotide binding;GO:0043168//anion binding;GO:0032553//ribonucleotide binding;GO:0032559//adenyl ribonucleo…	molecular_function	[F]binding;	-1.0569
BGI_novel_G001119	[C]GO:0044425//membrane part;GO:0016020//membrane;GO:0031224//intrinsic component of membrane;GO:0016021//integral component of membrane;[F]GO:0004672//protein kinase activity;GO:0008144//drug binding;GO:0032555//purine ribonucleotide binding;GO:0016772//transferase activity, transferring phosphorus-containing groups;GO:0097367//carbohydrate derivative binding;GO:0016773//phosphotransferase activ…	molecular_function;cellular_component	[C]membrane;membrane part;[F]catalytic activity;binding;	1.11591
BGI_novel_G001123	[C]GO:0031224//intrinsic component of membrane;GO:0016021//integral component of membrane;GO:0044425//membrane part;GO:0016020//membrane;[F]GO:0004672//protein kinase activity;GO:0003824//catalytic activity;GO:0016772//transferase activity, transferring phosphorus-containing groups;GO:0017076//purine nucleotide binding;GO:0140096//catalytic activity, acting on a protein;GO:0032553//ribonucleotide…	cellular_component;molecular_function	[C]membrane;membrane part;[F]binding;catalytic activity;	-5.74713
BGI_novel_G001137	[P]GO:0050794//regulation of cellular process;GO:0007165//signal transduction;GO:0007154//cell communication;GO:0023052//signaling;GO:0050789//regulation of biological process;GO:0050896//response to stimulus;GO:0065007//biological regulation;GO:0051716//cellular response to stimulus;GO:0009987//cellular process;[C]GO:0016020//membrane;GO:0016021//integral component of membrane;GO:0031224//intrin…	cellular_component;biological_process	[C]membrane;membrane part;[P]signaling;response to stimulus;biological regulation;cellular process;	5.51608
BGI_novel_G001163	[C]GO:0031224//intrinsic component of membrane;GO:0044425//membrane part;GO:0016020//membrane;GO:0016021//integral component of membrane;[F]GO:1901363//heterocyclic compound binding;GO:0043167//ion binding;GO:0140096//catalytic activity, acting on a protein;GO:0003824//catalytic activity;GO:0032559//adenyl ribonucleotide binding;GO:0030554//adenyl nucleotide binding;GO:0036094//small molecule bin…	molecular_function;cellular_component	[C]membrane;membrane part;[F]catalytic activity;binding;	1.43446
BGI_novel_G001183	[C]GO:0044425//membrane part;GO:0031224//intrinsic component of membrane;GO:0016020//membrane;GO:0016021//integral component of membrane;[F]GO:0043168//anion binding;GO:0005488//binding;GO:1901363//heterocyclic compound binding;GO:0097159//organic cyclic compound binding;GO:0004672//protein kinase activity;GO:0032559//adenyl ribonucleotide binding;GO:0032553//ribonucleotide binding;GO:0032555//pu…	cellular_component;molecular_function	[C]membrane part;membrane;[F]catalytic activity;binding;	1.44514
BGI_novel_G001203	[C]GO:0031224//intrinsic component of membrane;GO:0016021//integral component of membrane;GO:0016020//membrane;GO:0044425//membrane part;	cellular_component	[C]membrane;membrane part;	1.51294
BGI_novel_G001206	[C]GO:0016021//integral component of membrane;GO:0031224//intrinsic component of membrane;GO:0044425//membrane part;GO:0016020//membrane;	cellular_component	[C]membrane part;membrane;	1.91417
BGI_novel_G001231	[C]GO:0031224//intrinsic component of membrane;GO:0016021//integral component of membrane;GO:0016020//membrane;GO:0044425//membrane part;[F]GO:0005215//transporter activity;GO:0015238//drug transmembrane transporter activity;GO:0015297//antiporter activity;GO:0022857//transmembrane transporter activity;GO:0015291//secondary active transmembrane transporter activity;GO:0022804//active transmembran…	cellular_component;molecular_function	[C]membrane;membrane part;[F]transporter activity;	-1.93668
BGI_novel_G001246	[F]GO:0032559//adenyl ribonucleotide binding;GO:0097159//organic cyclic compound binding;GO:0032555//purine ribonucleotide binding;GO:0000166//nucleotide binding;GO:0035639//purine ribonucleoside triphosphate binding;GO:0016772//transferase activity, transferring phosphorus-containing groups;GO:0005488//binding;GO:0004017//adenylate kinase activity;GO:0030554//adenyl nucleotide binding;GO:0043167…	molecular_function	[F]catalytic activity;binding;	-5.5277
BGI_novel_G001257	[P]GO:0006030//chitin metabolic process;GO:1901135//carbohydrate derivative metabolic process;GO:0071704//organic substance metabolic process;GO:0005975//carbohydrate metabolic process;GO:0006807//nitrogen compound metabolic process;GO:0006026//aminoglycan catabolic process;GO:1901071//glucosamine-containing compound metabolic process;GO:1901565//organonitrogen compound catabolic process;GO:19011…	biological_process;molecular_function	[P]cellular process;metabolic process;[F]binding;catalytic activity;	-7.20691
BGI_novel_G001265	[F]GO:0043168//anion binding;GO:0005488//binding;GO:0032555//purine ribonucleotide binding;GO:0043531//ADP binding;GO:0017076//purine nucleotide binding;GO:0030554//adenyl nucleotide binding;GO:0036094//small molecule binding;GO:0097159//organic cyclic compound binding;GO:0032559//adenyl ribonucleotide binding;GO:0097367//carbohydrate derivative binding;GO:1901363//heterocyclic compound binding;G…	molecular_function	[F]binding;	2.00027
BGI_novel_G001267	[F]GO:0043167//ion binding;GO:0032559//adenyl ribonucleotide binding;GO:0036094//small molecule binding;GO:0097367//carbohydrate derivative binding;GO:1901265//nucleoside phosphate binding;GO:0032553//ribonucleotide binding;GO:0043168//anion binding;GO:0032555//purine ribonucleotide binding;GO:0017076//purine nucleotide binding;GO:1901363//heterocyclic compound binding;GO:0030554//adenyl nucleoti…	molecular_function	[F]binding;	-3.43592
BGI_novel_G001275	[F]GO:0005488//binding;GO:0032553//ribonucleotide binding;GO:0000166//nucleotide binding;GO:1901265//nucleoside phosphate binding;GO:0032555//purine ribonucleotide binding;GO:0032559//adenyl ribonucleotide binding;GO:0017076//purine nucleotide binding;GO:0043167//ion binding;GO:0043168//anion binding;GO:0043531//ADP binding;GO:0030554//adenyl nucleotide binding;GO:1901363//heterocyclic compound b…	molecular_function	[F]binding;	1.11104
BGI_novel_G001283	[F]GO:0030554//adenyl nucleotide binding;GO:0000166//nucleotide binding;GO:1901363//heterocyclic compound binding;GO:0043531//ADP binding;GO:0005488//binding;GO:0097159//organic cyclic compound binding;GO:0043168//anion binding;GO:0097367//carbohydrate derivative binding;GO:0032553//ribonucleotide binding;GO:0032555//purine ribonucleotide binding;GO:0043167//ion binding;GO:1901265//nucleoside pho…	molecular_function	[F]binding;	-1.47527
BGI_novel_G001286	[F]GO:0032555//purine ribonucleotide binding;GO:0036094//small molecule binding;GO:0000166//nucleotide binding;GO:0097159//organic cyclic compound binding;GO:1901265//nucleoside phosphate binding;GO:0043168//anion binding;GO:0097367//carbohydrate derivative binding;GO:0017076//purine nucleotide binding;GO:0043531//ADP binding;GO:0005488//binding;GO:0032553//ribonucleotide binding;GO:0043167//ion …	molecular_function	[F]binding;	2.88969
BGI_novel_G001302	[F]GO:0000166//nucleotide binding;GO:0050662//coenzyme binding;GO:0097159//organic cyclic compound binding;GO:0050660//flavin adenine dinucleotide binding;GO:1901363//heterocyclic compound binding;GO:0003824//catalytic activity;GO:0071949//FAD binding;GO:0016491//oxidoreductase activity;GO:0005488//binding;GO:0043167//ion binding;GO:1901265//nucleoside phosphate binding;GO:0048037//cofactor bindi…	molecular_function	[F]catalytic activity;binding;	8.33218
Cs1g01200	[P]GO:0044283//small molecule biosynthetic process;GO:0032787//monocarboxylic acid metabolic process;GO:0006633//fatty acid biosynthetic process;GO:0006631//fatty acid metabolic process;GO:0046394//carboxylic acid biosynthetic process;GO:0044281//small molecule metabolic process;GO:0043436//oxoacid metabolic process;GO:0008610//lipid biosynthetic process;GO:0071704//organic substance metabolic pr…	molecular_function;biological_process	[P]cellular process;metabolic process;[F]catalytic activity;	-1.71894
Cs1g01670	[C]GO:0005634//nucleus;GO:0044464//cell part;GO:0044424//intracellular part;GO:0043231//intracellular membrane-bounded organelle;GO:0043229//intracellular organelle;GO:0043227//membrane-bounded organelle;GO:0005622//intracellular;GO:0005623//cell;GO:0043226//organelle;[F]GO:1901363//heterocyclic compound binding;GO:0003676//nucleic acid binding;GO:0097159//organic cyclic compound binding;GO:00036…	molecular_function;cellular_component	[C]cell;organelle;[F]binding;	-4.81734
Cs1g01800	[C]GO:0005576//extracellular region;[F]GO:0016491//oxidoreductase activity;GO:0005507//copper ion binding;GO:0005488//binding;GO:0043169//cation binding;GO:0046872//metal ion binding;GO:0046914//transition metal ion binding;GO:0003824//catalytic activity;GO:0043167//ion binding;	molecular_function;cellular_component	[C]extracellular region;[F]binding;catalytic activity;	-1.7831
Cs1g01860	[P]GO:0030001//metal ion transport;GO:0051234//establishment of localization;GO:0006812//cation transport;GO:0006810//transport;GO:0006811//ion transport;GO:0051179//localization;[F]GO:0043169//cation binding;GO:0005488//binding;GO:0046872//metal ion binding;GO:0043167//ion binding;	molecular_function;biological_process	[P]localization;[F]binding;	-1.29069
Cs1g02030	[C]GO:0031224//intrinsic component of membrane;GO:0016021//integral component of membrane;GO:0044425//membrane part;GO:0016020//membrane;[F]GO:0140096//catalytic activity, acting on a protein;GO:0097159//organic cyclic compound binding;GO:0003824//catalytic activity;GO:0016773//phosphotransferase activity, alcohol group as acceptor;GO:0032553//ribonucleotide binding;GO:0097367//carbohydrate deriv…	molecular_function;cellular_component	[C]membrane part;membrane;[F]binding;catalytic activity;	1.37984
Cs1g02370	[P]GO:0008152//metabolic process;GO:0006790//sulfur compound metabolic process;GO:0006749//glutathione metabolic process;GO:0051187//cofactor catabolic process;GO:0006751//glutathione catabolic process;GO:0042219//cellular modified amino acid catabolic process;GO:0071704//organic substance metabolic process;GO:0044248//cellular catabolic process;GO:1901564//organonitrogen compound metabolic proce…	molecular_function;biological_process	[P]cellular process;metabolic process;[F]catalytic activity;	-1.18305
Cs1g03150	[C]GO:0031224//intrinsic component of membrane;GO:0016021//integral component of membrane;GO:0016020//membrane;GO:0044425//membrane part;[F]GO:0003824//catalytic activity;GO:0016491//oxidoreductase activity;GO:0009055//electron transfer activity;	cellular_component;molecular_function	[C]membrane;membrane part;[F]catalytic activity;	-5.17991
Cs1g03690	[F]GO:0017076//purine nucleotide binding;GO:0030554//adenyl nucleotide binding;GO:0036094//small molecule binding;GO:0032555//purine ribonucleotide binding;GO:0097367//carbohydrate derivative binding;GO:0000166//nucleotide binding;GO:0043167//ion binding;GO:1901363//heterocyclic compound binding;GO:0043168//anion binding;GO:1901265//nucleoside phosphate binding;GO:0032553//ribonucleotide binding;…	molecular_function	[F]binding;	-5.81734
Cs1g03870	[C]GO:0044424//intracellular part;GO:0005634//nucleus;GO:0005622//intracellular;GO:0043229//intracellular organelle;GO:0043231//intracellular membrane-bounded organelle;GO:0044464//cell part;GO:0043227//membrane-bounded organelle;GO:0005623//cell;GO:0043226//organelle;[F]GO:0003677//DNA binding;GO:0003676//nucleic acid binding;GO:0140110//transcription regulator activity;GO:0097159//organic cycli…	cellular_component;molecular_function	[C]cell;organelle;[F]binding;transcription regulator activity;	1.90355
Cs1g03960	[F]GO:0003824//catalytic activity;GO:0016491//oxidoreductase activity;GO:0005488//binding;GO:0046872//metal ion binding;GO:0043167//ion binding;GO:0043169//cation binding;	molecular_function	[F]catalytic activity;binding;	-1.02021
Cs1g03990	[P]GO:0051716//cellular response to stimulus;GO:0050896//response to stimulus;GO:0009987//cellular process;GO:0007154//cell communication;GO:0035556//intracellular signal transduction;GO:0050789//regulation of biological process;GO:0050794//regulation of cellular process;GO:0007165//signal transduction;GO:0065007//biological regulation;GO:0023052//signaling;[F]GO:0043167//ion binding;GO:0046872//…	biological_process;molecular_function	[P]cellular process;biological regulation;signaling;response to stimulus;[F]binding;	-1.42953
Cs1g04000	[C]GO:0044425//membrane part;GO:0031224//intrinsic component of membrane;GO:0016021//integral component of membrane;GO:0016020//membrane;	cellular_component	[C]membrane part;membrane;	1.22267
Cs1g04340	[P]GO:0032989//cellular component morphogenesis;GO:0048437//floral organ development;GO:0009628//response to abiotic stimulus;GO:0010208//pollen wall assembly;GO:0030154//cell differentiation;GO:0051239//regulation of multicellular organismal process;GO:0050789//regulation of biological process;GO:0007165//signal transduction;GO:0009742//brassinosteroid mediated signaling pathway;GO:0048438//flor…	biological_process;cellular_component;molecular_function	[C]organelle;membrane;cell;membrane part;[P]reproduction;cellular process;developmental process;signaling;response to stimulus;biological regulation;reproductive process;multicellular organismal process;cellular component organization or biogenesis;[F]binding;catalytic activity;	1.52578
Cs1g04420	[F]GO:0030545//receptor regulator activity;GO:0005488//binding;GO:0048018//receptor ligand activity;GO:0005102//signaling receptor binding;GO:0098772//molecular function regulator;GO:0008083//growth factor activity;GO:0005515//protein binding;	molecular_function	[F]molecular function regulator;binding;	5.29987
Cs1g04510	[F]GO:0048037//cofactor binding;GO:0016705//oxidoreductase activity, acting on paired donors, with incorporation or reduction of molecular oxygen;GO:0004499//N,N-dimethylaniline monooxygenase activity;GO:0050661//NADP binding;GO:0016491//oxidoreductase activity;GO:0000166//nucleotide binding;GO:0004497//monooxygenase activity;GO:0050660//flavin adenine dinucleotide binding;GO:1901363//heterocycli…	molecular_function	[F]binding;catalytic activity;	4.6948
Cs1g04620	[P]GO:0007165//signal transduction;GO:0065007//biological regulation;GO:0009987//cellular process;GO:0050794//regulation of cellular process;GO:0050896//response to stimulus;GO:0023052//signaling;GO:0051716//cellular response to stimulus;GO:0007154//cell communication;GO:0035556//intracellular signal transduction;GO:0050789//regulation of biological process;	biological_process	[P]biological regulation;response to stimulus;signaling;cellular process;	-1.15438
Cs1g05090	[C]GO:0016021//integral component of membrane;GO:0044425//membrane part;GO:0016020//membrane;GO:0031224//intrinsic component of membrane;	cellular_component	[C]membrane part;membrane;	-1.17083
Cs1g05280	[F]GO:0032555//purine ribonucleotide binding;GO:0016301//kinase activity;GO:0035639//purine ribonucleoside triphosphate binding;GO:0016740//transferase activity;GO:0003824//catalytic activity;GO:0043168//anion binding;GO:0043167//ion binding;GO:0017076//purine nucleotide binding;GO:0008144//drug binding;GO:1901363//heterocyclic compound binding;GO:0005524//ATP binding;GO:0030554//adenyl nucleotid…	molecular_function	[F]binding;catalytic activity;	4.78131
Cs1g06750	[P]GO:2001141//regulation of RNA biosynthetic process;GO:0031326//regulation of cellular biosynthetic process;GO:0065007//biological regulation;GO:0080090//regulation of primary metabolic process;GO:0051252//regulation of RNA metabolic process;GO:0050789//regulation of biological process;GO:0009889//regulation of biosynthetic process;GO:0051171//regulation of nitrogen compound metabolic process;G…	biological_process;cellular_component;molecular_function	[C]organelle;cell;[P]biological regulation;[F]binding;	1.83621
Cs1g07620	[P]GO:0048608//reproductive structure development;GO:0022414//reproductive process;GO:0061458//reproductive system development;GO:0007275//multicellular organism development;GO:0090567//reproductive shoot system development;GO:0048731//system development;GO:0009791//post-embryonic development;GO:0048367//shoot system development;GO:0003006//developmental process involved in reproduction;GO:000000…	cellular_component;molecular_function;biological_process	[C]cell;organelle;[P]multicellular organismal process;reproductive process;reproduction;developmental process;[F]binding;transcription regulator activity;	1.34393
Cs1g07950	[C]GO:0044464//cell part;GO:0043226//organelle;GO:0043231//intracellular membrane-bounded organelle;GO:0005623//cell;GO:0043229//intracellular organelle;GO:0044424//intracellular part;GO:0043227//membrane-bounded organelle;GO:0005622//intracellular;GO:0005634//nucleus;[F]GO:0003700//DNA-binding transcription factor activity;GO:1901363//heterocyclic compound binding;GO:0003677//DNA binding;GO:0097…	molecular_function;cellular_component	[C]cell;organelle;[F]transcription regulator activity;binding;	1.03229
Cs1g09220	[C]GO:0016020//membrane;GO:0031224//intrinsic component of membrane;GO:0044425//membrane part;GO:0016021//integral component of membrane;[F]GO:0032555//purine ribonucleotide binding;GO:0032553//ribonucleotide binding;GO:1901363//heterocyclic compound binding;GO:0016772//transferase activity, transferring phosphorus-containing groups;GO:0003824//catalytic activity;GO:0097367//carbohydrate derivati…	cellular_component;molecular_function	[C]membrane part;membrane;[F]catalytic activity;binding;	1.2448
Cs1g09240	[C]GO:0044425//membrane part;GO:0031224//intrinsic component of membrane;GO:0016020//membrane;GO:0016021//integral component of membrane;[F]GO:0043168//anion binding;GO:0004674//protein serine/threonine kinase activity;GO:0097367//carbohydrate derivative binding;GO:0008144//drug binding;GO:0036094//small molecule binding;GO:0005488//binding;GO:0017076//purine nucleotide binding;GO:0035639//purine…	molecular_function;cellular_component	[C]membrane;membrane part;[F]catalytic activity;binding;	1.56122
Cs1g09360	[F]GO:0003824//catalytic activity;GO:0016758//transferase activity, transferring hexosyl groups;GO:0016740//transferase activity;GO:0016757//transferase activity, transferring glycosyl groups;	molecular_function	[F]catalytic activity;	-1.39542
Cs1g09420	[F]GO:0004857//enzyme inhibitor activity;GO:0004866//endopeptidase inhibitor activity;GO:0098772//molecular function regulator;GO:0061134//peptidase regulator activity;GO:0061135//endopeptidase regulator activity;GO:0030234//enzyme regulator activity;GO:0030414//peptidase inhibitor activity;	molecular_function	[F]molecular function regulator;	-1.15295
Cs1g09580	[P]GO:0050789//regulation of biological process;GO:0019219//regulation of nucleobase-containing compound metabolic process;GO:0080090//regulation of primary metabolic process;GO:0060255//regulation of macromolecule metabolic process;GO:0010556//regulation of macromolecule biosynthetic process;GO:0009889//regulation of biosynthetic process;GO:0050794//regulation of cellular process;GO:0065007//bio…	molecular_function;cellular_component;biological_process	[C]cell;organelle;[P]biological regulation;[F]binding;	1.1556
Cs1g09680	[F]GO:0003676//nucleic acid binding;GO:0097159//organic cyclic compound binding;GO:0005488//binding;GO:0003677//DNA binding;GO:1901363//heterocyclic compound binding;GO:0046983//protein dimerization activity;GO:0005515//protein binding;	molecular_function	[F]binding;	-2.37788
Cs1g10450	[F]GO:1901363//heterocyclic compound binding;GO:0036094//small molecule binding;GO:0043167//ion binding;GO:1901265//nucleoside phosphate binding;GO:0005488//binding;GO:0097159//organic cyclic compound binding;GO:0043168//anion binding;GO:0017076//purine nucleotide binding;GO:0030554//adenyl nucleotide binding;GO:0032559//adenyl ribonucleotide binding;GO:0097367//carbohydrate derivative binding;GO…	molecular_function	[F]binding;	1.2445
Cs1g10490	[F]GO:0005488//binding;GO:1901363//heterocyclic compound binding;GO:0030554//adenyl nucleotide binding;GO:0032555//purine ribonucleotide binding;GO:0043168//anion binding;GO:0032553//ribonucleotide binding;GO:0032559//adenyl ribonucleotide binding;GO:0097367//carbohydrate derivative binding;GO:0036094//small molecule binding;GO:0097159//organic cyclic compound binding;GO:0017076//purine nucleotid…	molecular_function	[F]binding;	1.19718
Cs1g10500	[C]GO:0016021//integral component of membrane;GO:0044425//membrane part;GO:0016020//membrane;GO:0031224//intrinsic component of membrane;[F]GO:0043169//cation binding;GO:0046914//transition metal ion binding;GO:0020037//heme binding;GO:0097159//organic cyclic compound binding;GO:0005506//iron ion binding;GO:0004497//monooxygenase activity;GO:0016491//oxidoreductase activity;GO:0016705//oxidoreduc…	molecular_function;cellular_component	[C]membrane;membrane part;[F]catalytic activity;binding;	-1.17145
Cs1g10530	[C]GO:0016021//integral component of membrane;GO:0016020//membrane;GO:0044425//membrane part;GO:0031224//intrinsic component of membrane;[F]GO:0016740//transferase activity;GO:0016765//transferase activity, transferring alkyl or aryl (other than methyl) groups;GO:0003824//catalytic activity;	molecular_function;cellular_component	[C]membrane part;membrane;[F]catalytic activity;	-1.0641
Cs1g11140	[C]GO:0031224//intrinsic component of membrane;GO:0044425//membrane part;GO:0016020//membrane;GO:0016021//integral component of membrane;[F]GO:0005215//transporter activity;GO:0022803//passive transmembrane transporter activity;GO:0022857//transmembrane transporter activity;GO:0015267//channel activity;	molecular_function;cellular_component	[C]membrane part;membrane;[F]transporter activity;	1.61352
Cs1g11520	[C]GO:0016020//membrane;GO:0031224//intrinsic component of membrane;GO:0016021//integral component of membrane;GO:0044425//membrane part;	cellular_component	[C]membrane;membrane part;	2.70664
Cs1g11600	[C]GO:0044425//membrane part;GO:0016021//integral component of membrane;GO:0031224//intrinsic component of membrane;GO:0016020//membrane;	cellular_component	[C]membrane;membrane part;	4.44944
Cs1g11850	[C]GO:0016020//membrane;GO:0031224//intrinsic component of membrane;GO:0044425//membrane part;GO:0016021//integral component of membrane;	cellular_component	[C]membrane;membrane part;	-1.16243
Cs1g12430	[P]GO:0044238//primary metabolic process;GO:0044249//cellular biosynthetic process;GO:0006629//lipid metabolic process;GO:0006631//fatty acid metabolic process;GO:0046394//carboxylic acid biosynthetic process;GO:0072330//monocarboxylic acid biosynthetic process;GO:0071704//organic substance metabolic process;GO:0009987//cellular process;GO:0009058//biosynthetic process;GO:0006082//organic acid me…	molecular_function;biological_process;cellular_component	[C]membrane part;membrane;[P]metabolic process;cellular process;[F]catalytic activity;	-1.08574
Cs1g12480	[F]GO:0016491//oxidoreductase activity;GO:0003824//catalytic activity;GO:0009055//electron transfer activity;	molecular_function	[F]catalytic activity;	-4.71043
Cs1g12490	[P]GO:0071704//organic substance metabolic process;GO:0005975//carbohydrate metabolic process;GO:0044238//primary metabolic process;GO:0008152//metabolic process;[F]GO:0016798//hydrolase activity, acting on glycosyl bonds;GO:0016787//hydrolase activity;GO:0004553//hydrolase activity, hydrolyzing O-glycosyl compounds;GO:0003824//catalytic activity;	biological_process;molecular_function	[P]metabolic process;[F]catalytic activity;	-1.1419
Cs1g13500	[F]GO:0032559//adenyl ribonucleotide binding;GO:0017076//purine nucleotide binding;GO:1901363//heterocyclic compound binding;GO:0005488//binding;GO:0043168//anion binding;GO:1901265//nucleoside phosphate binding;GO:0043167//ion binding;GO:0032555//purine ribonucleotide binding;GO:0036094//small molecule binding;GO:0032553//ribonucleotide binding;GO:0000166//nucleotide binding;GO:0043531//ADP bind…	molecular_function	[F]binding;	1.19336
Cs1g13690	[C]GO:0016020//membrane;GO:0044425//membrane part;GO:0016021//integral component of membrane;GO:0031224//intrinsic component of membrane;[F]GO:0008144//drug binding;GO:0000166//nucleotide binding;GO:1901363//heterocyclic compound binding;GO:0035639//purine ribonucleoside triphosphate binding;GO:0030554//adenyl nucleotide binding;GO:0032555//purine ribonucleotide binding;GO:0032559//adenyl ribonuc…	molecular_function;cellular_component	[C]membrane;membrane part;[F]catalytic activity;binding;	-1.16257
Cs1g13960	[P]GO:0023052//signaling;GO:0009733//response to auxin;GO:0031326//regulation of cellular biosynthetic process;GO:0071365//cellular response to auxin stimulus;GO:0009889//regulation of biosynthetic process;GO:0050789//regulation of biological process;GO:0071495//cellular response to endogenous stimulus;GO:0009755//hormone-mediated signaling pathway;GO:0050794//regulation of cellular process;GO:00…	cellular_component;biological_process	[C]cell;organelle;[P]cellular process;biological regulation;signaling;response to stimulus;	1.22897
Cs1g13970	[P]GO:0009725//response to hormone;GO:0032870//cellular response to hormone stimulus;GO:0050789//regulation of biological process;GO:2001141//regulation of RNA biosynthetic process;GO:0010468//regulation of gene expression;GO:0051171//regulation of nitrogen compound metabolic process;GO:0080090//regulation of primary metabolic process;GO:0042221//response to chemical;GO:0009719//response to endog…	cellular_component;biological_process	[C]organelle;cell;[P]response to stimulus;cellular process;signaling;biological regulation;	1.72833
Cs1g14210	[C]GO:0044425//membrane part;GO:0016021//integral component of membrane;GO:0016020//membrane;GO:0031224//intrinsic component of membrane;[F]GO:0000166//nucleotide binding;GO:0016773//phosphotransferase activity, alcohol group as acceptor;GO:0016301//kinase activity;GO:1901265//nucleoside phosphate binding;GO:0043168//anion binding;GO:0035639//purine ribonucleoside triphosphate binding;GO:0043167/…	molecular_function;cellular_component	[C]membrane;membrane part;[F]binding;catalytic activity;	1.18705
Cs1g14270	[P]GO:0044238//primary metabolic process;GO:0071704//organic substance metabolic process;GO:0044260//cellular macromolecule metabolic process;GO:0006464//cellular protein modification process;GO:0006091//generation of precursor metabolites and energy;GO:0036211//protein modification process;GO:0044237//cellular metabolic process;GO:0009765//photosynthesis, light harvesting;GO:0043412//macromolecu…	molecular_function;cellular_component;biological_process	[C]cell;organelle;organelle part;membrane;membrane part;protein-containing complex;[P]metabolic process;cellular process;[F]binding;	-1.00648
Cs1g14530	[C]GO:0031224//intrinsic component of membrane;GO:0009506//plasmodesma;GO:0016020//membrane;GO:0005911//cell-cell junction;GO:0030054//cell junction;GO:0016021//integral component of membrane;GO:0044425//membrane part;GO:0055044//symplast;[F]GO:0015103//inorganic anion transmembrane transporter activity;GO:1901682//sulfur compound transmembrane transporter activity;GO:0022804//active transmembran…	cellular_component;molecular_function	[C]cell junction;symplast;membrane;membrane part;[F]transporter activity;	-1.05346
Cs1g14893	[C]GO:0016021//integral component of membrane;GO:0016020//membrane;GO:0044425//membrane part;GO:0031224//intrinsic component of membrane;[F]GO:0016772//transferase activity, transferring phosphorus-containing groups;GO:0004672//protein kinase activity;GO:0016740//transferase activity;GO:0005524//ATP binding;GO:1901265//nucleoside phosphate binding;GO:0030554//adenyl nucleotide binding;GO:0032555/…	molecular_function;cellular_component	[C]membrane;membrane part;[F]catalytic activity;binding;	-3.16717
Cs1g14920	[C]GO:0031224//intrinsic component of membrane;GO:0044425//membrane part;GO:0016020//membrane;GO:0016021//integral component of membrane;[F]GO:0003824//catalytic activity;GO:0030554//adenyl nucleotide binding;GO:0043168//anion binding;GO:1901363//heterocyclic compound binding;GO:0035639//purine ribonucleoside triphosphate binding;GO:0004672//protein kinase activity;GO:0097159//organic cyclic comp…	molecular_function;cellular_component	[C]membrane;membrane part;[F]binding;catalytic activity;	-1.68832
Cs1g14960	[P]GO:1901566//organonitrogen compound biosynthetic process;GO:0042819//vitamin B6 biosynthetic process;GO:0006732//coenzyme metabolic process;GO:0019637//organophosphate metabolic process;GO:0009987//cellular process;GO:0042816//vitamin B6 metabolic process;GO:0044249//cellular biosynthetic process;GO:0044271//cellular nitrogen compound biosynthetic process;GO:0009110//vitamin biosynthetic proce…	biological_process;molecular_function	[P]cellular process;metabolic process;[F]catalytic activity;	-5.29613
Cs1g15010	[P]GO:0050896//response to stimulus;GO:0042744//hydrogen peroxide catabolic process;GO:0044237//cellular metabolic process;GO:0006928//movement of cell or subcellular component;GO:0006979//response to oxidative stress;GO:0009987//cellular process;GO:0042737//drug catabolic process;GO:0009056//catabolic process;GO:0044248//cellular catabolic process;GO:0017001//antibiotic catabolic process;GO:0017…	cellular_component;biological_process;molecular_function	[C]extracellular region;[P]response to stimulus;cellular process;metabolic process;[F]binding;antioxidant activity;catalytic activity;	-1.72048
Cs1g15090	[C]GO:0044425//membrane part;GO:0031224//intrinsic component of membrane;GO:0016021//integral component of membrane;GO:0016020//membrane;	cellular_component	[C]membrane part;membrane;	2.57497
Cs1g16180	[F]GO:0004190//aspartic-type endopeptidase activity;GO:0003824//catalytic activity;GO:0070001//aspartic-type peptidase activity;GO:0008233//peptidase activity;GO:0070011//peptidase activity, acting on L-amino acid peptides;GO:0140096//catalytic activity, acting on a protein;GO:0004175//endopeptidase activity;GO:0016787//hydrolase activity;	molecular_function	[F]catalytic activity;	-1.27871
Cs1g16550	[P]GO:0005975//carbohydrate metabolic process;GO:0042737//drug catabolic process;GO:0005976//polysaccharide metabolic process;GO:1901575//organic substance catabolic process;GO:0071555//cell wall organization;GO:0044237//cellular metabolic process;GO:0000272//polysaccharide catabolic process;GO:0043170//macromolecule metabolic process;GO:0009057//macromolecule catabolic process;GO:0045229//extern…	molecular_function;cellular_component;biological_process	[C]extracellular region;cell;membrane;membrane part;[P]metabolic process;cellular process;cellular component organization or biogenesis;[F]molecular function regulator;catalytic activity;	-1.01511
Cs1g16720	[P]GO:0044238//primary metabolic process;GO:0071704//organic substance metabolic process;GO:0006629//lipid metabolic process;GO:0008152//metabolic process;[C]GO:0031224//intrinsic component of membrane;GO:0016020//membrane;GO:0044425//membrane part;GO:0016021//integral component of membrane;[F]GO:0003824//catalytic activity;GO:0016298//lipase activity;GO:0016788//hydrolase activity, acting on est…	cellular_component;molecular_function;biological_process	[C]membrane;membrane part;[P]metabolic process;[F]catalytic activity;	1.24702
Cs1g17510	[C]GO:0016020//membrane;GO:0016021//integral component of membrane;GO:0031224//intrinsic component of membrane;GO:0044425//membrane part;	cellular_component	[C]membrane;membrane part;	1.43539
Cs1g17540	[C]GO:0044425//membrane part;GO:0031224//intrinsic component of membrane;GO:0016021//integral component of membrane;GO:0016020//membrane;	cellular_component	[C]membrane part;membrane;	2.47564
Cs1g17780	[C]GO:0005622//intracellular;GO:0044422//organelle part;GO:0043231//intracellular membrane-bounded organelle;GO:0005623//cell;GO:0090575//RNA polymerase II transcription factor complex;GO:0043226//organelle;GO:0044798//nuclear transcription factor complex;GO:0044428//nuclear part;GO:0044446//intracellular organelle part;GO:0032991//protein-containing complex;GO:0043227//membrane-bounded organelle…	molecular_function;cellular_component	[C]organelle part;cell;protein-containing complex;organelle;[F]transcription regulator activity;binding;	1.09731
Cs1g18220	[P]GO:0071704//organic substance metabolic process;GO:0005975//carbohydrate metabolic process;GO:0008152//metabolic process;GO:0044238//primary metabolic process;[F]GO:0004553//hydrolase activity, hydrolyzing O-glycosyl compounds;GO:0016798//hydrolase activity, acting on glycosyl bonds;GO:0016787//hydrolase activity;GO:0003824//catalytic activity;	biological_process;molecular_function	[P]metabolic process;[F]catalytic activity;	-1.09325
Cs1g18310	[F]GO:0005515//protein binding;GO:0140110//transcription regulator activity;GO:0001004//RNA polymerase III transcription regulator recruiting activity;GO:0005488//binding;GO:0008134//transcription factor binding;GO:0001134//transcription regulator recruiting activity;	molecular_function	[F]transcription regulator activity;binding;	1.17643
Cs1g18360	[F]GO:0016491//oxidoreductase activity;GO:0003824//catalytic activity;GO:0046872//metal ion binding;GO:0005488//binding;GO:0020037//heme binding;GO:0046914//transition metal ion binding;GO:0004497//monooxygenase activity;GO:0043169//cation binding;GO:0048037//cofactor binding;GO:0046906//tetrapyrrole binding;GO:1901363//heterocyclic compound binding;GO:0005506//iron ion binding;GO:0043167//ion bi…	molecular_function	[F]catalytic activity;binding;	1.00964
Cs1g19190	[C]GO:0016021//integral component of membrane;GO:0031224//intrinsic component of membrane;GO:0044425//membrane part;GO:0016020//membrane;[F]GO:0022857//transmembrane transporter activity;GO:0008519//ammonium transmembrane transporter activity;GO:0015075//ion transmembrane transporter activity;GO:0008324//cation transmembrane transporter activity;GO:0005215//transporter activity;	molecular_function;cellular_component	[C]membrane part;membrane;[F]transporter activity;	1.18389
Cs1g19280	[P]GO:0009416//response to light stimulus;GO:0050896//response to stimulus;GO:0009314//response to radiation;GO:0009628//response to abiotic stimulus;[F]GO:0045431//flavonol synthase activity;GO:0046872//metal ion binding;GO:0043169//cation binding;GO:0051213//dioxygenase activity;GO:0016705//oxidoreductase activity, acting on paired donors, with incorporation or reduction of molecular oxygen;GO:…	molecular_function;biological_process	[P]response to stimulus;[F]binding;catalytic activity;	-1.75569
Cs1g19760	[P]GO:0009628//response to abiotic stimulus;GO:0009987//cellular process;GO:0009408//response to heat;GO:0050896//response to stimulus;GO:0006457//protein folding;GO:0006950//response to stress;GO:0009266//response to temperature stimulus;[F]GO:0005515//protein binding;GO:0046872//metal ion binding;GO:0000166//nucleotide binding;GO:0032555//purine ribonucleotide binding;GO:0030554//adenyl nucleot…	molecular_function;biological_process	[P]cellular process;response to stimulus;[F]binding;	-4.96418
Cs1g19830	[P]GO:0043650//dicarboxylic acid biosynthetic process;GO:1901576//organic substance biosynthetic process;GO:0044237//cellular metabolic process;GO:0016053//organic acid biosynthetic process;GO:0006807//nitrogen compound metabolic process;GO:0009987//cellular process;GO:1901564//organonitrogen compound metabolic process;GO:0006082//organic acid metabolic process;GO:0044281//small molecule metaboli…	molecular_function;cellular_component;biological_process	[C]cell;organelle;[P]cellular process;metabolic process;[F]catalytic activity;	-1.17583
Cs1g19860	[C]GO:0016021//integral component of membrane;GO:0031224//intrinsic component of membrane;GO:0044425//membrane part;GO:0016020//membrane;[F]GO:0016818//hydrolase activity, acting on acid anhydrides, in phosphorus-containing anhydrides;GO:0017111//nucleoside-triphosphatase activity;GO:0008144//drug binding;GO:0016787//hydrolase activity;GO:0097159//organic cyclic compound binding;GO:0032559//adeny…	molecular_function;cellular_component	[C]membrane part;membrane;[F]binding;catalytic activity;	-1.0811
Cs1g20230	[P]GO:0009987//cellular process;GO:0050896//response to stimulus;GO:0072593//reactive oxygen species metabolic process;GO:0006979//response to oxidative stress;GO:0008152//metabolic process;GO:0016999//antibiotic metabolic process;GO:0051187//cofactor catabolic process;GO:0009056//catabolic process;GO:0017001//antibiotic catabolic process;GO:0017144//drug metabolic process;GO:0044248//cellular ca…	biological_process;cellular_component;molecular_function	[C]extracellular region;[P]metabolic process;cellular process;response to stimulus;[F]catalytic activity;binding;antioxidant activity;	-1.15788
Cs1g20620	[P]GO:0071704//organic substance metabolic process;GO:0044238//primary metabolic process;GO:0008152//metabolic process;GO:0005975//carbohydrate metabolic process;[F]GO:0003824//catalytic activity;GO:0005488//binding;GO:0030246//carbohydrate binding;GO:0016829//lyase activity;	molecular_function;biological_process	[P]metabolic process;[F]binding;catalytic activity;	-2.84006
Cs1g20760	[C]GO:0016020//membrane;GO:0016021//integral component of membrane;GO:0044425//membrane part;GO:0031224//intrinsic component of membrane;[F]GO:0036094//small molecule binding;GO:0032555//purine ribonucleotide binding;GO:0016772//transferase activity, transferring phosphorus-containing groups;GO:1901363//heterocyclic compound binding;GO:0004672//protein kinase activity;GO:0035639//purine ribonucle…	cellular_component;molecular_function	[C]membrane;membrane part;[F]catalytic activity;binding;	1.3327
Cs1g21200	[C]GO:0043226//organelle;GO:0005622//intracellular;GO:0043229//intracellular organelle;GO:0043227//membrane-bounded organelle;GO:0005623//cell;GO:0044424//intracellular part;GO:0043231//intracellular membrane-bounded organelle;GO:0005634//nucleus;GO:0044464//cell part;[F]GO:0097159//organic cyclic compound binding;GO:0005488//binding;GO:0003677//DNA binding;GO:1901363//heterocyclic compound bindi…	cellular_component;molecular_function	[C]organelle;cell;[F]binding;	-4.71043
Cs1g21300	[C]GO:0031224//intrinsic component of membrane;GO:0016021//integral component of membrane;GO:0016020//membrane;GO:0044425//membrane part;	cellular_component	[C]membrane part;membrane;	1.44944
Cs1g22940	[P]GO:0044238//primary metabolic process;GO:0008152//metabolic process;GO:0016042//lipid catabolic process;GO:0009056//catabolic process;GO:1901575//organic substance catabolic process;GO:0006629//lipid metabolic process;GO:0071704//organic substance metabolic process;[F]GO:0003824//catalytic activity;GO:0016787//hydrolase activity;	molecular_function;biological_process	[P]metabolic process;[F]catalytic activity;	-1.1336
Cs1g23110	[P]GO:0019222//regulation of metabolic process;GO:0080090//regulation of primary metabolic process;GO:0051171//regulation of nitrogen compound metabolic process;GO:0019219//regulation of nucleobase-containing compound metabolic process;GO:0031323//regulation of cellular metabolic process;GO:2001141//regulation of RNA biosynthetic process;GO:0031326//regulation of cellular biosynthetic process;GO:…	molecular_function;biological_process;cellular_component	[C]cell;organelle;[P]biological regulation;[F]binding;	1.21708
Cs1g23250	[F]GO:0016788//hydrolase activity, acting on ester bonds;GO:0016787//hydrolase activity;GO:0003824//catalytic activity;	molecular_function	[F]catalytic activity;	-3.40231
Cs1g23600	[C]GO:0016020//membrane;GO:0044425//membrane part;GO:0031224//intrinsic component of membrane;GO:0016021//integral component of membrane;	cellular_component	[C]membrane part;membrane;	-2.50296
Cs1g23630	[C]GO:0031224//intrinsic component of membrane;GO:0016020//membrane;GO:0016021//integral component of membrane;GO:0044425//membrane part;	cellular_component	[C]membrane;membrane part;	1.01864
Cs1g24010	[C]GO:0031224//intrinsic component of membrane;GO:0016021//integral component of membrane;GO:0044425//membrane part;GO:0016020//membrane;[F]GO:0004497//monooxygenase activity;GO:0097159//organic cyclic compound binding;GO:0020037//heme binding;GO:0043167//ion binding;GO:0043169//cation binding;GO:0003824//catalytic activity;GO:0005488//binding;GO:0016491//oxidoreductase activity;GO:0046914//trans…	cellular_component;molecular_function	[C]membrane part;membrane;[F]binding;catalytic activity;	1.31829
Cs1g24440	[F]GO:0008168//methyltransferase activity;GO:0016740//transferase activity;GO:0016741//transferase activity, transferring one-carbon groups;GO:0003824//catalytic activity;	molecular_function	[F]catalytic activity;	1.00074
Cs1g24500	[F]GO:0035639//purine ribonucleoside triphosphate binding;GO:0097367//carbohydrate derivative binding;GO:0008144//drug binding;GO:0005488//binding;GO:0032555//purine ribonucleotide binding;GO:1901363//heterocyclic compound binding;GO:0032559//adenyl ribonucleotide binding;GO:0032553//ribonucleotide binding;GO:0043167//ion binding;GO:0017076//purine nucleotide binding;GO:0000166//nucleotide bindin…	molecular_function	[F]binding;	1.24625
Cs1g25030	[F]GO:0043169//cation binding;GO:0005488//binding;GO:0008270//zinc ion binding;GO:0043167//ion binding;GO:0046914//transition metal ion binding;GO:0046872//metal ion binding;	molecular_function	[F]binding;	1.24635
Cs1g25120	[P]GO:0034622//cellular protein-containing complex assembly;GO:0034728//nucleosome organization;GO:0006333//chromatin assembly or disassembly;GO:0071824//protein-DNA complex subunit organization;GO:0071103//DNA conformation change;GO:0006334//nucleosome assembly;GO:0016043//cellular component organization;GO:0009987//cellular process;GO:0051276//chromosome organization;GO:0044085//cellular compon…	biological_process;cellular_component;molecular_function	[C]cell;organelle;protein-containing complex;organelle part;[P]cellular component organization or biogenesis;cellular process;[F]binding;	1.15091
Cs1g25280	[F]GO:0016491//oxidoreductase activity;GO:0005488//binding;GO:0046872//metal ion binding;GO:0003824//catalytic activity;GO:0043169//cation binding;GO:0043167//ion binding;	molecular_function	[F]catalytic activity;binding;	-1.59127
Cs1g25610	[P]GO:0006952//defense response;GO:0006950//response to stress;GO:0050896//response to stimulus;GO:0009607//response to biotic stimulus;[C]GO:0016020//membrane;GO:0044425//membrane part;GO:0031224//intrinsic component of membrane;GO:0016021//integral component of membrane;[F]GO:0005515//protein binding;GO:0005488//binding;GO:0005516//calmodulin binding;	molecular_function;biological_process;cellular_component	[C]membrane part;membrane;[P]response to stimulus;[F]binding;	-1.52095
Cs1g25730	[P]GO:0006979//response to oxidative stress;GO:0006950//response to stress;GO:0050896//response to stimulus;[C]GO:0031224//intrinsic component of membrane;GO:0016020//membrane;GO:0016021//integral component of membrane;GO:0044425//membrane part;[F]GO:0016684//oxidoreductase activity, acting on peroxide as acceptor;GO:0016491//oxidoreductase activity;GO:0005488//binding;GO:0020037//heme binding;GO…	biological_process;cellular_component;molecular_function	[C]membrane;membrane part;[P]response to stimulus;[F]antioxidant activity;catalytic activity;binding;	-1.03935
Cs1g26330	[P]GO:0044238//primary metabolic process;GO:1901564//organonitrogen compound metabolic process;GO:0044260//cellular macromolecule metabolic process;GO:0006807//nitrogen compound metabolic process;GO:0006032//chitin catabolic process;GO:0044036//cell wall macromolecule metabolic process;GO:0006026//aminoglycan catabolic process;GO:0016998//cell wall macromolecule catabolic process;GO:1901072//gluc…	molecular_function;biological_process	[P]metabolic process;cellular process;[F]catalytic activity;binding;	-1.44133
Cs1g26650	[C]GO:0031224//intrinsic component of membrane;GO:0016021//integral component of membrane;GO:0016020//membrane;GO:0044425//membrane part;[F]GO:0015276//ligand-gated ion channel activity;GO:0004888//transmembrane signaling receptor activity;GO:0022824//transmitter-gated ion channel activity;GO:0005216//ion channel activity;GO:0030594//neurotransmitter receptor activity;GO:0060089//molecular transd…	cellular_component;molecular_function	[C]membrane;membrane part;[F]transporter activity;molecular transducer activity;	-1.01836
Cs1g26800	[F]GO:1901363//heterocyclic compound binding;GO:0097159//organic cyclic compound binding;GO:0005488//binding;GO:0003723//RNA binding;GO:0003676//nucleic acid binding;	molecular_function	[F]binding;	1.39337
Cs2g01090	[C]GO:0044425//membrane part;GO:0016021//integral component of membrane;GO:0031224//intrinsic component of membrane;GO:0016020//membrane;	cellular_component	[C]membrane;membrane part;	1.35258
Cs2g01150	[C]GO:0016020//membrane;GO:0031224//intrinsic component of membrane;GO:0044425//membrane part;GO:0016021//integral component of membrane;	cellular_component	[C]membrane;membrane part;	1.64402
Cs2g01250	[P]GO:0006810//transport;GO:0030001//metal ion transport;GO:0051179//localization;GO:0006812//cation transport;GO:0051234//establishment of localization;GO:0006811//ion transport;[F]GO:0043169//cation binding;GO:0046872//metal ion binding;GO:0005488//binding;GO:0043167//ion binding;	molecular_function;biological_process	[P]localization;[F]binding;	2.39211
Cs2g01350	[P]GO:0044238//primary metabolic process;GO:0071704//organic substance metabolic process;GO:0008152//metabolic process;GO:0005975//carbohydrate metabolic process;[C]GO:0016020//membrane;GO:0016021//integral component of membrane;GO:0031224//intrinsic component of membrane;GO:0044425//membrane part;[F]GO:0016798//hydrolase activity, acting on glycosyl bonds;GO:0003824//catalytic activity;GO:001678…	molecular_function;biological_process;cellular_component	[C]membrane;membrane part;[P]metabolic process;[F]catalytic activity;	-5.85347
Cs2g01770	[P]GO:0051234//establishment of localization;GO:0006812//cation transport;GO:0006811//ion transport;GO:0030001//metal ion transport;GO:0051179//localization;GO:0006810//transport;[F]GO:0046872//metal ion binding;GO:0043169//cation binding;GO:0043167//ion binding;GO:0005488//binding;	molecular_function;biological_process	[P]localization;[F]binding;	-1.17272
Cs2g01810	[C]GO:0016021//integral component of membrane;GO:0044425//membrane part;GO:0016020//membrane;GO:0031224//intrinsic component of membrane;	cellular_component	[C]membrane part;membrane;	-1.72619
Cs2g01910	[C]GO:0016021//integral component of membrane;GO:0031224//intrinsic component of membrane;GO:0016020//membrane;GO:0044425//membrane part;[F]GO:0097159//organic cyclic compound binding;GO:0046906//tetrapyrrole binding;GO:0043169//cation binding;GO:0004497//monooxygenase activity;GO:1901363//heterocyclic compound binding;GO:0048037//cofactor binding;GO:0016491//oxidoreductase activity;GO:0020037//h…	molecular_function;cellular_component	[C]membrane;membrane part;[F]binding;catalytic activity;	-1.41879
Cs2g02620	[F]GO:0017171//serine hydrolase activity;GO:0008233//peptidase activity;GO:0070011//peptidase activity, acting on L-amino acid peptides;GO:0003824//catalytic activity;GO:0004252//serine-type endopeptidase activity;GO:0016787//hydrolase activity;GO:0004175//endopeptidase activity;GO:0140096//catalytic activity, acting on a protein;GO:0008236//serine-type peptidase activity;	molecular_function	[F]catalytic activity;	-1.39916
Cs2g03340	[P]GO:0005975//carbohydrate metabolic process;GO:0008152//metabolic process;GO:0044238//primary metabolic process;GO:0071704//organic substance metabolic process;[C]GO:0016021//integral component of membrane;GO:0031224//intrinsic component of membrane;GO:0016020//membrane;GO:0044425//membrane part;[F]GO:0004553//hydrolase activity, hydrolyzing O-glycosyl compounds;GO:0016787//hydrolase activity;G…	molecular_function;cellular_component;biological_process	[C]membrane part;membrane;[P]metabolic process;[F]catalytic activity;	-1.19441
Cs2g03420	[P]GO:0008152//metabolic process;GO:1901564//organonitrogen compound metabolic process;GO:0006665//sphingolipid metabolic process;GO:0006643//membrane lipid metabolic process;GO:0043603//cellular amide metabolic process;GO:0034641//cellular nitrogen compound metabolic process;GO:0044255//cellular lipid metabolic process;GO:0006629//lipid metabolic process;GO:0009987//cellular process;GO:0006672//…	molecular_function;biological_process;cellular_component	[C]membrane part;membrane;[P]metabolic process;cellular process;[F]catalytic activity;	-1.71626
Cs2g03470	[P]GO:0034765//regulation of ion transmembrane transport;GO:0034762//regulation of transmembrane transport;GO:0065007//biological regulation;GO:0032879//regulation of localization;GO:0043269//regulation of ion transport;GO:0050789//regulation of biological process;GO:0051049//regulation of transport;[C]GO:0044425//membrane part;GO:0016021//integral component of membrane;GO:0016020//membrane;GO:00…	molecular_function;biological_process;cellular_component	[C]membrane;membrane part;[P]biological regulation;[F]transporter activity;	1.27465
Cs2g03840	[C]GO:0044424//intracellular part;GO:0043231//intracellular membrane-bounded organelle;GO:0043227//membrane-bounded organelle;GO:0043229//intracellular organelle;GO:0043226//organelle;GO:0044464//cell part;GO:0005623//cell;GO:0005622//intracellular;GO:0005634//nucleus;[F]GO:0043565//sequence-specific DNA binding;GO:0003700//DNA-binding transcription factor activity;GO:0097159//organic cyclic comp…	cellular_component;molecular_function	[C]cell;organelle;[F]transcription regulator activity;binding;	-2.21162
Cs2g04020	[C]GO:0044425//membrane part;GO:0016021//integral component of membrane;GO:0031224//intrinsic component of membrane;GO:0016020//membrane;	cellular_component	[C]membrane part;membrane;	-1.03537
Cs2g04220	[F]GO:0016788//hydrolase activity, acting on ester bonds;GO:0016787//hydrolase activity;GO:0003824//catalytic activity;	molecular_function	[F]catalytic activity;	-2.59495
Cs2g05030	[F]GO:0003824//catalytic activity;GO:0016788//hydrolase activity, acting on ester bonds;GO:0016787//hydrolase activity;	molecular_function	[F]catalytic activity;	-2.59032
Cs2g05260	[F]GO:0016788//hydrolase activity, acting on ester bonds;GO:0016787//hydrolase activity;GO:0003824//catalytic activity;	molecular_function	[F]catalytic activity;	-2.27302
Cs2g05980	[C]GO:0016021//integral component of membrane;GO:0031224//intrinsic component of membrane;GO:0044425//membrane part;GO:0016020//membrane;	cellular_component	[C]membrane part;membrane;	-2.23238
Cs2g06060	[C]GO:0031224//intrinsic component of membrane;GO:0044425//membrane part;GO:0016020//membrane;GO:0016021//integral component of membrane;GO:0005623//cell;GO:0071944//cell periphery;GO:0044464//cell part;GO:0005886//plasma membrane;	cellular_component	[C]membrane part;membrane;cell;	-5.17991
Cs2g06200	[P]GO:0009056//catabolic process;GO:0043605//cellular amide catabolic process;GO:1901565//organonitrogen compound catabolic process;GO:0044270//cellular nitrogen compound catabolic process;GO:1901575//organic substance catabolic process;GO:0046483//heterocycle metabolic process;GO:0071704//organic substance metabolic process;GO:1901564//organonitrogen compound metabolic process;GO:0009987//cellul…	biological_process;cellular_component;molecular_function	[C]membrane part;membrane;[P]cellular process;metabolic process;[F]binding;catalytic activity;	2.52367
Cs2g06700	[P]GO:0008152//metabolic process;GO:0044238//primary metabolic process;GO:0005975//carbohydrate metabolic process;GO:0071704//organic substance metabolic process;[F]GO:0004565//beta-galactosidase activity;GO:0015925//galactosidase activity;GO:0003824//catalytic activity;GO:0016787//hydrolase activity;GO:0004553//hydrolase activity, hydrolyzing O-glycosyl compounds;GO:0005488//binding;GO:0016798//…	molecular_function;biological_process	[P]metabolic process;[F]catalytic activity;binding;	-2.06061
Cs2g06990	[C]GO:0016020//membrane;GO:0031224//intrinsic component of membrane;GO:0044425//membrane part;GO:0016021//integral component of membrane;[F]GO:0005488//binding;GO:0004518//nuclease activity;GO:0016893//endonuclease activity, active with either ribo- or deoxyribonucleic acids and producing 5'-phosphomonoesters;GO:0097159//organic cyclic compound binding;GO:0140098//catalytic activity, acting on RN…	cellular_component;molecular_function	[C]membrane part;membrane;[F]catalytic activity;transporter activity;binding;	1.43519
Cs2g07120	[C]GO:0044425//membrane part;GO:0031224//intrinsic component of membrane;GO:0016021//integral component of membrane;GO:0016020//membrane;[F]GO:0036094//small molecule binding;GO:0005524//ATP binding;GO:0032553//ribonucleotide binding;GO:0097367//carbohydrate derivative binding;GO:0016773//phosphotransferase activity, alcohol group as acceptor;GO:0032559//adenyl ribonucleotide binding;GO:0016301//…	cellular_component;molecular_function	[C]membrane;membrane part;[F]catalytic activity;binding;	-6.33228
Cs2g07240	[F]GO:0043167//ion binding;GO:0010333//terpene synthase activity;GO:0003824//catalytic activity;GO:0016835//carbon-oxygen lyase activity;GO:0046872//metal ion binding;GO:0000287//magnesium ion binding;GO:0043169//cation binding;GO:0005488//binding;GO:0016838//carbon-oxygen lyase activity, acting on phosphates;GO:0016829//lyase activity;	molecular_function	[F]catalytic activity;binding;	-1.27013
Cs2g07510	[C]GO:0016021//integral component of membrane;GO:0031224//intrinsic component of membrane;GO:0044425//membrane part;GO:0016020//membrane;	cellular_component	[C]membrane part;membrane;	-1.20639
Cs2g07550	[F]GO:0043167//ion binding;GO:0003824//catalytic activity;GO:0043169//cation binding;GO:0005488//binding;GO:0046872//metal ion binding;GO:0016491//oxidoreductase activity;	molecular_function	[F]binding;catalytic activity;	-1.74515
Cs2g07770	[C]GO:0016020//membrane;GO:0071944//cell periphery;GO:0005623//cell;GO:0044464//cell part;GO:0005886//plasma membrane;[F]GO:0046872//metal ion binding;GO:0003824//catalytic activity;GO:0043167//ion binding;GO:0020037//heme binding;GO:0004497//monooxygenase activity;GO:0005506//iron ion binding;GO:0005488//binding;GO:1901363//heterocyclic compound binding;GO:0046906//tetrapyrrole binding;GO:004803…	cellular_component;molecular_function	[C]membrane;cell;[F]catalytic activity;binding;	-2.44295
Cs2g08750	[C]GO:0016021//integral component of membrane;GO:0016020//membrane;GO:0031224//intrinsic component of membrane;GO:0044425//membrane part;[F]GO:1901363//heterocyclic compound binding;GO:0005524//ATP binding;GO:1901265//nucleoside phosphate binding;GO:0043167//ion binding;GO:0004672//protein kinase activity;GO:0016740//transferase activity;GO:0005488//binding;GO:0032553//ribonucleotide binding;GO:0…	cellular_component;molecular_function	[C]membrane;membrane part;[F]catalytic activity;binding;	1.07798
Cs2g08765	[C]GO:0031224//intrinsic component of membrane;GO:0044425//membrane part;GO:0016020//membrane;GO:0016021//integral component of membrane;	cellular_component	[C]membrane part;membrane;	-1.81889
Cs2g10090	[F]GO:0008171//O-methyltransferase activity;GO:0005488//binding;GO:0008168//methyltransferase activity;GO:0016741//transferase activity, transferring one-carbon groups;GO:0003824//catalytic activity;GO:0046983//protein dimerization activity;GO:0016740//transferase activity;GO:0005515//protein binding;	molecular_function	[F]catalytic activity;binding;	-2.2901
Cs2g10110	[F]GO:0050660//flavin adenine dinucleotide binding;GO:0048037//cofactor binding;GO:0016491//oxidoreductase activity;GO:1901265//nucleoside phosphate binding;GO:0036094//small molecule binding;GO:0071949//FAD binding;GO:0050662//coenzyme binding;GO:0043167//ion binding;GO:0097159//organic cyclic compound binding;GO:0043168//anion binding;GO:0005488//binding;GO:1901363//heterocyclic compound bindin…	molecular_function	[F]binding;catalytic activity;	-1.43036
Cs2g10160	[F]GO:1901265//nucleoside phosphate binding;GO:0016491//oxidoreductase activity;GO:0036094//small molecule binding;GO:0043167//ion binding;GO:0043168//anion binding;GO:0048037//cofactor binding;GO:0005488//binding;GO:0071949//FAD binding;GO:0097159//organic cyclic compound binding;GO:1901363//heterocyclic compound binding;GO:0050662//coenzyme binding;GO:0003824//catalytic activity;GO:0050660//fla…	molecular_function	[F]catalytic activity;binding;	-1.46897
Cs2g10390	[C]GO:0016021//integral component of membrane;GO:0016020//membrane;GO:0044464//cell part;GO:0044425//membrane part;GO:0005886//plasma membrane;GO:0071944//cell periphery;GO:0031224//intrinsic component of membrane;GO:0005623//cell;[F]GO:0005488//binding;GO:0051536//iron-sulfur cluster binding;GO:0051539//4 iron, 4 sulfur cluster binding;GO:0051540//metal cluster binding;GO:0048037//cofactor bindi…	molecular_function;cellular_component	[C]cell;membrane part;membrane;[F]binding;	-2.52244
Cs2g10490	[F]GO:0005488//binding;GO:0048037//cofactor binding;	molecular_function	[F]binding;	-3.91688
Cs2g11620	[C]GO:0044425//membrane part;GO:0016020//membrane;GO:0031224//intrinsic component of membrane;GO:0016021//integral component of membrane;[F]GO:0015075//ion transmembrane transporter activity;GO:0016491//oxidoreductase activity;GO:0003824//catalytic activity;GO:0022857//transmembrane transporter activity;GO:0005215//transporter activity;GO:0016627//oxidoreductase activity, acting on the CH-CH grou…	cellular_component;molecular_function	[C]membrane;membrane part;[F]catalytic activity;transporter activity;	2.23102
Cs2g12080	[P]GO:0009220//pyrimidine ribonucleotide biosynthetic process;GO:0009148//pyrimidine nucleoside triphosphate biosynthetic process;GO:0034654//nucleobase-containing compound biosynthetic process;GO:0009141//nucleoside triphosphate metabolic process;GO:1901657//glycosyl compound metabolic process;GO:0046131//pyrimidine ribonucleoside metabolic process;GO:0006725//cellular aromatic compound metaboli…	biological_process;molecular_function	[P]cellular process;metabolic process;[F]catalytic activity;binding;	-1.07379
Cs2g12150	[F]GO:0003824//catalytic activity;GO:0016491//oxidoreductase activity;	molecular_function	[F]catalytic activity;	-1.49072
Cs2g13500	[C]GO:0016021//integral component of membrane;GO:0044425//membrane part;GO:0016020//membrane;GO:0031224//intrinsic component of membrane;[F]GO:0022804//active transmembrane transporter activity;GO:0015238//drug transmembrane transporter activity;GO:0015291//secondary active transmembrane transporter activity;GO:0005215//transporter activity;GO:0015297//antiporter activity;GO:0022857//transmembran…	cellular_component;molecular_function	[C]membrane;membrane part;[F]transporter activity;	-1.28461
Cs2g14090	[F]GO:0003824//catalytic activity;GO:0016740//transferase activity;GO:0016747//transferase activity, transferring acyl groups other than amino-acyl groups;GO:0016746//transferase activity, transferring acyl groups;	molecular_function	[F]catalytic activity;	-1.69071
Cs2g14523	[P]GO:0008152//metabolic process;GO:0044238//primary metabolic process;GO:0044281//small molecule metabolic process;GO:0005975//carbohydrate metabolic process;GO:0005996//monosaccharide metabolic process;GO:0006013//mannose metabolic process;GO:0071704//organic substance metabolic process;GO:0019318//hexose metabolic process;[F]GO:0004553//hydrolase activity, hydrolyzing O-glycosyl compounds;GO:0…	biological_process;molecular_function	[P]metabolic process;[F]binding;catalytic activity;	-1.99893
Cs2g14720	[P]GO:0008152//metabolic process;GO:0009058//biosynthetic process;[F]GO:0016740//transferase activity;GO:0003824//catalytic activity;GO:0016746//transferase activity, transferring acyl groups;GO:0016747//transferase activity, transferring acyl groups other than amino-acyl groups;	biological_process;molecular_function	[P]metabolic process;[F]catalytic activity;	-3.28841
Cs2g16120	[F]GO:0016741//transferase activity, transferring one-carbon groups;GO:0008168//methyltransferase activity;GO:0005488//binding;GO:0005515//protein binding;GO:0008171//O-methyltransferase activity;GO:0003824//catalytic activity;GO:0046983//protein dimerization activity;GO:0016740//transferase activity;	molecular_function	[F]binding;catalytic activity;	-1.10455
Cs2g16630	[C]GO:0043231//intracellular membrane-bounded organelle;GO:0005622//intracellular;GO:0043227//membrane-bounded organelle;GO:0044424//intracellular part;GO:0044464//cell part;GO:0005634//nucleus;GO:0043229//intracellular organelle;GO:0043226//organelle;GO:0005623//cell;[F]GO:0043565//sequence-specific DNA binding;GO:0005488//binding;GO:0140110//transcription regulator activity;GO:1901363//heterocy…	molecular_function;cellular_component	[C]cell;organelle;[F]binding;transcription regulator activity;	2.23102
Cs2g16810	[P]GO:0048731//system development;GO:0032502//developmental process;GO:0007275//multicellular organism development;GO:0032501//multicellular organismal process;GO:0048856//anatomical structure development;[C]GO:0016021//integral component of membrane;GO:0044425//membrane part;GO:0016020//membrane;GO:0031224//intrinsic component of membrane;	cellular_component;biological_process	[C]membrane;membrane part;[P]developmental process;multicellular organismal process;	1.06604
Cs2g16840	[P]GO:0050896//response to stimulus;GO:0006950//response to stress;GO:0006952//defense response;	biological_process	[P]response to stimulus;	2.12994
Cs2g17080	[F]GO:0030234//enzyme regulator activity;GO:0004857//enzyme inhibitor activity;GO:0098772//molecular function regulator;	molecular_function	[F]molecular function regulator;	-1.03953
Cs2g17160	[C]GO:0016020//membrane;GO:0016021//integral component of membrane;GO:0031224//intrinsic component of membrane;GO:0044425//membrane part;	cellular_component	[C]membrane;membrane part;	-1.23706
Cs2g17680	[P]GO:0051651//maintenance of location in cell;GO:0048878//chemical homeostasis;GO:0051235//maintenance of location;GO:0055082//cellular chemical homeostasis;GO:0050801//ion homeostasis;GO:0030003//cellular cation homeostasis;GO:0019725//cellular homeostasis;GO:0055076//transition metal ion homeostasis;GO:0055065//metal ion homeostasis;GO:0006879//cellular iron ion homeostasis;GO:0042592//homeost…	biological_process;cellular_component;molecular_function	[C]membrane part;cell;membrane;organelle part;organelle;[P]cellular process;biological regulation;localization;[F]transporter activity;	2.67097
Cs2g18290	[F]GO:0016758//transferase activity, transferring hexosyl groups;GO:0016757//transferase activity, transferring glycosyl groups;GO:0016740//transferase activity;GO:0003824//catalytic activity;	molecular_function	[F]catalytic activity;	1.26884
Cs2g18880	[F]GO:0004175//endopeptidase activity;GO:0140096//catalytic activity, acting on a protein;GO:0070011//peptidase activity, acting on L-amino acid peptides;GO:0016787//hydrolase activity;GO:0017171//serine hydrolase activity;GO:0008236//serine-type peptidase activity;GO:0008233//peptidase activity;GO:0003824//catalytic activity;GO:0004252//serine-type endopeptidase activity;	molecular_function	[F]catalytic activity;	-4.86719
Cs2g18910	[F]GO:0004175//endopeptidase activity;GO:0070011//peptidase activity, acting on L-amino acid peptides;GO:0004252//serine-type endopeptidase activity;GO:0008236//serine-type peptidase activity;GO:0017171//serine hydrolase activity;GO:0140096//catalytic activity, acting on a protein;GO:0008233//peptidase activity;GO:0016787//hydrolase activity;GO:0003824//catalytic activity;	molecular_function	[F]catalytic activity;	1.30621
Cs2g19340	[F]GO:0016741//transferase activity, transferring one-carbon groups;GO:0008168//methyltransferase activity;GO:0003824//catalytic activity;GO:0016740//transferase activity;	molecular_function	[F]catalytic activity;	2.27711
Cs2g20230	[P]GO:0071555//cell wall organization;GO:0071554//cell wall organization or biogenesis;GO:0009987//cellular process;GO:0045229//external encapsulating structure organization;GO:0016043//cellular component organization;GO:0071840//cellular component organization or biogenesis;[C]GO:0044464//cell part;GO:0071944//cell periphery;GO:0005576//extracellular region;GO:0005623//cell;GO:0005618//cell wall…	cellular_component;biological_process	[C]extracellular region;cell;[P]cellular process;cellular component organization or biogenesis;	-1.08552
Cs2g20250	[F]GO:0005509//calcium ion binding;GO:0005488//binding;GO:0043167//ion binding;GO:0046872//metal ion binding;GO:0043169//cation binding;	molecular_function	[F]binding;	-5.34484
Cs2g21000	[F]GO:0016829//lyase activity;GO:0043169//cation binding;GO:0046906//tetrapyrrole binding;GO:0020037//heme binding;GO:0043167//ion binding;GO:0046914//transition metal ion binding;GO:0016491//oxidoreductase activity;GO:0097159//organic cyclic compound binding;GO:1901363//heterocyclic compound binding;GO:0046872//metal ion binding;GO:0005506//iron ion binding;GO:0003824//catalytic activity;GO:0005…	molecular_function	[F]binding;catalytic activity;	1.04844
Cs2g21230	[C]GO:0031224//intrinsic component of membrane;GO:0044425//membrane part;GO:0016021//integral component of membrane;GO:0016020//membrane;[F]GO:0022890//inorganic cation transmembrane transporter activity;GO:0015299//solute:proton antiporter activity;GO:0015077//monovalent inorganic cation transmembrane transporter activity;GO:0015297//antiporter activity;GO:0015298//solute:cation antiporter activ…	molecular_function;cellular_component	[C]membrane part;membrane;[F]transporter activity;	2.99001
Cs2g21340	[P]GO:0009987//cellular process;GO:0044248//cellular catabolic process;GO:0008152//metabolic process;GO:0006914//autophagy;GO:0009056//catabolic process;GO:0044237//cellular metabolic process;GO:0061919//process utilizing autophagic mechanism;[C]GO:0005737//cytoplasm;GO:0016021//integral component of membrane;GO:0005622//intracellular;GO:0031224//intrinsic component of membrane;GO:0016020//membra…	biological_process;cellular_component	[C]membrane part;cell;membrane;[P]metabolic process;cellular process;	1.60257
Cs2g21700	[P]GO:0010087//phloem or xylem histogenesis;GO:0009888//tissue development;GO:0032502//developmental process;GO:0048856//anatomical structure development;GO:0010089//xylem development;	biological_process	[P]developmental process;	-3.71043
Cs2g22050	[C]GO:0043229//intracellular organelle;GO:0044424//intracellular part;GO:0043226//organelle;GO:0005634//nucleus;GO:0005623//cell;GO:0044464//cell part;GO:0043231//intracellular membrane-bounded organelle;GO:0043227//membrane-bounded organelle;GO:0005622//intracellular;[F]GO:0005488//binding;GO:0097159//organic cyclic compound binding;GO:1901363//heterocyclic compound binding;GO:0003676//nucleic a…	cellular_component;molecular_function	[C]organelle;cell;[F]binding;	-2.33192
Cs2g22200	[P]GO:0044042//glucan metabolic process;GO:0043170//macromolecule metabolic process;GO:0071840//cellular component organization or biogenesis;GO:0044264//cellular polysaccharide metabolic process;GO:0010411//xyloglucan metabolic process;GO:0045229//external encapsulating structure organization;GO:0044238//primary metabolic process;GO:0071555//cell wall organization;GO:0006073//cellular glucan met…	molecular_function;cellular_component;biological_process	[C]extracellular region;cell;[P]metabolic process;cellular component organization or biogenesis;cellular process;[F]catalytic activity;	-1.48665
Cs2g22220	[C]GO:0016021//integral component of membrane;GO:0044425//membrane part;GO:0031224//intrinsic component of membrane;GO:0016020//membrane;	cellular_component	[C]membrane;membrane part;	1.71248
Cs2g22370	[P]GO:0032501//multicellular organismal process;GO:0048544//recognition of pollen;GO:0009856//pollination;GO:0007154//cell communication;GO:0009875//pollen-pistil interaction;GO:0008037//cell recognition;GO:0000003//reproduction;GO:0022414//reproductive process;GO:0044706//multi-multicellular organism process;GO:0009987//cellular process;GO:0051704//multi-organism process;[C]GO:0016020//membrane;…	biological_process;molecular_function;cellular_component	[C]membrane part;membrane;[P]reproduction;multicellular organismal process;cellular process;multi-organism process;reproductive process;[F]catalytic activity;binding;	-2.33192
Cs2g22540	[C]GO:0000785//chromatin;GO:0005634//nucleus;GO:0043228//non-membrane-bounded organelle;GO:0044446//intracellular organelle part;GO:0043227//membrane-bounded organelle;GO:0043226//organelle;GO:0005622//intracellular;GO:0032993//protein-DNA complex;GO:0044424//intracellular part;GO:0032991//protein-containing complex;GO:0044427//chromosomal part;GO:0044422//organelle part;GO:0044815//DNA packaging…	cellular_component;molecular_function	[C]organelle part;protein-containing complex;cell;organelle;[F]binding;	1.18826
Cs2g23350	[P]GO:0046486//glycerolipid metabolic process;GO:0044249//cellular biosynthetic process;GO:1901576//organic substance biosynthetic process;GO:0045017//glycerolipid biosynthetic process;GO:0006629//lipid metabolic process;GO:0008610//lipid biosynthetic process;GO:0009058//biosynthetic process;GO:0071704//organic substance metabolic process;GO:0009987//cellular process;GO:0044237//cellular metaboli…	molecular_function;biological_process	[P]cellular process;metabolic process;[F]catalytic activity;	-1.12667
Cs2g23660	[C]GO:0043226//organelle;GO:0044424//intracellular part;GO:0044464//cell part;GO:0005622//intracellular;GO:0043231//intracellular membrane-bounded organelle;GO:0043227//membrane-bounded organelle;GO:0005623//cell;GO:0005634//nucleus;GO:0043229//intracellular organelle;[F]GO:0140110//transcription regulator activity;GO:0003677//DNA binding;GO:0003700//DNA-binding transcription factor activity;GO:0…	molecular_function;cellular_component	[C]organelle;cell;[F]transcription regulator activity;binding;	1.57286
Cs2g23850	[P]GO:0044237//cellular metabolic process;GO:0044238//primary metabolic process;GO:0006082//organic acid metabolic process;GO:0043436//oxoacid metabolic process;GO:1901564//organonitrogen compound metabolic process;GO:0006520//cellular amino acid metabolic process;GO:0009987//cellular process;GO:0071704//organic substance metabolic process;GO:0006807//nitrogen compound metabolic process;GO:004428…	biological_process;molecular_function	[P]cellular process;metabolic process;[F]catalytic activity;binding;	1.24527
Cs2g25720	[F]GO:0003824//catalytic activity;GO:0016746//transferase activity, transferring acyl groups;GO:0016740//transferase activity;GO:0016747//transferase activity, transferring acyl groups other than amino-acyl groups;	molecular_function	[F]catalytic activity;	-5.57477
Cs2g26430	[C]GO:0044464//cell part;GO:0044424//intracellular part;GO:0043226//organelle;GO:0043229//intracellular organelle;GO:0005634//nucleus;GO:0005623//cell;GO:0043231//intracellular membrane-bounded organelle;GO:0043227//membrane-bounded organelle;GO:0005622//intracellular;[F]GO:0003682//chromatin binding;GO:0140097//catalytic activity, acting on DNA;GO:0008757//S-adenosylmethionine-dependent methyltr…	cellular_component;molecular_function	[C]cell;organelle;[F]binding;catalytic activity;	-1.30738
Cs2g26680	[F]GO:0003824//catalytic activity;GO:0008238//exopeptidase activity;GO:0004180//carboxypeptidase activity;GO:0016787//hydrolase activity;GO:0140096//catalytic activity, acting on a protein;GO:0004185//serine-type carboxypeptidase activity;GO:0017171//serine hydrolase activity;GO:0008233//peptidase activity;GO:0070011//peptidase activity, acting on L-amino acid peptides;GO:0008236//serine-type pep…	molecular_function	[F]catalytic activity;	-4.60692
Cs2g27760	[C]GO:0016020//membrane;GO:0016021//integral component of membrane;GO:0044425//membrane part;GO:0031224//intrinsic component of membrane;	cellular_component	[C]membrane part;membrane;	-1.225
Cs2g27790	[F]GO:0003824//catalytic activity;GO:0070011//peptidase activity, acting on L-amino acid peptides;GO:0016787//hydrolase activity;GO:0008233//peptidase activity;GO:0140096//catalytic activity, acting on a protein;GO:0008234//cysteine-type peptidase activity;	molecular_function	[F]catalytic activity;	1.06366
Cs2g27810	[F]GO:0003824//catalytic activity;GO:0008233//peptidase activity;GO:0016787//hydrolase activity;GO:0070011//peptidase activity, acting on L-amino acid peptides;GO:0008234//cysteine-type peptidase activity;GO:0140096//catalytic activity, acting on a protein;	molecular_function	[F]catalytic activity;	1.25453
Cs2g27820	[F]GO:0008234//cysteine-type peptidase activity;GO:0070011//peptidase activity, acting on L-amino acid peptides;GO:0008233//peptidase activity;GO:0140096//catalytic activity, acting on a protein;GO:0003824//catalytic activity;GO:0016787//hydrolase activity;	molecular_function	[F]catalytic activity;	1.71732
Cs2g27860	[F]GO:0008234//cysteine-type peptidase activity;GO:0003824//catalytic activity;GO:0070011//peptidase activity, acting on L-amino acid peptides;GO:0140096//catalytic activity, acting on a protein;GO:0016787//hydrolase activity;GO:0008233//peptidase activity;	molecular_function	[F]catalytic activity;	1.18338
Cs2g28000	[P]GO:0009058//biosynthetic process;GO:1901362//organic cyclic compound biosynthetic process;GO:1901576//organic substance biosynthetic process;GO:0006629//lipid metabolic process;GO:0044238//primary metabolic process;GO:1901360//organic cyclic compound metabolic process;GO:0071704//organic substance metabolic process;GO:0006694//steroid biosynthetic process;GO:0008610//lipid biosynthetic process…	biological_process;molecular_function	[P]metabolic process;[F]catalytic activity;	-1.42339
Cs2g28160	[P]GO:0006807//nitrogen compound metabolic process;GO:0044238//primary metabolic process;GO:0016072//rRNA metabolic process;GO:0044237//cellular metabolic process;GO:0008152//metabolic process;GO:1901360//organic cyclic compound metabolic process;GO:0006364//rRNA processing;GO:0034660//ncRNA metabolic process;GO:0006396//RNA processing;GO:0010467//gene expression;GO:0090304//nucleic acid metaboli…	biological_process;molecular_function	[P]cellular component organization or biogenesis;metabolic process;cellular process;[F]binding;catalytic activity;	9.52917
Cs2g28180	[F]GO:0008270//zinc ion binding;GO:0005488//binding;GO:0043167//ion binding;GO:0003824//catalytic activity;GO:0016491//oxidoreductase activity;GO:0046872//metal ion binding;GO:0046914//transition metal ion binding;GO:0043169//cation binding;	molecular_function	[F]binding;catalytic activity;	-1.85521
Cs2g28310	[F]GO:0016740//transferase activity;GO:0003824//catalytic activity;GO:0008168//methyltransferase activity;GO:0016741//transferase activity, transferring one-carbon groups;	molecular_function	[F]catalytic activity;	1.0177
Cs2g28370	[F]GO:0016740//transferase activity;GO:0016757//transferase activity, transferring glycosyl groups;GO:0016758//transferase activity, transferring hexosyl groups;GO:0003824//catalytic activity;	molecular_function	[F]catalytic activity;	-4.91688
Cs2g28560	[C]GO:0044425//membrane part;GO:0031224//intrinsic component of membrane;GO:0016020//membrane;GO:0016021//integral component of membrane;[F]GO:0022857//transmembrane transporter activity;GO:0005215//transporter activity;	cellular_component;molecular_function	[C]membrane;membrane part;[F]transporter activity;	-2.36299
Cs2g28910	[C]GO:0031224//intrinsic component of membrane;GO:0016020//membrane;GO:0016021//integral component of membrane;GO:0044425//membrane part;	cellular_component	[C]membrane;membrane part;	-1.23331
Cs2g29120	[C]GO:0016021//integral component of membrane;GO:0044425//membrane part;GO:0016020//membrane;GO:0031224//intrinsic component of membrane;	cellular_component	[C]membrane;membrane part;	1.12137
Cs2g29840	[C]GO:0031224//intrinsic component of membrane;GO:0016021//integral component of membrane;GO:0044425//membrane part;GO:0016020//membrane;[F]GO:0043167//ion binding;GO:0004672//protein kinase activity;GO:0030554//adenyl nucleotide binding;GO:0003824//catalytic activity;GO:0032555//purine ribonucleotide binding;GO:0032559//adenyl ribonucleotide binding;GO:0008144//drug binding;GO:0032553//ribonucle…	cellular_component;molecular_function	[C]membrane;membrane part;[F]binding;catalytic activity;	1.30369
Cs2g29890	[C]GO:0044425//membrane part;GO:0016021//integral component of membrane;GO:0031224//intrinsic component of membrane;GO:0016020//membrane;[F]GO:1901363//heterocyclic compound binding;GO:0030554//adenyl nucleotide binding;GO:0043168//anion binding;GO:0016740//transferase activity;GO:0005524//ATP binding;GO:0003824//catalytic activity;GO:0008144//drug binding;GO:0016301//kinase activity;GO:0032559//…	cellular_component;molecular_function	[C]membrane;membrane part;[F]binding;catalytic activity;	2.35258
Cs2g29900	[C]GO:0016020//membrane;GO:0016021//integral component of membrane;GO:0044425//membrane part;GO:0031224//intrinsic component of membrane;[F]GO:0043167//ion binding;GO:0016301//kinase activity;GO:0005488//binding;GO:1901265//nucleoside phosphate binding;GO:0004672//protein kinase activity;GO:0035639//purine ribonucleoside triphosphate binding;GO:0030554//adenyl nucleotide binding;GO:0032559//adeny…	cellular_component;molecular_function	[C]membrane part;membrane;[F]catalytic activity;binding;	1.01309
Cs2g29910	[C]GO:0016021//integral component of membrane;GO:0016020//membrane;GO:0044425//membrane part;GO:0031224//intrinsic component of membrane;[F]GO:0017076//purine nucleotide binding;GO:0097159//organic cyclic compound binding;GO:1901265//nucleoside phosphate binding;GO:0043168//anion binding;GO:1901363//heterocyclic compound binding;GO:0005488//binding;GO:0016301//kinase activity;GO:0032555//purine r…	cellular_component;molecular_function	[C]membrane;membrane part;[F]catalytic activity;binding;	1.81104
Cs2g29920	[C]GO:0016021//integral component of membrane;GO:0044425//membrane part;GO:0031224//intrinsic component of membrane;GO:0016020//membrane;[F]GO:0140096//catalytic activity, acting on a protein;GO:0008144//drug binding;GO:0030554//adenyl nucleotide binding;GO:0032559//adenyl ribonucleotide binding;GO:0016772//transferase activity, transferring phosphorus-containing groups;GO:0043167//ion binding;GO…	molecular_function;cellular_component	[C]membrane part;membrane;[F]binding;catalytic activity;	2.63573
Cs2g29940	[P]GO:0010468//regulation of gene expression;GO:0060255//regulation of macromolecule metabolic process;GO:0065007//biological regulation;GO:0019222//regulation of metabolic process;GO:0050789//regulation of biological process;[C]GO:0005634//nucleus;GO:0043231//intracellular membrane-bounded organelle;GO:0043227//membrane-bounded organelle;GO:0044464//cell part;GO:0005622//intracellular;GO:0043229…	biological_process;cellular_component;molecular_function	[C]organelle;cell;[P]biological regulation;[F]binding;	1.11777
Cs2g30460	[F]GO:0003824//catalytic activity;GO:0016614//oxidoreductase activity, acting on CH-OH group of donors;GO:0005488//binding;GO:0016616//oxidoreductase activity, acting on the CH-OH group of donors, NAD or NADP as acceptor;GO:0050662//coenzyme binding;GO:0016491//oxidoreductase activity;GO:0048037//cofactor binding;	molecular_function	[F]binding;catalytic activity;	-1.46859
Cs2g30570	[F]GO:0003824//catalytic activity;GO:0016740//transferase activity;GO:0016747//transferase activity, transferring acyl groups other than amino-acyl groups;GO:0016746//transferase activity, transferring acyl groups;	molecular_function	[F]catalytic activity;	-1.22411
Cs2g30640	[C]GO:0031224//intrinsic component of membrane;GO:0016020//membrane;GO:0044425//membrane part;GO:0016021//integral component of membrane;[F]GO:0043168//anion binding;GO:0032555//purine ribonucleotide binding;GO:0035639//purine ribonucleoside triphosphate binding;GO:0097159//organic cyclic compound binding;GO:0008144//drug binding;GO:0140096//catalytic activity, acting on a protein;GO:0016772//tra…	molecular_function;cellular_component	[C]membrane;membrane part;[F]catalytic activity;binding;	1.4127
Cs2g30660	[P]GO:0051179//localization;GO:0050896//response to stimulus;GO:0009651//response to salt stress;GO:0006950//response to stress;GO:0009628//response to abiotic stimulus;GO:0006810//transport;GO:0051234//establishment of localization;GO:0032501//multicellular organismal process;GO:0003002//regionalization;GO:0007275//multicellular organism development;GO:0071702//organic substance transport;GO:004…	molecular_function;biological_process;cellular_component	[C]membrane part;membrane;symplast;cell junction;[P]multicellular organismal process;localization;response to stimulus;developmental process;[F]catalytic activity;binding;	-1.29378
Cs2g30820	[F]GO:0003824//catalytic activity;GO:0016491//oxidoreductase activity;	molecular_function	[F]catalytic activity;	-1.33579
Cs2g30860	[F]GO:0003824//catalytic activity;GO:0016491//oxidoreductase activity;	molecular_function	[F]catalytic activity;	-1.20404
Cs2g31120	[C]GO:0031224//intrinsic component of membrane;GO:0016020//membrane;GO:0044425//membrane part;GO:0016021//integral component of membrane;[F]GO:0030554//adenyl nucleotide binding;GO:0032555//purine ribonucleotide binding;GO:0140096//catalytic activity, acting on a protein;GO:0005488//binding;GO:0016772//transferase activity, transferring phosphorus-containing groups;GO:0097159//organic cyclic comp…	molecular_function;cellular_component	[C]membrane;membrane part;[F]binding;catalytic activity;	1.51263
Cs2g31150	[C]GO:0044425//membrane part;GO:0016020//membrane;GO:0031224//intrinsic component of membrane;GO:0016021//integral component of membrane;[F]GO:0003824//catalytic activity;GO:1901363//heterocyclic compound binding;GO:0032559//adenyl ribonucleotide binding;GO:0097367//carbohydrate derivative binding;GO:0030554//adenyl nucleotide binding;GO:0032553//ribonucleotide binding;GO:0043168//anion binding;G…	cellular_component;molecular_function	[C]membrane part;membrane;[F]catalytic activity;binding;	1.30925
Cs2g31360	[C]GO:0044425//membrane part;GO:0031224//intrinsic component of membrane;GO:0016021//integral component of membrane;GO:0016020//membrane;[F]GO:0016740//transferase activity;GO:0016747//transferase activity, transferring acyl groups other than amino-acyl groups;GO:0003824//catalytic activity;GO:0016746//transferase activity, transferring acyl groups;	cellular_component;molecular_function	[C]membrane part;membrane;[F]catalytic activity;	1.24988
Cs2g31450	[F]GO:0003824//catalytic activity;GO:0016746//transferase activity, transferring acyl groups;GO:0016740//transferase activity;GO:0016747//transferase activity, transferring acyl groups other than amino-acyl groups;	molecular_function	[F]catalytic activity;	-1.32977
Cs3g02020	[C]GO:0043227//membrane-bounded organelle;GO:0043226//organelle;GO:0005634//nucleus;GO:0043231//intracellular membrane-bounded organelle;GO:0005623//cell;GO:0044424//intracellular part;GO:0005622//intracellular;GO:0043229//intracellular organelle;GO:0044464//cell part;[F]GO:0003676//nucleic acid binding;GO:1901363//heterocyclic compound binding;GO:0097159//organic cyclic compound binding;GO:00036…	cellular_component;molecular_function	[C]organelle;cell;[F]binding;	-1.65532
Cs3g03090	[F]GO:0004672//protein kinase activity;GO:0043168//anion binding;GO:0000166//nucleotide binding;GO:0035639//purine ribonucleoside triphosphate binding;GO:0036094//small molecule binding;GO:0016773//phosphotransferase activity, alcohol group as acceptor;GO:0032559//adenyl ribonucleotide binding;GO:0032553//ribonucleotide binding;GO:0140096//catalytic activity, acting on a protein;GO:0030554//adeny…	molecular_function	[F]catalytic activity;binding;	-1.03695
Cs3g03590	[F]GO:0071949//FAD binding;GO:0050660//flavin adenine dinucleotide binding;GO:0000166//nucleotide binding;GO:0048037//cofactor binding;GO:0050662//coenzyme binding;GO:1901363//heterocyclic compound binding;GO:0005488//binding;GO:0003824//catalytic activity;GO:0043168//anion binding;GO:1901265//nucleoside phosphate binding;GO:0043167//ion binding;GO:0097159//organic cyclic compound binding;GO:0016…	molecular_function	[F]catalytic activity;binding;	-2.1905
Cs3g03620	[F]GO:0016836//hydro-lyase activity;GO:0003824//catalytic activity;GO:0004834//tryptophan synthase activity;GO:0016829//lyase activity;GO:0016835//carbon-oxygen lyase activity;	molecular_function	[F]catalytic activity;	-2.42503
Cs3g03630	[P]GO:0044255//cellular lipid metabolic process;GO:0044237//cellular metabolic process;GO:1901576//organic substance biosynthetic process;GO:0009058//biosynthetic process;GO:0044238//primary metabolic process;GO:0008610//lipid biosynthetic process;GO:0009987//cellular process;GO:0006629//lipid metabolic process;GO:0008299//isoprenoid biosynthetic process;GO:0071704//organic substance metabolic pr…	biological_process	[P]cellular process;metabolic process;	-3.49498
Cs3g03640	[P]GO:1901576//organic substance biosynthetic process;GO:0071704//organic substance metabolic process;GO:0044238//primary metabolic process;GO:0044237//cellular metabolic process;GO:0009987//cellular process;GO:0044249//cellular biosynthetic process;GO:0006720//isoprenoid metabolic process;GO:0008299//isoprenoid biosynthetic process;GO:0009058//biosynthetic process;GO:0008610//lipid biosynthetic …	biological_process	[P]cellular process;metabolic process;	-3.21321
Cs3g03680	[C]GO:0043226//organelle;GO:0043231//intracellular membrane-bounded organelle;GO:0005737//cytoplasm;GO:0044464//cell part;GO:0005623//cell;GO:0005622//intracellular;GO:0044424//intracellular part;GO:0043227//membrane-bounded organelle;GO:0009507//chloroplast;GO:0044444//cytoplasmic part;GO:0009536//plastid;GO:0043229//intracellular organelle;[F]GO:0051537//2 iron, 2 sulfur cluster binding;GO:0051…	cellular_component;molecular_function	[C]cell;organelle;[F]binding;catalytic activity;	-1.1983
Cs3g03970	[F]GO:0003824//catalytic activity;GO:0016747//transferase activity, transferring acyl groups other than amino-acyl groups;GO:0016740//transferase activity;GO:0016746//transferase activity, transferring acyl groups;	molecular_function	[F]catalytic activity;	-2.66946
Cs3g05100	[C]GO:0031224//intrinsic component of membrane;GO:0016020//membrane;GO:0044425//membrane part;GO:0016021//integral component of membrane;[F]GO:0015077//monovalent inorganic cation transmembrane transporter activity;GO:0015075//ion transmembrane transporter activity;GO:0022804//active transmembrane transporter activity;GO:0022857//transmembrane transporter activity;GO:0022890//inorganic cation tra…	molecular_function;cellular_component	[C]membrane;membrane part;[F]transporter activity;	1.47584
Cs3g05650	[F]GO:0008168//methyltransferase activity;GO:0016740//transferase activity;GO:0016741//transferase activity, transferring one-carbon groups;GO:0003824//catalytic activity;	molecular_function	[F]catalytic activity;	-1.13333
Cs3g07110	[P]GO:0010088//phloem development;GO:0048856//anatomical structure development;GO:0009888//tissue development;GO:0010087//phloem or xylem histogenesis;GO:0032502//developmental process;[C]GO:0016020//membrane;GO:0044425//membrane part;GO:0016021//integral component of membrane;GO:0031224//intrinsic component of membrane;	biological_process;cellular_component	[C]membrane part;membrane;[P]developmental process;	-1.00009
Cs3g07310	[C]GO:0044424//intracellular part;GO:0005623//cell;GO:0043227//membrane-bounded organelle;GO:0005622//intracellular;GO:0043226//organelle;GO:0044464//cell part;GO:0005634//nucleus;GO:0043229//intracellular organelle;GO:0043231//intracellular membrane-bounded organelle;[F]GO:0003700//DNA-binding transcription factor activity;GO:0140110//transcription regulator activity;GO:0005488//binding;GO:19013…	molecular_function;cellular_component	[C]cell;organelle;[F]transcription regulator activity;binding;	-2.74695
Cs3g07440	[C]GO:0031224//intrinsic component of membrane;GO:0044425//membrane part;GO:0016020//membrane;GO:0016021//integral component of membrane;[F]GO:0005488//binding;GO:0043169//cation binding;GO:0016705//oxidoreductase activity, acting on paired donors, with incorporation or reduction of molecular oxygen;GO:0003824//catalytic activity;GO:0046914//transition metal ion binding;GO:1901363//heterocyclic c…	cellular_component;molecular_function	[C]membrane part;membrane;[F]catalytic activity;binding;	-3.40231
Cs3g07920	[F]GO:0043169//cation binding;GO:0010333//terpene synthase activity;GO:0016838//carbon-oxygen lyase activity, acting on phosphates;GO:0046872//metal ion binding;GO:0000287//magnesium ion binding;GO:0016829//lyase activity;GO:0005488//binding;GO:0043167//ion binding;GO:0003824//catalytic activity;GO:0016835//carbon-oxygen lyase activity;	molecular_function	[F]binding;catalytic activity;	-1.36937
Cs3g09030	[C]GO:0031224//intrinsic component of membrane;GO:0016020//membrane;GO:0016021//integral component of membrane;GO:0044425//membrane part;[F]GO:0016705//oxidoreductase activity, acting on paired donors, with incorporation or reduction of molecular oxygen;GO:0046914//transition metal ion binding;GO:0005506//iron ion binding;GO:0046906//tetrapyrrole binding;GO:0046872//metal ion binding;GO:0097159//…	cellular_component;molecular_function	[C]membrane;membrane part;[F]binding;catalytic activity;	-2.11722
Cs3g09040	[C]GO:0044425//membrane part;GO:0031224//intrinsic component of membrane;GO:0016021//integral component of membrane;GO:0016020//membrane;[F]GO:0005506//iron ion binding;GO:1901363//heterocyclic compound binding;GO:0046906//tetrapyrrole binding;GO:0043167//ion binding;GO:0003824//catalytic activity;GO:0046914//transition metal ion binding;GO:0005488//binding;GO:0048037//cofactor binding;GO:0004497…	cellular_component;molecular_function	[C]membrane;membrane part;[F]binding;catalytic activity;	-2.33382
Cs3g09570	[C]GO:0031224//intrinsic component of membrane;GO:0016021//integral component of membrane;GO:0016020//membrane;GO:0044425//membrane part;[F]GO:0004672//protein kinase activity;GO:0004674//protein serine/threonine kinase activity;GO:0032559//adenyl ribonucleotide binding;GO:0005524//ATP binding;GO:0097159//organic cyclic compound binding;GO:1901363//heterocyclic compound binding;GO:0003824//cataly…	molecular_function;cellular_component	[C]membrane part;membrane;[F]binding;catalytic activity;	1.57582
Cs3g09740	[C]GO:0016020//membrane;GO:0044425//membrane part;GO:0016021//integral component of membrane;GO:0031224//intrinsic component of membrane;	cellular_component	[C]membrane;membrane part;	3.14403
Cs3g10010	[C]GO:0016021//integral component of membrane;GO:0044425//membrane part;GO:0016020//membrane;GO:0031224//intrinsic component of membrane;	cellular_component	[C]membrane;membrane part;	1.26335
Cs3g10140	[C]GO:0044425//membrane part;GO:0016020//membrane;GO:0016021//integral component of membrane;GO:0031224//intrinsic component of membrane;	cellular_component	[C]membrane part;membrane;	1.34555
Cs3g10190	[P]GO:0044403//symbiont process;GO:0051704//multi-organism process;GO:0044419//interspecies interaction between organisms;[C]GO:0044464//cell part;GO:0043226//organelle;GO:0005623//cell;GO:0044424//intracellular part;GO:0043227//membrane-bounded organelle;GO:0005634//nucleus;GO:0005622//intracellular;GO:0043229//intracellular organelle;GO:0043231//intracellular membrane-bounded organelle;[F]GO:00…	biological_process;molecular_function;cellular_component	[C]organelle;cell;[P]multi-organism process;[F]binding;	1.04365
Cs3g10350	[C]GO:0044425//membrane part;GO:0016021//integral component of membrane;GO:0016020//membrane;GO:0031224//intrinsic component of membrane;	cellular_component	[C]membrane part;membrane;	1.70622
Cs3g10720	[F]GO:0043169//cation binding;GO:0005509//calcium ion binding;GO:0005488//binding;GO:0043167//ion binding;GO:0046872//metal ion binding;	molecular_function	[F]binding;	-1.70187
Cs3g11170	[P]GO:0006629//lipid metabolic process;GO:0044237//cellular metabolic process;GO:0016114//terpenoid biosynthetic process;GO:0046148//pigment biosynthetic process;GO:0044238//primary metabolic process;GO:0008299//isoprenoid biosynthetic process;GO:0016108//tetraterpenoid metabolic process;GO:1901576//organic substance biosynthetic process;GO:0071704//organic substance metabolic process;GO:0042440/…	biological_process;cellular_component;molecular_function	[C]organelle;cell;[P]cellular process;metabolic process;[F]catalytic activity;	-1.8443
Cs3g11590	[F]GO:0016740//transferase activity;GO:0003824//catalytic activity;GO:0016746//transferase activity, transferring acyl groups;GO:0016747//transferase activity, transferring acyl groups other than amino-acyl groups;	molecular_function	[F]catalytic activity;	-1.39564
Cs3g12320	[F]GO:0032553//ribonucleotide binding;GO:1901363//heterocyclic compound binding;GO:0043531//ADP binding;GO:1901265//nucleoside phosphate binding;GO:0000166//nucleotide binding;GO:0043167//ion binding;GO:0005488//binding;GO:0017076//purine nucleotide binding;GO:0036094//small molecule binding;GO:0032559//adenyl ribonucleotide binding;GO:0032555//purine ribonucleotide binding;GO:0097367//carbohydra…	molecular_function	[F]binding;	-1.37023
Cs3g12550	[C]GO:0044425//membrane part;GO:0016021//integral component of membrane;GO:0016020//membrane;GO:0031224//intrinsic component of membrane;	cellular_component	[C]membrane part;membrane;	2.31194
Cs3g12935	[P]GO:0008283//cell proliferation;[C]GO:0005576//extracellular region;[F]GO:0008083//growth factor activity;GO:0098772//molecular function regulator;GO:0005488//binding;GO:0048018//receptor ligand activity;GO:0005515//protein binding;GO:0030545//receptor regulator activity;GO:0005102//signaling receptor binding;	cellular_component;biological_process;molecular_function	[C]extracellular region;[P]cell proliferation;[F]binding;molecular function regulator;	-4.17991
Cs3g15150	[P]GO:0051171//regulation of nitrogen compound metabolic process;GO:0060255//regulation of macromolecule metabolic process;GO:0031326//regulation of cellular biosynthetic process;GO:0019219//regulation of nucleobase-containing compound metabolic process;GO:0031323//regulation of cellular metabolic process;GO:0080090//regulation of primary metabolic process;GO:2000112//regulation of cellular macro…	biological_process;cellular_component;molecular_function	[C]organelle;cell;[P]biological regulation;[F]binding;	-2.40231
Cs3g15900	[F]GO:0097159//organic cyclic compound binding;GO:0003676//nucleic acid binding;GO:0005488//binding;GO:1901363//heterocyclic compound binding;	molecular_function	[F]binding;	1.11064
Cs3g16090	[C]GO:0016021//integral component of membrane;GO:0044425//membrane part;GO:0016020//membrane;GO:0031224//intrinsic component of membrane;	cellular_component	[C]membrane part;membrane;	1.02318
Cs3g16440	[P]GO:0046394//carboxylic acid biosynthetic process;GO:0009081//branched-chain amino acid metabolic process;GO:0009058//biosynthetic process;GO:0043436//oxoacid metabolic process;GO:0008652//cellular amino acid biosynthetic process;GO:0019752//carboxylic acid metabolic process;GO:0044281//small molecule metabolic process;GO:1901564//organonitrogen compound metabolic process;GO:0044249//cellular b…	molecular_function;biological_process	[P]cellular process;metabolic process;[F]catalytic activity;	-1.13966
Cs3g17390	[P]GO:0051179//localization;GO:0006810//transport;GO:0051234//establishment of localization;GO:0006839//mitochondrial transport;[C]GO:0044425//membrane part;GO:0005739//mitochondrion;GO:0005623//cell;GO:0031966//mitochondrial membrane;GO:0016021//integral component of membrane;GO:0031975//envelope;GO:0005622//intracellular;GO:0031967//organelle envelope;GO:0044464//cell part;GO:0044444//cytoplasm…	molecular_function;biological_process;cellular_component	[C]organelle part;membrane;membrane part;cell;organelle;[P]localization;[F]transporter activity;	1.29449
Cs3g17910	[P]GO:0006979//response to oxidative stress;GO:0017001//antibiotic catabolic process;GO:0009056//catabolic process;GO:0042737//drug catabolic process;GO:0016999//antibiotic metabolic process;GO:0044237//cellular metabolic process;GO:0070887//cellular response to chemical stimulus;GO:0072593//reactive oxygen species metabolic process;GO:0042743//hydrogen peroxide metabolic process;GO:0042221//resp…	cellular_component;biological_process;molecular_function	[C]organelle;organelle part;cell;membrane;[P]cellular process;response to stimulus;metabolic process;[F]antioxidant activity;catalytic activity;binding;	-1.01421
Cs3g18090	[C]GO:0005623//cell;GO:0044464//cell part;GO:0005622//intracellular;GO:0043231//intracellular membrane-bounded organelle;GO:0043226//organelle;GO:0044424//intracellular part;GO:0043227//membrane-bounded organelle;GO:0043229//intracellular organelle;[F]GO:0047213//anthocyanidin 3-O-glucosyltransferase activity;GO:0008194//UDP-glycosyltransferase activity;GO:0016740//transferase activity;GO:0016757…	cellular_component;molecular_function	[C]cell;organelle;[F]catalytic activity;	-1.05295
Cs3g18210	[F]GO:0003824//catalytic activity;	molecular_function	[F]catalytic activity;	-1.24265
Cs3g18250	[C]GO:0044464//cell part;GO:0005622//intracellular;GO:0005634//nucleus;GO:0043227//membrane-bounded organelle;GO:0043231//intracellular membrane-bounded organelle;GO:0043226//organelle;GO:0044424//intracellular part;GO:0005623//cell;GO:0043229//intracellular organelle;[F]GO:1901363//heterocyclic compound binding;GO:0003677//DNA binding;GO:0097159//organic cyclic compound binding;GO:0005488//bindi…	cellular_component;molecular_function	[C]organelle;cell;[F]binding;	-4.65384
Cs3g19240	[C]GO:0016021//integral component of membrane;GO:0031224//intrinsic component of membrane;GO:0044425//membrane part;GO:0016020//membrane;	cellular_component	[C]membrane;membrane part;	-1.17991
Cs3g19460	[C]GO:0016020//membrane;GO:0016021//integral component of membrane;GO:0044425//membrane part;GO:0031224//intrinsic component of membrane;[F]GO:0005215//transporter activity;GO:0022857//transmembrane transporter activity;	molecular_function;cellular_component	[C]membrane;membrane part;[F]transporter activity;	1.91403
Cs3g19620	[F]GO:0016788//hydrolase activity, acting on ester bonds;GO:0016787//hydrolase activity;GO:0003824//catalytic activity;	molecular_function	[F]catalytic activity;	-2.26572
Cs3g20065	[C]GO:0016021//integral component of membrane;GO:0031224//intrinsic component of membrane;GO:0016020//membrane;GO:0044425//membrane part;	cellular_component	[C]membrane part;membrane;	2.76337
Cs3g20070	[C]GO:0031224//intrinsic component of membrane;GO:0044425//membrane part;GO:0016021//integral component of membrane;GO:0016020//membrane;	cellular_component	[C]membrane;membrane part;	2.41491
Cs3g20300	[F]GO:0043167//ion binding;GO:0043169//cation binding;GO:0005509//calcium ion binding;GO:0046872//metal ion binding;GO:0005488//binding;	molecular_function	[F]binding;	1.04147
Cs3g21160	[P]GO:0071554//cell wall organization or biogenesis;GO:0045229//external encapsulating structure organization;GO:0071555//cell wall organization;GO:0009664//plant-type cell wall organization;GO:0016043//cellular component organization;GO:0009987//cellular process;GO:0071840//cellular component organization or biogenesis;GO:0071669//plant-type cell wall organization or biogenesis;[C]GO:0005623//ce…	molecular_function;biological_process;cellular_component	[C]cell;extracellular region;[P]cellular component organization or biogenesis;cellular process;[F]structural molecule activity;	-2.295
Cs3g21230	[C]GO:0031224//intrinsic component of membrane;GO:0044425//membrane part;GO:0016020//membrane;GO:0016021//integral component of membrane;	cellular_component	[C]membrane;membrane part;	1.78209
Cs3g21380	[C]GO:0031224//intrinsic component of membrane;GO:0016021//integral component of membrane;GO:0016020//membrane;GO:0044425//membrane part;[F]GO:0005488//binding;GO:0097159//organic cyclic compound binding;GO:1901363//heterocyclic compound binding;GO:0003676//nucleic acid binding;	cellular_component;molecular_function	[C]membrane;membrane part;[F]binding;	1.07485
Cs3g22910	[P]GO:1901564//organonitrogen compound metabolic process;GO:0044281//small molecule metabolic process;GO:0044237//cellular metabolic process;GO:0043436//oxoacid metabolic process;GO:0009987//cellular process;GO:0019752//carboxylic acid metabolic process;GO:0006807//nitrogen compound metabolic process;GO:0006520//cellular amino acid metabolic process;GO:0044238//primary metabolic process;GO:000608…	molecular_function;biological_process	[P]cellular process;metabolic process;[F]catalytic activity;binding;	-1.47669
Cs3g23080	[C]GO:0016020//membrane;GO:0016021//integral component of membrane;GO:0044425//membrane part;GO:0031224//intrinsic component of membrane;	cellular_component	[C]membrane;membrane part;	-1.40118
Cs3g23110	[F]GO:0016810//hydrolase activity, acting on carbon-nitrogen (but not peptide) bonds;GO:0016787//hydrolase activity;GO:0003824//catalytic activity;GO:0016811//hydrolase activity, acting on carbon-nitrogen (but not peptide) bonds, in linear amides;GO:0004067//asparaginase activity;	molecular_function	[F]catalytic activity;	1.44367
Cs3g24560	[C]GO:0044425//membrane part;GO:0031224//intrinsic component of membrane;GO:0016021//integral component of membrane;GO:0016020//membrane;[F]GO:0043167//ion binding;GO:0048037//cofactor binding;GO:0005488//binding;GO:0005506//iron ion binding;GO:0020037//heme binding;GO:0046872//metal ion binding;GO:0004497//monooxygenase activity;GO:0097159//organic cyclic compound binding;GO:0043169//cation bind…	cellular_component;molecular_function	[C]membrane;membrane part;[F]catalytic activity;binding;	1.17822
Cs3g24810	[F]GO:0051998//protein carboxyl O-methyltransferase activity;GO:0018423//protein C-terminal leucine carboxyl O-methyltransferase activity;GO:0003824//catalytic activity;GO:0016741//transferase activity, transferring one-carbon groups;GO:0016740//transferase activity;GO:0003880//protein C-terminal carboxyl O-methyltransferase activity;GO:0008168//methyltransferase activity;GO:0010340//carboxyl-O-m…	molecular_function	[F]catalytic activity;	-1.47723
Cs3g25510	[C]GO:0044425//membrane part;GO:0016021//integral component of membrane;GO:0016020//membrane;GO:0031224//intrinsic component of membrane;[F]GO:0022857//transmembrane transporter activity;GO:0005215//transporter activity;	cellular_component;molecular_function	[C]membrane;membrane part;[F]transporter activity;	2.48502
Cs3g25930	[P]GO:1901564//organonitrogen compound metabolic process;GO:0009058//biosynthetic process;GO:0008152//metabolic process;GO:0042446//hormone biosynthetic process;GO:0010817//regulation of hormone levels;GO:0046483//heterocycle metabolic process;GO:0065007//biological regulation;GO:0042445//hormone metabolic process;GO:0006807//nitrogen compound metabolic process;GO:0009690//cytokinin metabolic pro…	biological_process;molecular_function	[P]cellular process;metabolic process;biological regulation;[F]catalytic activity;	-2.24265
Cs3g26360	[C]GO:0016020//membrane;GO:0016021//integral component of membrane;GO:0044425//membrane part;GO:0031224//intrinsic component of membrane;[F]GO:0003824//catalytic activity;GO:0016772//transferase activity, transferring phosphorus-containing groups;GO:1901265//nucleoside phosphate binding;GO:0043168//anion binding;GO:0016773//phosphotransferase activity, alcohol group as acceptor;GO:0005524//ATP bi…	cellular_component;molecular_function	[C]membrane;membrane part;[F]catalytic activity;binding;	-1.19981
Cs3g26820	[P]GO:0005975//carbohydrate metabolic process;GO:0071704//organic substance metabolic process;GO:0044238//primary metabolic process;GO:0008152//metabolic process;[F]GO:0103025//alpha-amylase activity (releasing maltohexaose);GO:0004556//alpha-amylase activity;GO:0043169//cation binding;GO:0004553//hydrolase activity, hydrolyzing O-glycosyl compounds;GO:0005488//binding;GO:0016798//hydrolase activ…	biological_process;molecular_function	[P]metabolic process;[F]catalytic activity;binding;	1.16654
Cs3g27020	[P]GO:0071704//organic substance metabolic process;GO:0042446//hormone biosynthetic process;GO:0034754//cellular hormone metabolic process;GO:0006807//nitrogen compound metabolic process;GO:0008152//metabolic process;GO:0044237//cellular metabolic process;GO:0042445//hormone metabolic process;GO:0065008//regulation of biological quality;GO:0009690//cytokinin metabolic process;GO:0009308//amine me…	biological_process;molecular_function	[P]biological regulation;cellular process;metabolic process;[F]catalytic activity;	1.39383
Cs3g27170	[F]GO:0016740//transferase activity;GO:0016746//transferase activity, transferring acyl groups;GO:0003824//catalytic activity;GO:0016747//transferase activity, transferring acyl groups other than amino-acyl groups;	molecular_function	[F]catalytic activity;	-3.6188
Cs3g27320	[F]GO:0030554//adenyl nucleotide binding;GO:0005488//binding;GO:0004672//protein kinase activity;GO:0140096//catalytic activity, acting on a protein;GO:0017076//purine nucleotide binding;GO:0003824//catalytic activity;GO:0016740//transferase activity;GO:0097367//carbohydrate derivative binding;GO:0032553//ribonucleotide binding;GO:0043168//anion binding;GO:0004674//protein serine/threonine kinase…	molecular_function	[F]catalytic activity;binding;	-1.51522
Cs3g27660	[C]GO:0044425//membrane part;GO:0016020//membrane;GO:0031224//intrinsic component of membrane;GO:0016021//integral component of membrane;[F]GO:0022857//transmembrane transporter activity;GO:0005215//transporter activity;	cellular_component;molecular_function	[C]membrane;membrane part;[F]transporter activity;	1.04302
Cs4g01125	[F]GO:0048018//receptor ligand activity;GO:0008083//growth factor activity;GO:0005102//signaling receptor binding;GO:0098772//molecular function regulator;GO:0005515//protein binding;GO:0005488//binding;GO:0030545//receptor regulator activity;	molecular_function	[F]binding;molecular function regulator;	1.3487
Cs4g01410	[P]GO:0044238//primary metabolic process;GO:0005975//carbohydrate metabolic process;GO:0008152//metabolic process;GO:0071704//organic substance metabolic process;[C]GO:0016021//integral component of membrane;GO:0016020//membrane;GO:0031224//intrinsic component of membrane;GO:0044425//membrane part;[F]GO:0016772//transferase activity, transferring phosphorus-containing groups;GO:1901265//nucleosid…	molecular_function;cellular_component;biological_process	[C]membrane;membrane part;[P]metabolic process;[F]binding;catalytic activity;	1.08429
Cs4g01480	[C]GO:0005634//nucleus;GO:0043227//membrane-bounded organelle;GO:0044424//intracellular part;GO:0044464//cell part;GO:0005622//intracellular;GO:0043229//intracellular organelle;GO:0043231//intracellular membrane-bounded organelle;GO:0005623//cell;GO:0043226//organelle;[F]GO:0097159//organic cyclic compound binding;GO:0003700//DNA-binding transcription factor activity;GO:0140110//transcription reg…	cellular_component;molecular_function	[C]cell;organelle;[F]binding;transcription regulator activity;	1.48991
Cs4g01910	[F]GO:0016747//transferase activity, transferring acyl groups other than amino-acyl groups;GO:0016746//transferase activity, transferring acyl groups;GO:0003824//catalytic activity;GO:0016740//transferase activity;	molecular_function	[F]catalytic activity;	2.0245
Cs4g02230	[P]GO:0009064//glutamine family amino acid metabolic process;GO:0044237//cellular metabolic process;GO:0006520//cellular amino acid metabolic process;GO:0009987//cellular process;GO:1901564//organonitrogen compound metabolic process;GO:0043436//oxoacid metabolic process;GO:0008152//metabolic process;GO:0006541//glutamine metabolic process;GO:0071704//organic substance metabolic process;GO:0044238…	biological_process	[P]metabolic process;cellular process;	1.48958
Cs4g02580	[P]GO:0008152//metabolic process;GO:0044238//primary metabolic process;GO:1901576//organic substance biosynthetic process;GO:0009058//biosynthetic process;GO:0006629//lipid metabolic process;GO:0008610//lipid biosynthetic process;GO:0071704//organic substance metabolic process;[C]GO:0016020//membrane;GO:0031224//intrinsic component of membrane;GO:0016021//integral component of membrane;GO:0044425…	biological_process;molecular_function;cellular_component	[C]membrane part;membrane;[P]metabolic process;[F]catalytic activity;binding;	2.81428
Cs4g02620	[P]GO:0044260//cellular macromolecule metabolic process;GO:0044237//cellular metabolic process;GO:0036211//protein modification process;GO:0044267//cellular protein metabolic process;GO:0009987//cellular process;GO:0006464//cellular protein modification process;GO:0016567//protein ubiquitination;GO:0006807//nitrogen compound metabolic process;GO:0008152//metabolic process;GO:0043170//macromolecul…	biological_process;molecular_function;cellular_component	[C]membrane;membrane part;[P]cellular process;metabolic process;[F]binding;	1.54378
Cs4g03210	[P]GO:0044264//cellular polysaccharide metabolic process;GO:0044262//cellular carbohydrate metabolic process;GO:0010383//cell wall polysaccharide metabolic process;GO:0044260//cellular macromolecule metabolic process;GO:0044237//cellular metabolic process;GO:0044042//glucan metabolic process;GO:0044238//primary metabolic process;GO:0010410//hemicellulose metabolic process;GO:0008152//metabolic pr…	biological_process;molecular_function;cellular_component	[C]membrane part;cell;extracellular region;membrane;[P]metabolic process;cellular process;cellular component organization or biogenesis;[F]catalytic activity;	-2.81734
Cs4g05190	[F]GO:0005488//binding;GO:0046872//metal ion binding;GO:0043167//ion binding;GO:0003824//catalytic activity;GO:0043169//cation binding;GO:0016491//oxidoreductase activity;	molecular_function	[F]binding;catalytic activity;	-2.07847
Cs4g05470	[C]GO:0016020//membrane;GO:0016021//integral component of membrane;GO:0031224//intrinsic component of membrane;GO:0044425//membrane part;	cellular_component	[C]membrane part;membrane;	-2.51249
Cs4g06090	[C]GO:0005623//cell;GO:0044424//intracellular part;GO:0044464//cell part;GO:0005634//nucleus;GO:0043226//organelle;GO:0005622//intracellular;GO:0043229//intracellular organelle;GO:0043231//intracellular membrane-bounded organelle;GO:0043227//membrane-bounded organelle;[F]GO:0003676//nucleic acid binding;GO:0003677//DNA binding;GO:0005488//binding;GO:1901363//heterocyclic compound binding;GO:00971…	cellular_component;molecular_function	[C]organelle;cell;[F]binding;	-2.17293
Cs4g06230	[C]GO:0016020//membrane;GO:0016021//integral component of membrane;GO:0031224//intrinsic component of membrane;GO:0044425//membrane part;[F]GO:0032555//purine ribonucleotide binding;GO:1901265//nucleoside phosphate binding;GO:0016773//phosphotransferase activity, alcohol group as acceptor;GO:0035639//purine ribonucleoside triphosphate binding;GO:0140096//catalytic activity, acting on a protein;GO…	cellular_component;molecular_function	[C]membrane part;membrane;[F]catalytic activity;binding;	1.38882
Cs4g06600	[P]GO:0008152//metabolic process;GO:0005975//carbohydrate metabolic process;GO:0044238//primary metabolic process;GO:0071704//organic substance metabolic process;[F]GO:0004553//hydrolase activity, hydrolyzing O-glycosyl compounds;GO:0008422//beta-glucosidase activity;GO:0003824//catalytic activity;GO:0016787//hydrolase activity;GO:0042973//glucan endo-1,3-beta-D-glucosidase activity;GO:0016798//h…	molecular_function;biological_process	[P]metabolic process;[F]catalytic activity;	-1.15054
Cs4g07040	[C]GO:0043231//intracellular membrane-bounded organelle;GO:0044424//intracellular part;GO:0043229//intracellular organelle;GO:0044464//cell part;GO:0005623//cell;GO:0005634//nucleus;GO:0043227//membrane-bounded organelle;GO:0005622//intracellular;GO:0043226//organelle;[F]GO:0003676//nucleic acid binding;GO:0003700//DNA-binding transcription factor activity;GO:0005488//binding;GO:0003677//DNA bind…	cellular_component;molecular_function	[C]cell;organelle;[F]transcription regulator activity;binding;	2.08964
Cs4g07210	[C]GO:0031224//intrinsic component of membrane;GO:0044425//membrane part;GO:0016020//membrane;GO:0016021//integral component of membrane;	cellular_component	[C]membrane part;membrane;	-1.00204
Cs4g07400	[F]GO:0016301//kinase activity;GO:0032555//purine ribonucleotide binding;GO:0008144//drug binding;GO:0003824//catalytic activity;GO:0140096//catalytic activity, acting on a protein;GO:1901265//nucleoside phosphate binding;GO:0030554//adenyl nucleotide binding;GO:0005524//ATP binding;GO:0016740//transferase activity;GO:0017076//purine nucleotide binding;GO:0004674//protein serine/threonine kinase …	molecular_function	[F]catalytic activity;binding;	-1.91269
Cs4g07730	[F]GO:0043531//ADP binding;GO:0043168//anion binding;GO:0032555//purine ribonucleotide binding;GO:0097159//organic cyclic compound binding;GO:0017076//purine nucleotide binding;GO:0030554//adenyl nucleotide binding;GO:0097367//carbohydrate derivative binding;GO:1901265//nucleoside phosphate binding;GO:0036094//small molecule binding;GO:0005488//binding;GO:0032553//ribonucleotide binding;GO:003255…	molecular_function	[F]binding;	-1.09687
Cs4g08380	[P]GO:0051179//localization;GO:0051234//establishment of localization;GO:0006810//transport;GO:0055085//transmembrane transport;[C]GO:0016020//membrane;GO:0016021//integral component of membrane;GO:0031224//intrinsic component of membrane;GO:0044425//membrane part;	biological_process;cellular_component	[C]membrane;membrane part;[P]localization;	-1.24445
Cs4g08540	[P]GO:0044042//glucan metabolic process;GO:0005976//polysaccharide metabolic process;GO:0044260//cellular macromolecule metabolic process;GO:0044262//cellular carbohydrate metabolic process;GO:0000271//polysaccharide biosynthetic process;GO:0016043//cellular component organization;GO:0044249//cellular biosynthetic process;GO:0016051//carbohydrate biosynthetic process;GO:0051274//beta-glucan biosy…	biological_process;cellular_component;molecular_function	[C]membrane;membrane part;[P]metabolic process;cellular process;cellular component organization or biogenesis;[F]catalytic activity;	-1.95276
Cs4g09520	[C]GO:0016021//integral component of membrane;GO:0031224//intrinsic component of membrane;GO:0044425//membrane part;GO:0016020//membrane;[F]GO:0016740//transferase activity;GO:0008374//O-acyltransferase activity;GO:0003824//catalytic activity;GO:0016746//transferase activity, transferring acyl groups;GO:0016747//transferase activity, transferring acyl groups other than amino-acyl groups;	cellular_component;molecular_function	[C]membrane part;membrane;[F]catalytic activity;	-2.09745
Cs4g10050	[P]GO:0046907//intracellular transport;GO:0051649//establishment of localization in cell;GO:0015833//peptide transport;GO:0070727//cellular macromolecule localization;GO:0042886//amide transport;GO:0006810//transport;GO:0008104//protein localization;GO:0034613//cellular protein localization;GO:0071705//nitrogen compound transport;GO:0045184//establishment of protein localization;GO:0051234//estab…	biological_process;cellular_component	[C]membrane;cell;membrane part;organelle;[P]localization;	-1.00999
Cs4g10600	[C]GO:0031224//intrinsic component of membrane;GO:0016020//membrane;GO:0016021//integral component of membrane;GO:0044425//membrane part;	cellular_component	[C]membrane;membrane part;	1.36198
Cs4g10640	[C]GO:0016021//integral component of membrane;GO:0016020//membrane;GO:0044425//membrane part;GO:0031224//intrinsic component of membrane;[F]GO:1901363//heterocyclic compound binding;GO:0004674//protein serine/threonine kinase activity;GO:0017076//purine nucleotide binding;GO:0035639//purine ribonucleoside triphosphate binding;GO:0004672//protein kinase activity;GO:1901265//nucleoside phosphate bi…	cellular_component;molecular_function	[C]membrane part;membrane;[F]binding;catalytic activity;	1.2055
Cs4g11020	[F]GO:0004797//thymidine kinase activity;GO:0005488//binding;GO:0003824//catalytic activity;GO:0005524//ATP binding;GO:0000166//nucleotide binding;GO:0032553//ribonucleotide binding;GO:0019205//nucleobase-containing compound kinase activity;GO:0032559//adenyl ribonucleotide binding;GO:0043168//anion binding;GO:1901265//nucleoside phosphate binding;GO:0030554//adenyl nucleotide binding;GO:0016301/…	molecular_function	[F]catalytic activity;binding;	-4.55719
Cs4g11180	[F]GO:0016491//oxidoreductase activity;GO:0043167//ion binding;GO:0046872//metal ion binding;GO:0043169//cation binding;GO:0003824//catalytic activity;GO:0005488//binding;	molecular_function	[F]catalytic activity;binding;	-7.54915
Cs4g11560	[P]GO:0032501//multicellular organismal process;GO:0000003//reproduction;GO:0009856//pollination;GO:0022414//reproductive process;GO:0009875//pollen-pistil interaction;GO:0009987//cellular process;GO:0008037//cell recognition;GO:0044706//multi-multicellular organism process;GO:0048544//recognition of pollen;GO:0007154//cell communication;GO:0051704//multi-organism process;[F]GO:0016740//transfera…	molecular_function;biological_process	[P]reproduction;multicellular organismal process;reproductive process;multi-organism process;cellular process;[F]catalytic activity;binding;	-1.05014
Cs4g11660	[P]GO:0044706//multi-multicellular organism process;GO:0032501//multicellular organismal process;GO:0009875//pollen-pistil interaction;GO:0009987//cellular process;GO:0008037//cell recognition;GO:0007154//cell communication;GO:0009856//pollination;GO:0051704//multi-organism process;GO:0048544//recognition of pollen;GO:0000003//reproduction;GO:0022414//reproductive process;[C]GO:0016021//integral …	cellular_component;molecular_function;biological_process	[C]membrane part;membrane;[P]reproductive process;reproduction;multicellular organismal process;multi-organism process;cellular process;[F]binding;catalytic activity;	-3.13552
Cs4g12120	[F]GO:0005488//binding;GO:0043167//ion binding;GO:0016838//carbon-oxygen lyase activity, acting on phosphates;GO:0016829//lyase activity;GO:0000287//magnesium ion binding;GO:0003824//catalytic activity;GO:0010333//terpene synthase activity;GO:0046872//metal ion binding;GO:0043169//cation binding;GO:0016835//carbon-oxygen lyase activity;	molecular_function	[F]binding;catalytic activity;	-1.63164
Cs4g12500	[P]GO:0019222//regulation of metabolic process;GO:0019219//regulation of nucleobase-containing compound metabolic process;GO:0031323//regulation of cellular metabolic process;GO:0051252//regulation of RNA metabolic process;GO:0051171//regulation of nitrogen compound metabolic process;GO:0010468//regulation of gene expression;GO:0031326//regulation of cellular biosynthetic process;GO:0050789//regu…	cellular_component;biological_process;molecular_function	[C]cell;organelle;[P]biological regulation;[F]binding;	-2.77445
Cs4g13170	[C]GO:0043231//intracellular membrane-bounded organelle;GO:0043229//intracellular organelle;GO:0043226//organelle;GO:0005622//intracellular;GO:0005634//nucleus;GO:0044464//cell part;GO:0005623//cell;GO:0044424//intracellular part;GO:0043227//membrane-bounded organelle;[F]GO:0003677//DNA binding;GO:0003676//nucleic acid binding;GO:1901363//heterocyclic compound binding;GO:0005488//binding;GO:00971…	cellular_component;molecular_function	[C]organelle;cell;[F]binding;	-2.33192
Cs4g13260	[C]GO:0016020//membrane;GO:0044425//membrane part;GO:0031224//intrinsic component of membrane;GO:0016021//integral component of membrane;	cellular_component	[C]membrane part;membrane;	-6.33228
Cs4g14140	[F]GO:0016705//oxidoreductase activity, acting on paired donors, with incorporation or reduction of molecular oxygen;GO:0046906//tetrapyrrole binding;GO:1901363//heterocyclic compound binding;GO:0005506//iron ion binding;GO:0043167//ion binding;GO:0004497//monooxygenase activity;GO:0003824//catalytic activity;GO:0043169//cation binding;GO:0048037//cofactor binding;GO:0046914//transition metal ion…	molecular_function	[F]catalytic activity;binding;	-3.07528
Cs4g14510	[P]GO:2000112//regulation of cellular macromolecule biosynthetic process;GO:0051171//regulation of nitrogen compound metabolic process;GO:0031323//regulation of cellular metabolic process;GO:0019222//regulation of metabolic process;GO:0010556//regulation of macromolecule biosynthetic process;GO:0050794//regulation of cellular process;GO:0051252//regulation of RNA metabolic process;GO:0080090//reg…	biological_process;molecular_function	[P]biological regulation;[F]binding;	-1.8447
Cs4g15810	[F]GO:0016709//oxidoreductase activity, acting on paired donors, with incorporation or reduction of molecular oxygen, NAD(P)H as one donor, and incorporation of one atom of oxygen;GO:0097159//organic cyclic compound binding;GO:0036094//small molecule binding;GO:0016705//oxidoreductase activity, acting on paired donors, with incorporation or reduction of molecular oxygen;GO:0000166//nucleotide bin…	molecular_function	[F]catalytic activity;binding;	-1.29756
Cs4g16220	[P]GO:0010033//response to organic substance;GO:0042221//response to chemical;GO:2000112//regulation of cellular macromolecule biosynthetic process;GO:0009725//response to hormone;GO:0050896//response to stimulus;GO:0051252//regulation of RNA metabolic process;GO:0031323//regulation of cellular metabolic process;GO:0031326//regulation of cellular biosynthetic process;GO:0050789//regulation of bio…	biological_process;cellular_component	[C]cell;organelle;[P]cellular process;biological regulation;signaling;response to stimulus;	1.79737
Cs4g16270	[P]GO:1901566//organonitrogen compound biosynthetic process;GO:0006807//nitrogen compound metabolic process;GO:0071704//organic substance metabolic process;GO:0043170//macromolecule metabolic process;GO:0009058//biosynthetic process;GO:0010467//gene expression;GO:0043043//peptide biosynthetic process;GO:0006414//translational elongation;GO:0044260//cellular macromolecule metabolic process;GO:0044…	cellular_component;biological_process;molecular_function	[C]cell;organelle part;membrane-enclosed lumen;organelle;[P]metabolic process;cellular process;[F]binding;	-5.15973
Cs4g16610	[C]GO:0031224//intrinsic component of membrane;GO:0044425//membrane part;GO:0016020//membrane;GO:0016021//integral component of membrane;	cellular_component	[C]membrane;membrane part;	-6.60385
Cs4g17240	[C]GO:0016021//integral component of membrane;GO:0031224//intrinsic component of membrane;GO:0016020//membrane;GO:0044425//membrane part;	cellular_component	[C]membrane part;membrane;	-5.46942
Cs4g17540	[P]GO:1901564//organonitrogen compound metabolic process;GO:0006520//cellular amino acid metabolic process;GO:0009987//cellular process;GO:0044281//small molecule metabolic process;GO:0044237//cellular metabolic process;GO:0044238//primary metabolic process;GO:0008152//metabolic process;GO:0006807//nitrogen compound metabolic process;GO:0006082//organic acid metabolic process;GO:0071704//organic …	molecular_function;biological_process	[P]metabolic process;cellular process;[F]catalytic activity;	1.18353
Cs4g17860	[P]GO:0042744//hydrogen peroxide catabolic process;GO:0044237//cellular metabolic process;GO:0051187//cofactor catabolic process;GO:0009987//cellular process;GO:0042737//drug catabolic process;GO:0051186//cofactor metabolic process;GO:0042743//hydrogen peroxide metabolic process;GO:0008152//metabolic process;GO:0016999//antibiotic metabolic process;GO:0017001//antibiotic catabolic process;GO:0006…	molecular_function;cellular_component;biological_process	[C]extracellular region;[P]cellular process;response to stimulus;metabolic process;[F]catalytic activity;antioxidant activity;binding;	1.4794
Cs4g18090	[C]GO:0031224//intrinsic component of membrane;GO:0016020//membrane;GO:0016021//integral component of membrane;GO:0044425//membrane part;[F]GO:0003824//catalytic activity;GO:0016491//oxidoreductase activity;GO:0009055//electron transfer activity;	molecular_function;cellular_component	[C]membrane part;membrane;[F]catalytic activity;	-3.64226
Cs4g18120	[C]GO:0016021//integral component of membrane;GO:0031224//intrinsic component of membrane;GO:0016020//membrane;GO:0044425//membrane part;[F]GO:0003824//catalytic activity;GO:0016491//oxidoreductase activity;GO:0009055//electron transfer activity;	molecular_function;cellular_component	[C]membrane;membrane part;[F]catalytic activity;	-1.3171
Cs4g18240	[P]GO:0009734//auxin-activated signaling pathway;GO:0007154//cell communication;GO:0065007//biological regulation;GO:0032870//cellular response to hormone stimulus;GO:0009987//cellular process;GO:0031323//regulation of cellular metabolic process;GO:0031326//regulation of cellular biosynthetic process;GO:0050794//regulation of cellular process;GO:0010468//regulation of gene expression;GO:0051252//…	cellular_component;biological_process	[C]cell;organelle;[P]biological regulation;response to stimulus;cellular process;signaling;	1.11162
Cs4g18380	[C]GO:0016021//integral component of membrane;GO:0044425//membrane part;GO:0016020//membrane;GO:0031224//intrinsic component of membrane;[F]GO:0016301//kinase activity;GO:0097367//carbohydrate derivative binding;GO:0140096//catalytic activity, acting on a protein;GO:0043167//ion binding;GO:0032555//purine ribonucleotide binding;GO:0008144//drug binding;GO:0043168//anion binding;GO:0004672//protei…	cellular_component;molecular_function	[C]membrane part;membrane;[F]catalytic activity;binding;	-1.35267
Cs4g18500	[F]GO:0043169//cation binding;GO:0003677//DNA binding;GO:0005488//binding;GO:1901363//heterocyclic compound binding;GO:0046872//metal ion binding;GO:0043565//sequence-specific DNA binding;GO:0003676//nucleic acid binding;GO:0140110//transcription regulator activity;GO:0046914//transition metal ion binding;GO:0043167//ion binding;GO:0008270//zinc ion binding;GO:0097159//organic cyclic compound bin…	molecular_function	[F]binding;transcription regulator activity;	-1.96956
Cs4g18540	[F]GO:0005488//binding;GO:0030246//carbohydrate binding;	molecular_function	[F]binding;	-3.75256
Cs4g19510	[P]GO:0043413//macromolecule glycosylation;GO:0006807//nitrogen compound metabolic process;GO:0044249//cellular biosynthetic process;GO:1901566//organonitrogen compound biosynthetic process;GO:1901576//organic substance biosynthetic process;GO:0034645//cellular macromolecule biosynthetic process;GO:0009101//glycoprotein biosynthetic process;GO:0009058//biosynthetic process;GO:0043170//macromolecu…	molecular_function;cellular_component;biological_process	[C]membrane part;membrane;[P]metabolic process;cellular process;[F]catalytic activity;	1.134
Cs4g19540	[C]GO:0016020//membrane;GO:0031224//intrinsic component of membrane;GO:0044425//membrane part;GO:0016021//integral component of membrane;	cellular_component	[C]membrane part;membrane;	-1.76898
Cs4g19660	[C]GO:0016021//integral component of membrane;GO:0016020//membrane;GO:0031224//intrinsic component of membrane;GO:0044425//membrane part;[F]GO:0005215//transporter activity;GO:0022857//transmembrane transporter activity;	cellular_component;molecular_function	[C]membrane;membrane part;[F]transporter activity;	1.23825
Cs4g19970	[F]GO:0043168//anion binding;GO:1901265//nucleoside phosphate binding;GO:0050660//flavin adenine dinucleotide binding;GO:0036094//small molecule binding;GO:0050661//NADP binding;GO:0097159//organic cyclic compound binding;GO:0004499//N,N-dimethylaniline monooxygenase activity;GO:0005488//binding;GO:0048037//cofactor binding;GO:0016705//oxidoreductase activity, acting on paired donors, with incorp…	molecular_function	[F]catalytic activity;binding;	4.6948
Cs5g01630	[C]GO:0044425//membrane part;GO:0016021//integral component of membrane;GO:0016020//membrane;GO:0031224//intrinsic component of membrane;[F]GO:0015098//molybdate ion transmembrane transporter activity;GO:0008509//anion transmembrane transporter activity;GO:0005215//transporter activity;GO:0015103//inorganic anion transmembrane transporter activity;GO:0022857//transmembrane transporter activity;GO…	cellular_component;molecular_function	[C]membrane;membrane part;[F]transporter activity;	-1.07941
Cs5g01990	[P]GO:0016053//organic acid biosynthetic process;GO:0044283//small molecule biosynthetic process;GO:0006082//organic acid metabolic process;GO:0032787//monocarboxylic acid metabolic process;GO:0009058//biosynthetic process;GO:0071704//organic substance metabolic process;GO:0009987//cellular process;GO:0043436//oxoacid metabolic process;GO:0046394//carboxylic acid biosynthetic process;GO:0044255//…	biological_process;molecular_function	[P]cellular process;metabolic process;[F]catalytic activity;	-1.84649
Cs5g02910	[C]GO:0044464//cell part;GO:0071944//cell periphery;GO:0016020//membrane;GO:0005623//cell;GO:0005886//plasma membrane;	cellular_component	[C]membrane;cell;	-2.44838
Cs5g03010	[C]GO:0005622//intracellular;GO:0044464//cell part;GO:0005634//nucleus;GO:0043229//intracellular organelle;GO:0005623//cell;GO:0044424//intracellular part;GO:0043226//organelle;GO:0043231//intracellular membrane-bounded organelle;GO:0043227//membrane-bounded organelle;[F]GO:0003676//nucleic acid binding;GO:0097159//organic cyclic compound binding;GO:0140110//transcription regulator activity;GO:00…	cellular_component;molecular_function	[C]cell;organelle;[F]binding;transcription regulator activity;	-4.17991
Cs5g03060	[P]GO:0071248//cellular response to metal ion;GO:0070887//cellular response to chemical stimulus;GO:0010087//phloem or xylem histogenesis;GO:0009612//response to mechanical stimulus;GO:0010035//response to inorganic substance;GO:0008152//metabolic process;GO:0001101//response to acid chemical;GO:0009058//biosynthetic process;GO:0071241//cellular response to inorganic substance;GO:0071281//cellula…	biological_process;molecular_function	[P]cellular process;metabolic process;developmental process;response to stimulus;[F]catalytic activity;binding;	-1.18305
Cs5g03200	[P]GO:0044238//primary metabolic process;GO:0071704//organic substance metabolic process;GO:0008152//metabolic process;GO:0009058//biosynthetic process;GO:1901576//organic substance biosynthetic process;GO:0006629//lipid metabolic process;GO:0008610//lipid biosynthetic process;[C]GO:0031224//intrinsic component of membrane;GO:0044425//membrane part;GO:0016020//membrane;GO:0016021//integral compon…	molecular_function;biological_process;cellular_component	[C]membrane part;membrane;[P]metabolic process;[F]catalytic activity;binding;	3.15994
Cs5g03220	[C]GO:0031224//intrinsic component of membrane;GO:0016021//integral component of membrane;GO:0016020//membrane;GO:0044425//membrane part;	cellular_component	[C]membrane;membrane part;	-1.07558
Cs5g03800	[P]GO:0006811//ion transport;GO:0006812//cation transport;GO:0006810//transport;GO:0051234//establishment of localization;GO:0051179//localization;GO:0030001//metal ion transport;[C]GO:0031224//intrinsic component of membrane;GO:0016020//membrane;GO:0016021//integral component of membrane;GO:0044425//membrane part;[F]GO:0005215//transporter activity;GO:0043492//ATPase activity, coupled to movemen…	biological_process;molecular_function;cellular_component	[C]membrane;membrane part;[P]localization;[F]transporter activity;binding;catalytic activity;	1.12673
Cs5g04230	[C]GO:0016020//membrane;GO:0044425//membrane part;GO:0016021//integral component of membrane;GO:0031224//intrinsic component of membrane;	cellular_component	[C]membrane part;membrane;	-1.19359
Cs5g04340	[C]GO:0031224//intrinsic component of membrane;GO:0044425//membrane part;GO:0016020//membrane;GO:0016021//integral component of membrane;[F]GO:0022857//transmembrane transporter activity;GO:0005215//transporter activity;	molecular_function;cellular_component	[C]membrane;membrane part;[F]transporter activity;	-1.11692
Cs5g04350	[C]GO:0016020//membrane;GO:0031224//intrinsic component of membrane;GO:0016021//integral component of membrane;GO:0044425//membrane part;[F]GO:0022857//transmembrane transporter activity;GO:0005215//transporter activity;	cellular_component;molecular_function	[C]membrane part;membrane;[F]transporter activity;	-1.02838
Cs5g04420	[F]GO:0005488//binding;GO:0046872//metal ion binding;GO:0043167//ion binding;GO:0046914//transition metal ion binding;GO:0008270//zinc ion binding;GO:0043169//cation binding;	molecular_function	[F]binding;	-1.65668
Cs5g04510	[C]GO:0016020//membrane;GO:0044425//membrane part;GO:0031224//intrinsic component of membrane;GO:0016021//integral component of membrane;[F]GO:0000166//nucleotide binding;GO:0097159//organic cyclic compound binding;GO:0097367//carbohydrate derivative binding;GO:0036094//small molecule binding;GO:0032553//ribonucleotide binding;GO:0043168//anion binding;GO:0035639//purine ribonucleoside triphospha…	cellular_component;molecular_function	[C]membrane;membrane part;[F]binding;	-7.14503
Cs5g06350	[C]GO:0016020//membrane;GO:0044425//membrane part;GO:0031224//intrinsic component of membrane;GO:0016021//integral component of membrane;[F]GO:0005506//iron ion binding;GO:0097159//organic cyclic compound binding;GO:0046906//tetrapyrrole binding;GO:0003824//catalytic activity;GO:0043167//ion binding;GO:0046872//metal ion binding;GO:0043169//cation binding;GO:0046914//transition metal ion binding;…	molecular_function;cellular_component	[C]membrane part;membrane;[F]catalytic activity;binding;	-1.3885
Cs5g06430	[C]GO:0044425//membrane part;GO:0016020//membrane;GO:0016021//integral component of membrane;GO:0031224//intrinsic component of membrane;	cellular_component	[C]membrane;membrane part;	1.13012
Cs5g07430	[P]GO:0034641//cellular nitrogen compound metabolic process;GO:1901576//organic substance biosynthetic process;GO:0009059//macromolecule biosynthetic process;GO:1901362//organic cyclic compound biosynthetic process;GO:0018130//heterocycle biosynthetic process;GO:1901360//organic cyclic compound metabolic process;GO:0019438//aromatic compound biosynthetic process;GO:0044238//primary metabolic proc…	biological_process;cellular_component	[C]organelle;cell;[P]metabolic process;cellular process;	2.46283
Cs5g07550	[P]GO:0044238//primary metabolic process;GO:0009056//catabolic process;GO:0005976//polysaccharide metabolic process;GO:0071704//organic substance metabolic process;GO:1901575//organic substance catabolic process;GO:0043170//macromolecule metabolic process;GO:0008152//metabolic process;GO:0000272//polysaccharide catabolic process;GO:0005975//carbohydrate metabolic process;GO:0009057//macromolecule…	molecular_function;biological_process	[P]metabolic process;[F]catalytic activity;	-1.11298
Cs5g08070	[C]GO:0031224//intrinsic component of membrane;GO:0044425//membrane part;GO:0016020//membrane;GO:0016021//integral component of membrane;[F]GO:0005506//iron ion binding;GO:0043169//cation binding;GO:0016705//oxidoreductase activity, acting on paired donors, with incorporation or reduction of molecular oxygen;GO:0005488//binding;GO:0046914//transition metal ion binding;GO:0004497//monooxygenase ac…	molecular_function;cellular_component	[C]membrane;membrane part;[F]binding;catalytic activity;	-3.30277
Cs5g08200	[C]GO:0016020//membrane;GO:0016021//integral component of membrane;GO:0031224//intrinsic component of membrane;GO:0044425//membrane part;[F]GO:1901363//heterocyclic compound binding;GO:0005488//binding;GO:0043167//ion binding;GO:0020037//heme binding;GO:0003824//catalytic activity;GO:0005506//iron ion binding;GO:0016491//oxidoreductase activity;GO:0046872//metal ion binding;GO:0016705//oxidoreduc…	cellular_component;molecular_function	[C]membrane part;membrane;[F]binding;catalytic activity;	-1.22648
Cs5g08290	[C]GO:0044425//membrane part;GO:0016020//membrane;GO:0016021//integral component of membrane;GO:0031224//intrinsic component of membrane;[F]GO:0005524//ATP binding;GO:0003824//catalytic activity;GO:0005488//binding;GO:0017076//purine nucleotide binding;GO:0016740//transferase activity;GO:1901265//nucleoside phosphate binding;GO:0036094//small molecule binding;GO:0016772//transferase activity, tra…	cellular_component;molecular_function	[C]membrane part;membrane;[F]binding;catalytic activity;	1.69714
Cs5g08460	[C]GO:0043226//organelle;GO:0043229//intracellular organelle;GO:0044464//cell part;GO:0005622//intracellular;GO:0043227//membrane-bounded organelle;GO:0005634//nucleus;GO:0044424//intracellular part;GO:0005623//cell;GO:0043231//intracellular membrane-bounded organelle;[F]GO:1901363//heterocyclic compound binding;GO:0140110//transcription regulator activity;GO:0043565//sequence-specific DNA bindin…	molecular_function;cellular_component	[C]organelle;cell;[F]binding;transcription regulator activity;	1.37092
Cs5g08640	[F]GO:0016491//oxidoreductase activity;GO:0003824//catalytic activity;	molecular_function	[F]catalytic activity;	-3.48392
Cs5g08870	[P]GO:0055085//transmembrane transport;GO:0006810//transport;GO:0051179//localization;GO:0051234//establishment of localization;[C]GO:0031224//intrinsic component of membrane;GO:0044425//membrane part;GO:0016021//integral component of membrane;GO:0016020//membrane;GO:0005623//cell;GO:0071944//cell periphery;GO:0005886//plasma membrane;GO:0044464//cell part;[F]GO:0005488//binding;GO:0035639//purin…	cellular_component;biological_process;molecular_function	[C]cell;membrane part;membrane;[P]localization;[F]catalytic activity;transporter activity;binding;	-5.00999
Cs5g09360	[F]GO:0004857//enzyme inhibitor activity;GO:0030234//enzyme regulator activity;GO:0098772//molecular function regulator;	molecular_function	[F]molecular function regulator;	-1.11835
Cs5g09460	[C]GO:0016020//membrane;GO:0044425//membrane part;GO:0031224//intrinsic component of membrane;GO:0016021//integral component of membrane;[F]GO:1901363//heterocyclic compound binding;GO:0046872//metal ion binding;GO:0046914//transition metal ion binding;GO:0005506//iron ion binding;GO:0043167//ion binding;GO:0004497//monooxygenase activity;GO:0016491//oxidoreductase activity;GO:0043169//cation bin…	molecular_function;cellular_component	[C]membrane part;membrane;[F]catalytic activity;binding;	2.15994
Cs5g10160	[F]GO:0043168//anion binding;GO:0000166//nucleotide binding;GO:0016614//oxidoreductase activity, acting on CH-OH group of donors;GO:0016491//oxidoreductase activity;GO:0036094//small molecule binding;GO:0050660//flavin adenine dinucleotide binding;GO:1901363//heterocyclic compound binding;GO:0048037//cofactor binding;GO:0043167//ion binding;GO:0005488//binding;GO:0097159//organic cyclic compound …	molecular_function	[F]binding;catalytic activity;	1.23193
Cs5g10530	[P]GO:0044238//primary metabolic process;GO:0019318//hexose metabolic process;GO:0005975//carbohydrate metabolic process;GO:0005996//monosaccharide metabolic process;GO:0008152//metabolic process;GO:0044281//small molecule metabolic process;GO:0071704//organic substance metabolic process;GO:0006012//galactose metabolic process;[F]GO:0016853//isomerase activity;GO:0016857//racemase and epimerase a…	molecular_function;biological_process	[P]metabolic process;[F]catalytic activity;	-1.35259
Cs5g10750	[F]GO:0003824//catalytic activity;GO:0016788//hydrolase activity, acting on ester bonds;GO:0016787//hydrolase activity;	molecular_function	[F]catalytic activity;	-6.25792
Cs5g10760	[C]GO:0016021//integral component of membrane;GO:0031224//intrinsic component of membrane;GO:0016020//membrane;GO:0044425//membrane part;	cellular_component	[C]membrane part;membrane;	1.12956
Cs5g10820	[P]GO:0016043//cellular component organization;GO:0071555//cell wall organization;GO:0071554//cell wall organization or biogenesis;GO:0071669//plant-type cell wall organization or biogenesis;GO:0009664//plant-type cell wall organization;GO:0045229//external encapsulating structure organization;GO:0071840//cellular component organization or biogenesis;GO:0009987//cellular process;[C]GO:0005576//ex…	biological_process;cellular_component	[C]cell;membrane;extracellular region;[P]cellular process;cellular component organization or biogenesis;	3.44944
Cs5g11220	[C]GO:0016020//membrane;GO:0044425//membrane part;GO:0016021//integral component of membrane;GO:0031224//intrinsic component of membrane;	cellular_component	[C]membrane part;membrane;	-1.07508
Cs5g11330	[P]GO:0009141//nucleoside triphosphate metabolic process;GO:0046483//heterocycle metabolic process;GO:0009143//nucleoside triphosphate catabolic process;GO:0019439//aromatic compound catabolic process;GO:0006753//nucleoside phosphate metabolic process;GO:0046434//organophosphate catabolic process;GO:0019438//aromatic compound biosynthetic process;GO:0018130//heterocycle biosynthetic process;GO:00…	biological_process;molecular_function	[P]metabolic process;cellular process;[F]binding;catalytic activity;	-2.23238
Cs5g11380	[P]GO:0051171//regulation of nitrogen compound metabolic process;GO:2001141//regulation of RNA biosynthetic process;GO:0051252//regulation of RNA metabolic process;GO:2000112//regulation of cellular macromolecule biosynthetic process;GO:0009889//regulation of biosynthetic process;GO:0019222//regulation of metabolic process;GO:0080090//regulation of primary metabolic process;GO:0031323//regulation…	molecular_function;biological_process	[P]biological regulation;[F]binding;	1.55744
Cs5g11620	[F]GO:0016740//transferase activity;GO:0016757//transferase activity, transferring glycosyl groups;GO:0003824//catalytic activity;GO:0016758//transferase activity, transferring hexosyl groups;	molecular_function	[F]catalytic activity;	-1.06745
Cs5g11630	[F]GO:0003824//catalytic activity;GO:0016740//transferase activity;GO:0016757//transferase activity, transferring glycosyl groups;GO:0016758//transferase activity, transferring hexosyl groups;	molecular_function	[F]catalytic activity;	-2.78258
Cs5g11730	[C]GO:0016021//integral component of membrane;GO:0044425//membrane part;GO:0016020//membrane;GO:0031224//intrinsic component of membrane;[F]GO:1901363//heterocyclic compound binding;GO:0016491//oxidoreductase activity;GO:0046906//tetrapyrrole binding;GO:0043167//ion binding;GO:0048037//cofactor binding;GO:0016705//oxidoreductase activity, acting on paired donors, with incorporation or reduction o…	molecular_function;cellular_component	[C]membrane;membrane part;[F]binding;catalytic activity;	-1.60594
Cs5g12160	[C]GO:0016021//integral component of membrane;GO:0016020//membrane;GO:0044425//membrane part;GO:0031224//intrinsic component of membrane;[F]GO:1901363//heterocyclic compound binding;GO:0020037//heme binding;GO:0046872//metal ion binding;GO:0004497//monooxygenase activity;GO:0016491//oxidoreductase activity;GO:0003824//catalytic activity;GO:0016705//oxidoreductase activity, acting on paired donors…	cellular_component;molecular_function	[C]membrane part;membrane;[F]catalytic activity;binding;	3.97186
Cs5g12230	[P]GO:0071668//plant-type cell wall assembly;GO:0045229//external encapsulating structure organization;GO:0071669//plant-type cell wall organization or biogenesis;GO:0009987//cellular process;GO:0071555//cell wall organization;GO:0016043//cellular component organization;GO:0030198//extracellular matrix organization;GO:0009832//plant-type cell wall biogenesis;GO:0043062//extracellular structure or…	biological_process;cellular_component	[C]membrane;membrane part;[P]cellular process;cellular component organization or biogenesis;	-1.7194
Cs5g12660	[C]GO:0016020//membrane;GO:0016021//integral component of membrane;GO:0031224//intrinsic component of membrane;GO:0044425//membrane part;[F]GO:0032553//ribonucleotide binding;GO:0035639//purine ribonucleoside triphosphate binding;GO:0043167//ion binding;GO:0008144//drug binding;GO:0016740//transferase activity;GO:0016772//transferase activity, transferring phosphorus-containing groups;GO:0005488/…	cellular_component;molecular_function	[C]membrane part;membrane;[F]binding;catalytic activity;	-5.09745
Cs5g12810	[C]GO:0005737//cytoplasm;GO:0098827//endoplasmic reticulum subcompartment;GO:0016020//membrane;GO:0044432//endoplasmic reticulum part;GO:0043231//intracellular membrane-bounded organelle;GO:0044425//membrane part;GO:0043229//intracellular organelle;GO:0031224//intrinsic component of membrane;GO:0043226//organelle;GO:0044446//intracellular organelle part;GO:0005622//intracellular;GO:0043227//membr…	cellular_component	[C]membrane part;organelle part;cell;membrane;organelle;	-1.27475
Cs5g13130	[F]GO:0046872//metal ion binding;GO:0043167//ion binding;GO:0043169//cation binding;GO:0003824//catalytic activity;GO:0016491//oxidoreductase activity;GO:0005488//binding;	molecular_function	[F]catalytic activity;binding;	-2.0818
Cs5g13560	[F]GO:0005488//binding;GO:0008168//methyltransferase activity;GO:0005515//protein binding;GO:0003824//catalytic activity;GO:0016740//transferase activity;GO:0016741//transferase activity, transferring one-carbon groups;GO:0008171//O-methyltransferase activity;GO:0046983//protein dimerization activity;	molecular_function	[F]catalytic activity;binding;	-2.19374
Cs5g13580	[F]GO:0016740//transferase activity;GO:0005488//binding;GO:0003824//catalytic activity;GO:0046983//protein dimerization activity;GO:0016741//transferase activity, transferring one-carbon groups;GO:0008171//O-methyltransferase activity;GO:0008168//methyltransferase activity;GO:0005515//protein binding;	molecular_function	[F]catalytic activity;binding;	-2.50155
Cs5g13860	[P]GO:0050896//response to stimulus;GO:0006950//response to stress;GO:0009611//response to wounding;[F]GO:0061134//peptidase regulator activity;GO:0004866//endopeptidase inhibitor activity;GO:0030234//enzyme regulator activity;GO:0004867//serine-type endopeptidase inhibitor activity;GO:0098772//molecular function regulator;GO:0061135//endopeptidase regulator activity;GO:0004857//enzyme inhibitor …	molecular_function;biological_process	[P]response to stimulus;[F]molecular function regulator;	-5.48038
Cs5g13890	[F]GO:0030234//enzyme regulator activity;GO:0061134//peptidase regulator activity;GO:0004866//endopeptidase inhibitor activity;GO:0030414//peptidase inhibitor activity;GO:0004857//enzyme inhibitor activity;GO:0061135//endopeptidase regulator activity;GO:0098772//molecular function regulator;	molecular_function	[F]molecular function regulator;	-3.97774
Cs5g13930	[F]GO:0061134//peptidase regulator activity;GO:0004857//enzyme inhibitor activity;GO:0030414//peptidase inhibitor activity;GO:0004866//endopeptidase inhibitor activity;GO:0098772//molecular function regulator;GO:0030234//enzyme regulator activity;GO:0061135//endopeptidase regulator activity;	molecular_function	[F]molecular function regulator;	-6.17991
Cs5g13940	[F]GO:0048037//cofactor binding;GO:1901363//heterocyclic compound binding;GO:0046914//transition metal ion binding;GO:0003824//catalytic activity;GO:0005488//binding;GO:0004497//monooxygenase activity;GO:0046872//metal ion binding;GO:0016705//oxidoreductase activity, acting on paired donors, with incorporation or reduction of molecular oxygen;GO:0043169//cation binding;GO:0097159//organic cyclic …	molecular_function	[F]catalytic activity;binding;	-3.43517
Cs5g13960	[F]GO:0098772//molecular function regulator;GO:0061135//endopeptidase regulator activity;GO:0061134//peptidase regulator activity;GO:0030414//peptidase inhibitor activity;GO:0004857//enzyme inhibitor activity;GO:0030234//enzyme regulator activity;GO:0004866//endopeptidase inhibitor activity;	molecular_function	[F]molecular function regulator;	-2.45645
Cs5g13970	[F]GO:0003824//catalytic activity;GO:0046914//transition metal ion binding;GO:0005488//binding;GO:0097159//organic cyclic compound binding;GO:1901363//heterocyclic compound binding;GO:0048037//cofactor binding;GO:0004497//monooxygenase activity;GO:0020037//heme binding;GO:0046872//metal ion binding;GO:0043167//ion binding;GO:0043169//cation binding;GO:0046906//tetrapyrrole binding;GO:0005506//iro…	molecular_function	[F]catalytic activity;binding;	-3.5639
Cs5g14370	[F]GO:0046872//metal ion binding;GO:0005488//binding;GO:0051213//dioxygenase activity;GO:0003824//catalytic activity;GO:0016701//oxidoreductase activity, acting on single donors with incorporation of molecular oxygen;GO:0016702//oxidoreductase activity, acting on single donors with incorporation of molecular oxygen, incorporation of two atoms of oxygen;GO:0043169//cation binding;GO:0016491//oxido…	molecular_function	[F]binding;catalytic activity;	1.60617
Cs5g14480	[P]GO:0006721//terpenoid metabolic process;GO:0046395//carboxylic acid catabolic process;GO:0009685//gibberellin metabolic process;GO:0044237//cellular metabolic process;GO:0044242//cellular lipid catabolic process;GO:0042445//hormone metabolic process;GO:0016103//diterpenoid catabolic process;GO:0044248//cellular catabolic process;GO:0065008//regulation of biological quality;GO:0016115//terpenoi…	molecular_function;biological_process	[P]metabolic process;biological regulation;cellular process;[F]catalytic activity;binding;	1.01881
Cs5g14840	[C]GO:0016021//integral component of membrane;GO:0031224//intrinsic component of membrane;GO:0044425//membrane part;GO:0016020//membrane;[F]GO:0020037//heme binding;GO:0046906//tetrapyrrole binding;GO:0046872//metal ion binding;GO:0016705//oxidoreductase activity, acting on paired donors, with incorporation or reduction of molecular oxygen;GO:0004497//monooxygenase activity;GO:0005488//binding;GO…	molecular_function;cellular_component	[C]membrane part;membrane;[F]binding;catalytic activity;	4.13487
Cs5g15180	[C]GO:0016020//membrane;GO:0016021//integral component of membrane;GO:0044425//membrane part;GO:0031224//intrinsic component of membrane;	cellular_component	[C]membrane;membrane part;	4.19627
Cs5g15325	[F]GO:0008135//translation factor activity, RNA binding;GO:0019001//guanyl nucleotide binding;GO:1901363//heterocyclic compound binding;GO:0003676//nucleic acid binding;GO:0035639//purine ribonucleoside triphosphate binding;GO:0032555//purine ribonucleotide binding;GO:0017076//purine nucleotide binding;GO:0016462//pyrophosphatase activity;GO:0005525//GTP binding;GO:0043168//anion binding;GO:00168…	molecular_function	[F]catalytic activity;binding;	-2.50884
Cs5g15345	[P]GO:0044238//primary metabolic process;GO:0008152//metabolic process;GO:0006629//lipid metabolic process;GO:0071704//organic substance metabolic process;[C]GO:0016020//membrane;GO:0016021//integral component of membrane;GO:0044425//membrane part;GO:0031224//intrinsic component of membrane;[F]GO:0016620//oxidoreductase activity, acting on the aldehyde or oxo group of donors, NAD or NADP as accep…	molecular_function;cellular_component;biological_process	[C]membrane part;membrane;[P]metabolic process;[F]catalytic activity;	-2.04849
Cs5g15350	[P]GO:0006629//lipid metabolic process;GO:0008152//metabolic process;GO:0071704//organic substance metabolic process;GO:0044238//primary metabolic process;[F]GO:0102965//alcohol-forming fatty acyl-CoA reductase activity;GO:0003824//catalytic activity;GO:0080019//fatty-acyl-CoA reductase (alcohol-forming) activity;GO:0016491//oxidoreductase activity;GO:0016620//oxidoreductase activity, acting on t…	biological_process;molecular_function	[P]metabolic process;[F]catalytic activity;	-1.33153
Cs5g15530	[F]GO:0010333//terpene synthase activity;GO:0016838//carbon-oxygen lyase activity, acting on phosphates;GO:0005488//binding;GO:0043169//cation binding;GO:0000287//magnesium ion binding;GO:0016835//carbon-oxygen lyase activity;GO:0016829//lyase activity;GO:0003824//catalytic activity;GO:0046872//metal ion binding;GO:0043167//ion binding;	molecular_function	[F]binding;catalytic activity;	-1.07412
Cs5g16580	[F]GO:0070011//peptidase activity, acting on L-amino acid peptides;GO:0016787//hydrolase activity;GO:0140096//catalytic activity, acting on a protein;GO:0008233//peptidase activity;GO:0008234//cysteine-type peptidase activity;GO:0003824//catalytic activity;	molecular_function	[F]catalytic activity;	4.99299
Cs5g16770	[F]GO:0030234//enzyme regulator activity;GO:0061135//endopeptidase regulator activity;GO:0061134//peptidase regulator activity;GO:0004866//endopeptidase inhibitor activity;GO:0030414//peptidase inhibitor activity;GO:0004857//enzyme inhibitor activity;GO:0098772//molecular function regulator;	molecular_function	[F]molecular function regulator;	-1.24279
Cs5g16850	[F]GO:0061135//endopeptidase regulator activity;GO:0030234//enzyme regulator activity;GO:0098772//molecular function regulator;GO:0061134//peptidase regulator activity;GO:0004857//enzyme inhibitor activity;GO:0030414//peptidase inhibitor activity;GO:0004866//endopeptidase inhibitor activity;	molecular_function	[F]molecular function regulator;	-1.75883
Cs5g16920	[F]GO:0098772//molecular function regulator;GO:0061135//endopeptidase regulator activity;GO:0004866//endopeptidase inhibitor activity;GO:0061134//peptidase regulator activity;GO:0030414//peptidase inhibitor activity;GO:0030234//enzyme regulator activity;GO:0004857//enzyme inhibitor activity;	molecular_function	[F]molecular function regulator;	-5.9442
Cs5g17620	[F]GO:1901363//heterocyclic compound binding;GO:1901265//nucleoside phosphate binding;GO:0035639//purine ribonucleoside triphosphate binding;GO:0005525//GTP binding;GO:0005488//binding;GO:0000166//nucleotide binding;GO:0032549//ribonucleoside binding;GO:0097367//carbohydrate derivative binding;GO:0001883//purine nucleoside binding;GO:0032550//purine ribonucleoside binding;GO:0032561//guanyl ribon…	molecular_function	[F]binding;	-1.28595
Cs5g17660	[F]GO:0032549//ribonucleoside binding;GO:0005525//GTP binding;GO:0032550//purine ribonucleoside binding;GO:0032561//guanyl ribonucleotide binding;GO:1901265//nucleoside phosphate binding;GO:0001883//purine nucleoside binding;GO:0005488//binding;GO:0032555//purine ribonucleotide binding;GO:0097367//carbohydrate derivative binding;GO:0097159//organic cyclic compound binding;GO:0035639//purine ribon…	molecular_function	[F]binding;	-1.50965
Cs5g17710	[F]GO:0043168//anion binding;GO:0001883//purine nucleoside binding;GO:0035639//purine ribonucleoside triphosphate binding;GO:0032553//ribonucleotide binding;GO:0032550//purine ribonucleoside binding;GO:0036094//small molecule binding;GO:0001882//nucleoside binding;GO:0097159//organic cyclic compound binding;GO:0032555//purine ribonucleotide binding;GO:1901265//nucleoside phosphate binding;GO:0097…	molecular_function	[F]binding;	-1.55502
Cs5g17880	[F]GO:0010181//FMN binding;GO:0003824//catalytic activity;GO:0097367//carbohydrate derivative binding;GO:1901265//nucleoside phosphate binding;GO:0043168//anion binding;GO:0097159//organic cyclic compound binding;GO:0016491//oxidoreductase activity;GO:0000166//nucleotide binding;GO:0048037//cofactor binding;GO:1901363//heterocyclic compound binding;GO:0005488//binding;GO:0043167//ion binding;GO:0…	molecular_function	[F]catalytic activity;binding;	1.09232
Cs5g18110	[P]GO:0015074//DNA integration;GO:0006139//nucleobase-containing compound metabolic process;GO:0044238//primary metabolic process;GO:0008152//metabolic process;GO:0043170//macromolecule metabolic process;GO:0044260//cellular macromolecule metabolic process;GO:0046483//heterocycle metabolic process;GO:0044237//cellular metabolic process;GO:0006259//DNA metabolic process;GO:0071704//organic substan…	molecular_function;biological_process	[P]cellular process;metabolic process;[F]binding;	2.08675
Cs5g18300	[F]GO:0004190//aspartic-type endopeptidase activity;GO:0004175//endopeptidase activity;GO:0140096//catalytic activity, acting on a protein;GO:0016787//hydrolase activity;GO:0003824//catalytic activity;GO:0070011//peptidase activity, acting on L-amino acid peptides;GO:0070001//aspartic-type peptidase activity;GO:0008233//peptidase activity;	molecular_function	[F]catalytic activity;	1.07201
Cs5g18330	[F]GO:0070001//aspartic-type peptidase activity;GO:0140096//catalytic activity, acting on a protein;GO:0003824//catalytic activity;GO:0004175//endopeptidase activity;GO:0016787//hydrolase activity;GO:0070011//peptidase activity, acting on L-amino acid peptides;GO:0004190//aspartic-type endopeptidase activity;GO:0008233//peptidase activity;	molecular_function	[F]catalytic activity;	1.88565
Cs5g18540	[P]GO:0009987//cellular process;GO:0006457//protein folding;[F]GO:0030554//adenyl nucleotide binding;GO:0032555//purine ribonucleotide binding;GO:0005515//protein binding;GO:0017076//purine nucleotide binding;GO:0097367//carbohydrate derivative binding;GO:0032559//adenyl ribonucleotide binding;GO:0000166//nucleotide binding;GO:0032553//ribonucleotide binding;GO:0043168//anion binding;GO:1901363//…	biological_process;molecular_function	[P]cellular process;[F]binding;	1.80833
Cs5g18640	[P]GO:0005975//carbohydrate metabolic process;GO:0071704//organic substance metabolic process;GO:0044238//primary metabolic process;GO:0008152//metabolic process;[F]GO:0016787//hydrolase activity;GO:0003824//catalytic activity;GO:0004553//hydrolase activity, hydrolyzing O-glycosyl compounds;GO:0016798//hydrolase activity, acting on glycosyl bonds;	biological_process;molecular_function	[P]metabolic process;[F]catalytic activity;	-8.07284
Cs5g18860	[C]GO:0016020//membrane;GO:0016021//integral component of membrane;GO:0031224//intrinsic component of membrane;GO:0044425//membrane part;[F]GO:0022857//transmembrane transporter activity;GO:0005215//transporter activity;	cellular_component;molecular_function	[C]membrane part;membrane;[F]transporter activity;	3.05414
Cs5g18930	[F]GO:0003824//catalytic activity;GO:0016747//transferase activity, transferring acyl groups other than amino-acyl groups;GO:0016740//transferase activity;GO:0016746//transferase activity, transferring acyl groups;	molecular_function	[F]catalytic activity;	-1.47179
Cs5g19020	[F]GO:0008168//methyltransferase activity;GO:0046983//protein dimerization activity;GO:0016740//transferase activity;GO:0003824//catalytic activity;GO:0008171//O-methyltransferase activity;GO:0005488//binding;GO:0005515//protein binding;GO:0016741//transferase activity, transferring one-carbon groups;	molecular_function	[F]catalytic activity;binding;	-1.18474
Cs5g19140	[F]GO:0016787//hydrolase activity;GO:0003824//catalytic activity;	molecular_function	[F]catalytic activity;	-2.04241
Cs5g20000	[P]GO:0008152//metabolic process;GO:0009058//biosynthetic process;GO:0044249//cellular biosynthetic process;GO:0046486//glycerolipid metabolic process;GO:0045017//glycerolipid biosynthetic process;GO:0009987//cellular process;GO:1901576//organic substance biosynthetic process;GO:0044237//cellular metabolic process;GO:0008610//lipid biosynthetic process;GO:0006629//lipid metabolic process;GO:00442…	molecular_function;biological_process;cellular_component	[C]membrane;membrane part;[P]metabolic process;cellular process;[F]catalytic activity;	-1.69032
Cs5g20110	[C]GO:0016020//membrane;GO:0044425//membrane part;GO:0016021//integral component of membrane;GO:0031224//intrinsic component of membrane;[F]GO:0022804//active transmembrane transporter activity;GO:0005215//transporter activity;GO:0015297//antiporter activity;GO:0015291//secondary active transmembrane transporter activity;GO:0022857//transmembrane transporter activity;GO:0015238//drug transmembran…	molecular_function;cellular_component	[C]membrane;membrane part;[F]transporter activity;	1.9014
Cs5g20180	[F]GO:0003824//catalytic activity;GO:0016491//oxidoreductase activity;	molecular_function	[F]catalytic activity;	-2.42593
Cs5g20360	[P]GO:0050896//response to stimulus;GO:0050794//regulation of cellular process;GO:0007154//cell communication;GO:0023052//signaling;GO:0009987//cellular process;GO:0065007//biological regulation;GO:0051716//cellular response to stimulus;GO:0007165//signal transduction;GO:0050789//regulation of biological process;[F]GO:1901363//heterocyclic compound binding;GO:0017076//purine nucleotide binding;GO…	molecular_function;biological_process	[P]signaling;response to stimulus;cellular process;biological regulation;[F]binding;	1.51675
Cs5g20440	[C]GO:0044425//membrane part;GO:0016021//integral component of membrane;GO:0031224//intrinsic component of membrane;GO:0016020//membrane;[F]GO:0016787//hydrolase activity;GO:0017171//serine hydrolase activity;GO:0070008//serine-type exopeptidase activity;GO:0140096//catalytic activity, acting on a protein;GO:0008236//serine-type peptidase activity;GO:0004252//serine-type endopeptidase activity;GO…	cellular_component;molecular_function	[C]membrane part;membrane;[F]catalytic activity;	3.90286
Cs5g21860	[P]GO:1901072//glucosamine-containing compound catabolic process;GO:0044260//cellular macromolecule metabolic process;GO:0006030//chitin metabolic process;GO:0009057//macromolecule catabolic process;GO:0008152//metabolic process;GO:0017144//drug metabolic process;GO:0044036//cell wall macromolecule metabolic process;GO:0005975//carbohydrate metabolic process;GO:0009987//cellular process;GO:000602…	molecular_function;biological_process	[P]cellular process;metabolic process;[F]catalytic activity;	-2.56798
Cs5g21900	[P]GO:0009987//cellular process;GO:0044248//cellular catabolic process;GO:0006807//nitrogen compound metabolic process;GO:1901071//glucosamine-containing compound metabolic process;GO:1901135//carbohydrate derivative metabolic process;GO:0009056//catabolic process;GO:1901565//organonitrogen compound catabolic process;GO:0046348//amino sugar catabolic process;GO:0006040//amino sugar metabolic proc…	biological_process;molecular_function	[P]cellular process;metabolic process;[F]binding;catalytic activity;	-1.89751
Cs5g21940	[C]GO:0016020//membrane;GO:0031224//intrinsic component of membrane;GO:0044425//membrane part;GO:0016021//integral component of membrane;[F]GO:0022857//transmembrane transporter activity;GO:0015297//antiporter activity;GO:0015291//secondary active transmembrane transporter activity;GO:0022804//active transmembrane transporter activity;GO:0015238//drug transmembrane transporter activity;GO:0005215…	cellular_component;molecular_function	[C]membrane part;membrane;[F]transporter activity;	1.47279
Cs5g22020	[P]GO:0023052//signaling;GO:0007165//signal transduction;GO:0065007//biological regulation;GO:0050896//response to stimulus;GO:0050794//regulation of cellular process;GO:0051716//cellular response to stimulus;GO:0009987//cellular process;GO:0050789//regulation of biological process;GO:0007154//cell communication;[F]GO:0017076//purine nucleotide binding;GO:0032559//adenyl ribonucleotide binding;GO…	molecular_function;biological_process	[P]cellular process;biological regulation;response to stimulus;signaling;[F]binding;	1.24337
Cs5g22510	[F]GO:0032555//purine ribonucleotide binding;GO:0043168//anion binding;GO:0097159//organic cyclic compound binding;GO:0043167//ion binding;GO:0032559//adenyl ribonucleotide binding;GO:1901363//heterocyclic compound binding;GO:1901265//nucleoside phosphate binding;GO:0036094//small molecule binding;GO:0030554//adenyl nucleotide binding;GO:0097367//carbohydrate derivative binding;GO:0043531//ADP bi…	molecular_function	[F]binding;	-3.33192
Cs5g23130	[C]GO:0031224//intrinsic component of membrane;GO:0016020//membrane;GO:0044425//membrane part;GO:0016021//integral component of membrane;[F]GO:0032559//adenyl ribonucleotide binding;GO:0016301//kinase activity;GO:0036094//small molecule binding;GO:0008144//drug binding;GO:0016772//transferase activity, transferring phosphorus-containing groups;GO:0003824//catalytic activity;GO:0035639//purine rib…	molecular_function;cellular_component	[C]membrane part;membrane;[F]binding;catalytic activity;	-5.03767
Cs5g23210	[P]GO:0048366//leaf development;GO:0045786//negative regulation of cell cycle;GO:0055076//transition metal ion homeostasis;GO:0050789//regulation of biological process;GO:0003002//regionalization;GO:0055080//cation homeostasis;GO:0032501//multicellular organismal process;GO:0008356//asymmetric cell division;GO:0051726//regulation of cell cycle;GO:0048367//shoot system development;GO:0065007//biol…	cellular_component;biological_process;molecular_function	[C]cell;organelle;[P]biological regulation;multicellular organismal process;cellular process;developmental process;[F]transcription regulator activity;binding;	1.41628
Cs5g23510	[F]GO:0000287//magnesium ion binding;GO:0016838//carbon-oxygen lyase activity, acting on phosphates;GO:0043167//ion binding;GO:0046872//metal ion binding;GO:0010333//terpene synthase activity;GO:0043169//cation binding;GO:0016829//lyase activity;GO:0005488//binding;GO:0003824//catalytic activity;GO:0016835//carbon-oxygen lyase activity;	molecular_function	[F]catalytic activity;binding;	-1.72002
Cs5g23630	[F]GO:0140096//catalytic activity, acting on a protein;GO:0003824//catalytic activity;GO:0003755//peptidyl-prolyl cis-trans isomerase activity;GO:0016853//isomerase activity;GO:0016859//cis-trans isomerase activity;	molecular_function	[F]catalytic activity;	-1.19733
Cs5g24260	[P]GO:0007154//cell communication;GO:0050896//response to stimulus;GO:0065007//biological regulation;GO:0051716//cellular response to stimulus;GO:0009987//cellular process;GO:0023052//signaling;GO:0050794//regulation of cellular process;GO:0007165//signal transduction;GO:0050789//regulation of biological process;[F]GO:0005488//binding;GO:0032553//ribonucleotide binding;GO:1901363//heterocyclic co…	biological_process;molecular_function	[P]response to stimulus;cellular process;biological regulation;signaling;[F]binding;	-1.46755
Cs5g24420	[C]GO:0097708//intracellular vesicle;GO:0043229//intracellular organelle;GO:0044425//membrane part;GO:0044422//organelle part;GO:0016021//integral component of membrane;GO:0044431//Golgi apparatus part;GO:0005737//cytoplasm;GO:0031984//organelle subcompartment;GO:0012505//endomembrane system;GO:0016020//membrane;GO:0031224//intrinsic component of membrane;GO:0043231//intracellular membrane-bounde…	cellular_component;molecular_function	[C]cell;organelle;organelle part;membrane part;membrane;[F]catalytic activity;	-1.33192
Cs5g24900	[F]GO:0003824//catalytic activity;GO:0016874//ligase activity;	molecular_function	[F]catalytic activity;	-1.63278
Cs5g24990	[F]GO:0016741//transferase activity, transferring one-carbon groups;GO:0005488//binding;GO:0016740//transferase activity;GO:0008171//O-methyltransferase activity;GO:0003824//catalytic activity;GO:0046983//protein dimerization activity;GO:0005515//protein binding;GO:0008168//methyltransferase activity;	molecular_function	[F]binding;catalytic activity;	-1.88446
Cs5g25010	[F]GO:0003824//catalytic activity;GO:0008168//methyltransferase activity;GO:0016740//transferase activity;GO:0016741//transferase activity, transferring one-carbon groups;GO:0005488//binding;GO:0008171//O-methyltransferase activity;GO:0005515//protein binding;GO:0046983//protein dimerization activity;	molecular_function	[F]binding;catalytic activity;	-3.17029
Cs5g25270	[P]GO:0006950//response to stress;GO:0050896//response to stimulus;GO:0006952//defense response;	biological_process	[P]response to stimulus;	-1.13472
Cs5g25410	[P]GO:0007154//cell communication;GO:0022414//reproductive process;GO:0000003//reproduction;GO:0009875//pollen-pistil interaction;GO:0048544//recognition of pollen;GO:0009987//cellular process;GO:0044706//multi-multicellular organism process;GO:0051704//multi-organism process;GO:0008037//cell recognition;GO:0009856//pollination;GO:0032501//multicellular organismal process;	biological_process	[P]cellular process;multicellular organismal process;reproduction;multi-organism process;reproductive process;	-2.10356
Cs5g25440	[P]GO:0042325//regulation of phosphorylation;GO:0051174//regulation of phosphorus metabolic process;GO:0010556//regulation of macromolecule biosynthetic process;GO:0065007//biological regulation;GO:0050790//regulation of catalytic activity;GO:0031325//positive regulation of cellular metabolic process;GO:0010562//positive regulation of phosphorus metabolic process;GO:0044093//positive regulation o…	molecular_function;biological_process	[P]biological regulation;[F]molecular function regulator;binding;	-4.76274
Cs5g25590	[F]GO:0003824//catalytic activity;GO:0016788//hydrolase activity, acting on ester bonds;GO:0016787//hydrolase activity;	molecular_function	[F]catalytic activity;	-4.55593
Cs5g25600	[F]GO:0003824//catalytic activity;GO:0016788//hydrolase activity, acting on ester bonds;GO:0016787//hydrolase activity;	molecular_function	[F]catalytic activity;	-6.17991
Cs5g25680	[C]GO:0005576//extracellular region;[F]GO:0043167//ion binding;GO:0030145//manganese ion binding;GO:0045735//nutrient reservoir activity;GO:0043169//cation binding;GO:0005488//binding;GO:0046914//transition metal ion binding;GO:0046872//metal ion binding;	cellular_component;molecular_function	[C]extracellular region;[F]nutrient reservoir activity;binding;	-2.93614
Cs5g25790	[C]GO:0005576//extracellular region;[F]GO:0046914//transition metal ion binding;GO:0043167//ion binding;GO:0043169//cation binding;GO:0005488//binding;GO:0046872//metal ion binding;GO:0045735//nutrient reservoir activity;GO:0030145//manganese ion binding;	molecular_function;cellular_component	[C]extracellular region;[F]nutrient reservoir activity;binding;	-3.40505
Cs5g25820	[C]GO:0005576//extracellular region;[F]GO:0043167//ion binding;GO:0046914//transition metal ion binding;GO:0046872//metal ion binding;GO:0043169//cation binding;GO:0030145//manganese ion binding;GO:0005488//binding;GO:0045735//nutrient reservoir activity;	cellular_component;molecular_function	[C]extracellular region;[F]nutrient reservoir activity;binding;	-2.89041
Cs5g26930	[C]GO:0044425//membrane part;GO:0031224//intrinsic component of membrane;GO:0016021//integral component of membrane;GO:0016020//membrane;	cellular_component	[C]membrane part;membrane;	-1.98399
Cs5g26940	[C]GO:0016020//membrane;GO:0044425//membrane part;GO:0031224//intrinsic component of membrane;GO:0016021//integral component of membrane;	cellular_component	[C]membrane;membrane part;	-1.26238
Cs5g27460	[F]GO:0003824//catalytic activity;GO:0016491//oxidoreductase activity;	molecular_function	[F]catalytic activity;	-1.96418
Cs5g28400	[F]GO:0008144//drug binding;GO:0097159//organic cyclic compound binding;GO:0046872//metal ion binding;GO:1901363//heterocyclic compound binding;GO:0005488//binding;GO:0048037//cofactor binding;GO:0046906//tetrapyrrole binding;GO:0043167//ion binding;GO:0043169//cation binding;GO:0005344//oxygen carrier activity;GO:0036094//small molecule binding;GO:0020037//heme binding;GO:0140104//molecular carr…	molecular_function	[F]molecular carrier activity;binding;	-1.67901
Cs5g28710	[F]GO:0005488//binding;GO:0043167//ion binding;GO:0016491//oxidoreductase activity;GO:0003824//catalytic activity;GO:0046872//metal ion binding;GO:0043169//cation binding;	molecular_function	[F]catalytic activity;binding;	-3.71811
Cs5g29060	[P]GO:0050896//response to stimulus;GO:2001141//regulation of RNA biosynthetic process;GO:0009733//response to auxin;GO:0031323//regulation of cellular metabolic process;GO:0010468//regulation of gene expression;GO:0071365//cellular response to auxin stimulus;GO:0009889//regulation of biosynthetic process;GO:0007165//signal transduction;GO:0065007//biological regulation;GO:0009755//hormone-mediat…	cellular_component;biological_process	[C]cell;organelle;[P]biological regulation;signaling;cellular process;response to stimulus;	1.14238
Cs5g29210	[C]GO:0016020//membrane;GO:0044425//membrane part;GO:0031224//intrinsic component of membrane;GO:0016021//integral component of membrane;[F]GO:0003824//catalytic activity;GO:0016740//transferase activity;GO:0032555//purine ribonucleotide binding;GO:0097159//organic cyclic compound binding;GO:0016772//transferase activity, transferring phosphorus-containing groups;GO:1901265//nucleoside phosphate …	cellular_component;molecular_function	[C]membrane part;membrane;[F]binding;catalytic activity;	-1.59039
Cs5g29260	[C]GO:0016021//integral component of membrane;GO:0031224//intrinsic component of membrane;GO:0044425//membrane part;GO:0016020//membrane;[F]GO:0016772//transferase activity, transferring phosphorus-containing groups;GO:0030554//adenyl nucleotide binding;GO:0032555//purine ribonucleotide binding;GO:0036094//small molecule binding;GO:0017076//purine nucleotide binding;GO:0097367//carbohydrate deriv…	cellular_component;molecular_function	[C]membrane part;membrane;[F]binding;catalytic activity;	-1.3361
Cs5g29420	[P]GO:0008152//metabolic process;GO:0034641//cellular nitrogen compound metabolic process;GO:0044271//cellular nitrogen compound biosynthetic process;GO:0044249//cellular biosynthetic process;GO:0009058//biosynthetic process;GO:1901576//organic substance biosynthetic process;GO:0042221//response to chemical;GO:0044550//secondary metabolite biosynthetic process;GO:0006807//nitrogen compound metabo…	biological_process;molecular_function	[P]metabolic process;response to stimulus;cellular process;[F]binding;catalytic activity;	-2.23238
Cs5g29490	[C]GO:0016020//membrane;GO:0031224//intrinsic component of membrane;GO:0044425//membrane part;GO:0016021//integral component of membrane;	cellular_component	[C]membrane part;membrane;	-1.11406
Cs5g29650	[P]GO:0043067//regulation of programmed cell death;GO:0048367//shoot system development;GO:0065007//biological regulation;GO:0048608//reproductive structure development;GO:0006355//regulation of transcription, DNA-templated;GO:1903506//regulation of nucleic acid-templated transcription;GO:0032501//multicellular organismal process;GO:0022414//reproductive process;GO:0009893//positive regulation of…	cellular_component;biological_process;molecular_function	[C]cell;organelle;[P]biological regulation;reproduction;multicellular organismal process;developmental process;reproductive process;[F]binding;	2.04312
Cs5g30070	[P]GO:0044238//primary metabolic process;GO:0009987//cellular process;GO:0044267//cellular protein metabolic process;GO:0006807//nitrogen compound metabolic process;GO:0008152//metabolic process;GO:0019538//protein metabolic process;GO:1901564//organonitrogen compound metabolic process;GO:0036211//protein modification process;GO:0006464//cellular protein modification process;GO:0071704//organic s…	molecular_function;biological_process;cellular_component	[C]organelle;cell;[P]cellular process;metabolic process;[F]catalytic activity;binding;	-5.40984
Cs5g30380	[P]GO:0031323//regulation of cellular metabolic process;GO:0042221//response to chemical;GO:0009719//response to endogenous stimulus;GO:0023052//signaling;GO:0009755//hormone-mediated signaling pathway;GO:0009987//cellular process;GO:0071365//cellular response to auxin stimulus;GO:0060255//regulation of macromolecule metabolic process;GO:1903506//regulation of nucleic acid-templated transcription…	biological_process;cellular_component	[C]cell;organelle;[P]biological regulation;response to stimulus;cellular process;signaling;	4.49403
Cs5g30390	[P]GO:0032870//cellular response to hormone stimulus;GO:0031323//regulation of cellular metabolic process;GO:0070887//cellular response to chemical stimulus;GO:0050794//regulation of cellular process;GO:0019222//regulation of metabolic process;GO:0080090//regulation of primary metabolic process;GO:0009755//hormone-mediated signaling pathway;GO:0007165//signal transduction;GO:0071495//cellular res…	cellular_component;biological_process	[C]cell;organelle;[P]signaling;cellular process;response to stimulus;biological regulation;	2.8969
Cs5g30790	[P]GO:0006725//cellular aromatic compound metabolic process;GO:0042440//pigment metabolic process;GO:0015996//chlorophyll catabolic process;GO:1901360//organic cyclic compound metabolic process;GO:0009987//cellular process;GO:0051187//cofactor catabolic process;GO:0009056//catabolic process;GO:0046700//heterocycle catabolic process;GO:0006787//porphyrin-containing compound catabolic process;GO:00…	molecular_function;biological_process;cellular_component	[C]organelle;cell;[P]metabolic process;cellular process;[F]catalytic activity;	-1.11308
Cs5g31010	[P]GO:0006869//lipid transport;GO:0051179//localization;GO:0006810//transport;GO:0071702//organic substance transport;GO:0033036//macromolecule localization;GO:0010876//lipid localization;GO:0051234//establishment of localization;[F]GO:0008289//lipid binding;GO:0005488//binding;	molecular_function;biological_process	[P]localization;[F]binding;	-6.53355
Cs5g31020	[P]GO:0051179//localization;GO:0010876//lipid localization;GO:0006869//lipid transport;GO:0071702//organic substance transport;GO:0051234//establishment of localization;GO:0033036//macromolecule localization;GO:0006810//transport;[C]GO:0016020//membrane;GO:0031224//intrinsic component of membrane;GO:0044425//membrane part;GO:0016021//integral component of membrane;[F]GO:0008289//lipid binding;GO:…	biological_process;molecular_function;cellular_component	[C]membrane part;membrane;[P]localization;[F]binding;	-6.09745
Cs5g31210	[F]GO:0016835//carbon-oxygen lyase activity;GO:0043169//cation binding;GO:0016838//carbon-oxygen lyase activity, acting on phosphates;GO:0000287//magnesium ion binding;GO:0005488//binding;GO:0043167//ion binding;GO:0046872//metal ion binding;GO:0016829//lyase activity;GO:0010333//terpene synthase activity;GO:0003824//catalytic activity;	molecular_function	[F]catalytic activity;binding;	3.07747
Cs5g31680	[C]GO:0016020//membrane;GO:0044425//membrane part;GO:0016021//integral component of membrane;GO:0031224//intrinsic component of membrane;	cellular_component	[C]membrane part;membrane;	-1.02989
Cs5g31720	[P]GO:0019222//regulation of metabolic process;GO:0043455//regulation of secondary metabolic process;GO:0031323//regulation of cellular metabolic process;GO:0050794//regulation of cellular process;GO:2000762//regulation of phenylpropanoid metabolic process;GO:0065007//biological regulation;GO:0050789//regulation of biological process;[C]GO:0005634//nucleus;GO:0044424//intracellular part;GO:004322…	cellular_component;biological_process	[C]protein-containing complex;organelle;cell;membrane;organelle part;membrane part;membrane-enclosed lumen;[P]biological regulation;	2.8969
Cs5g32540	[C]GO:0016021//integral component of membrane;GO:0016020//membrane;GO:0031224//intrinsic component of membrane;GO:0044464//cell part;GO:0071944//cell periphery;GO:0005886//plasma membrane;GO:0005623//cell;GO:0044425//membrane part;	cellular_component	[C]membrane part;cell;membrane;	-1.01911
Cs5g32580	[P]GO:0050789//regulation of biological process;GO:0009987//cellular process;GO:0065007//biological regulation;GO:0019725//cellular homeostasis;GO:0050794//regulation of cellular process;GO:0065008//regulation of biological quality;GO:0042592//homeostatic process;GO:0045454//cell redox homeostasis;[C]GO:0005623//cell;[F]GO:0009055//electron transfer activity;GO:0015035//protein disulfide oxidored…	molecular_function;biological_process;cellular_component	[C]cell;[P]cellular process;biological regulation;[F]catalytic activity;	-5.17991
Cs5g32590	[P]GO:0065008//regulation of biological quality;GO:0050789//regulation of biological process;GO:0009987//cellular process;GO:0019725//cellular homeostasis;GO:0042592//homeostatic process;GO:0065007//biological regulation;GO:0050794//regulation of cellular process;GO:0045454//cell redox homeostasis;[C]GO:0005623//cell;[F]GO:0003824//catalytic activity;GO:0009055//electron transfer activity;GO:0015…	cellular_component;molecular_function;biological_process	[C]cell;[P]cellular process;biological regulation;[F]catalytic activity;	-4.86797
Cs5g32880	[C]GO:0044446//intracellular organelle part;GO:0043229//intracellular organelle;GO:0031975//envelope;GO:0005737//cytoplasm;GO:0044434//chloroplast part;GO:0009941//chloroplast envelope;GO:0043231//intracellular membrane-bounded organelle;GO:0009507//chloroplast;GO:0044422//organelle part;GO:0009526//plastid envelope;GO:0044444//cytoplasmic part;GO:0031967//organelle envelope;GO:0043227//membrane-…	cellular_component	[C]organelle part;cell;organelle;	-1.08906
Cs5g33170	[F]GO:0098772//molecular function regulator;GO:0030234//enzyme regulator activity;GO:0004857//enzyme inhibitor activity;	molecular_function	[F]molecular function regulator;	1.28769
Cs5g33270	[P]GO:0071704//organic substance metabolic process;GO:0019538//protein metabolic process;GO:0009987//cellular process;GO:0044260//cellular macromolecule metabolic process;GO:0043170//macromolecule metabolic process;GO:0036211//protein modification process;GO:0044237//cellular metabolic process;GO:0043412//macromolecule modification;GO:0006464//cellular protein modification process;GO:1901564//org…	molecular_function;biological_process	[P]metabolic process;cellular process;[F]catalytic activity;	1.51587
Cs5g33450	[P]GO:0071704//organic substance metabolic process;GO:0005975//carbohydrate metabolic process;GO:0005976//polysaccharide metabolic process;GO:0009056//catabolic process;GO:0043170//macromolecule metabolic process;GO:0071555//cell wall organization;GO:0008152//metabolic process;GO:1901575//organic substance catabolic process;GO:0045488//pectin metabolic process;GO:0045490//pectin catabolic process…	biological_process;molecular_function	[P]cellular component organization or biogenesis;metabolic process;cellular process;[F]catalytic activity;molecular function regulator;	-1.02605
Cs5g33460	[P]GO:0005976//polysaccharide metabolic process;GO:0044238//primary metabolic process;GO:0006073//cellular glucan metabolic process;GO:0008152//metabolic process;GO:0000272//polysaccharide catabolic process;GO:0005975//carbohydrate metabolic process;GO:0044248//cellular catabolic process;GO:0016052//carbohydrate catabolic process;GO:0009057//macromolecule catabolic process;GO:0044262//cellular ca…	biological_process;molecular_function	[P]cellular process;metabolic process;[F]catalytic activity;	1.08955
Cs5g33540	[C]GO:0005622//intracellular;GO:0005634//nucleus;GO:0044464//cell part;GO:0044424//intracellular part;GO:0043231//intracellular membrane-bounded organelle;GO:0005623//cell;GO:0043226//organelle;GO:0043227//membrane-bounded organelle;GO:0043229//intracellular organelle;[F]GO:0003700//DNA-binding transcription factor activity;GO:0003676//nucleic acid binding;GO:1901363//heterocyclic compound bindin…	molecular_function;cellular_component	[C]cell;organelle;[F]transcription regulator activity;binding;	1.46837
Cs5g34200	[P]GO:0017001//antibiotic catabolic process;GO:0006950//response to stress;GO:0072593//reactive oxygen species metabolic process;GO:0017144//drug metabolic process;GO:0016999//antibiotic metabolic process;GO:0044237//cellular metabolic process;GO:0051187//cofactor catabolic process;GO:0042737//drug catabolic process;GO:0042743//hydrogen peroxide metabolic process;GO:0050896//response to stimulus;…	cellular_component;molecular_function;biological_process	[C]extracellular region;[P]cellular process;response to stimulus;metabolic process;[F]binding;catalytic activity;antioxidant activity;	2.87266
Cs5g34260	[F]GO:0016787//hydrolase activity;GO:0003824//catalytic activity;	molecular_function	[F]catalytic activity;	-1.09614
Cs5g35100	[F]GO:0016741//transferase activity, transferring one-carbon groups;GO:0003824//catalytic activity;GO:0016740//transferase activity;GO:0005515//protein binding;GO:0046983//protein dimerization activity;GO:0008171//O-methyltransferase activity;GO:0008168//methyltransferase activity;GO:0005488//binding;	molecular_function	[F]catalytic activity;binding;	-1.04803
Cs6g01710	[C]GO:0031224//intrinsic component of membrane;GO:0044425//membrane part;GO:0016021//integral component of membrane;GO:0016020//membrane;[F]GO:0022857//transmembrane transporter activity;GO:0005215//transporter activity;	molecular_function;cellular_component	[C]membrane part;membrane;[F]transporter activity;	1.25429
Cs6g03220	[P]GO:0006629//lipid metabolic process;GO:0008152//metabolic process;GO:0044238//primary metabolic process;GO:0071704//organic substance metabolic process;[F]GO:0016298//lipase activity;GO:0008970//phospholipase A1 activity;GO:0016788//hydrolase activity, acting on ester bonds;GO:0016787//hydrolase activity;GO:0052689//carboxylic ester hydrolase activity;GO:0004620//phospholipase activity;GO:0003…	biological_process;molecular_function	[P]metabolic process;[F]catalytic activity;	-1.6705
Cs6g04140	[P]GO:0006979//response to oxidative stress;GO:0006950//response to stress;GO:0050896//response to stimulus;[F]GO:0016684//oxidoreductase activity, acting on peroxide as acceptor;GO:0097159//organic cyclic compound binding;GO:1901363//heterocyclic compound binding;GO:0004601//peroxidase activity;GO:0046906//tetrapyrrole binding;GO:0016491//oxidoreductase activity;GO:0003824//catalytic activity;GO…	biological_process;molecular_function	[P]response to stimulus;[F]antioxidant activity;binding;catalytic activity;	-1.1899
Cs6g04150	[F]GO:0016740//transferase activity;GO:0008168//methyltransferase activity;GO:0003824//catalytic activity;GO:0016741//transferase activity, transferring one-carbon groups;GO:0008171//O-methyltransferase activity;	molecular_function	[F]catalytic activity;	-1.11613
Cs6g04460	[P]GO:0019538//protein metabolic process;GO:0044267//cellular protein metabolic process;GO:0016567//protein ubiquitination;GO:0044248//cellular catabolic process;GO:0043412//macromolecule modification;GO:0044237//cellular metabolic process;GO:0006807//nitrogen compound metabolic process;GO:0009056//catabolic process;GO:0006464//cellular protein modification process;GO:0044260//cellular macromolec…	biological_process;cellular_component;molecular_function	[C]organelle;cell;[P]cellular process;metabolic process;[F]protein tag;binding;	1.02376
Cs6g05140	[P]GO:0009791//post-embryonic development;GO:0003006//developmental process involved in reproduction;GO:2000241//regulation of reproductive process;GO:0061458//reproductive system development;GO:0000003//reproduction;GO:0032501//multicellular organismal process;GO:0048608//reproductive structure development;GO:0022414//reproductive process;GO:0010228//vegetative to reproductive phase transition o…	molecular_function;biological_process	[P]reproduction;response to stimulus;multicellular organismal process;reproductive process;biological regulation;developmental process;[F]binding;	1.82874
Cs6g05150	[P]GO:0051239//regulation of multicellular organismal process;GO:0009648//photoperiodism;GO:0022414//reproductive process;GO:0009314//response to radiation;GO:0003006//developmental process involved in reproduction;GO:0009909//regulation of flower development;GO:0048731//system development;GO:0032501//multicellular organismal process;GO:0007275//multicellular organism development;GO:0010228//vege…	molecular_function;biological_process	[P]developmental process;biological regulation;reproductive process;multicellular organismal process;response to stimulus;reproduction;[F]binding;	1.88131
Cs6g05320	[C]GO:0016020//membrane;GO:0016021//integral component of membrane;GO:0044425//membrane part;GO:0031224//intrinsic component of membrane;[F]GO:0016818//hydrolase activity, acting on acid anhydrides, in phosphorus-containing anhydrides;GO:0003824//catalytic activity;GO:0000166//nucleotide binding;GO:0035639//purine ribonucleoside triphosphate binding;GO:0016462//pyrophosphatase activity;GO:0032555…	molecular_function;cellular_component	[C]membrane part;membrane;[F]catalytic activity;binding;	-2.09745
Cs6g05510	[P]GO:0044238//primary metabolic process;GO:0044260//cellular macromolecule metabolic process;GO:0034641//cellular nitrogen compound metabolic process;GO:0006259//DNA metabolic process;GO:0006807//nitrogen compound metabolic process;GO:0046483//heterocycle metabolic process;GO:0071704//organic substance metabolic process;GO:0043170//macromolecule metabolic process;GO:0006725//cellular aromatic co…	cellular_component;molecular_function;biological_process	[C]membrane part;membrane;organelle part;organelle;cell;[P]metabolic process;cellular process;[F]binding;	1.2124
Cs6g06030	[C]GO:0016021//integral component of membrane;GO:0044425//membrane part;GO:0031224//intrinsic component of membrane;GO:0016020//membrane;[F]GO:0015075//ion transmembrane transporter activity;GO:0015299//solute:proton antiporter activity;GO:0015078//proton transmembrane transporter activity;GO:0008324//cation transmembrane transporter activity;GO:0015318//inorganic molecular entity transmembrane t…	cellular_component;molecular_function	[C]membrane;membrane part;[F]transporter activity;	1.46505
Cs6g06550	[C]GO:0031224//intrinsic component of membrane;GO:0016021//integral component of membrane;GO:0016020//membrane;GO:0044425//membrane part;[F]GO:0003824//catalytic activity;GO:0008236//serine-type peptidase activity;GO:0016787//hydrolase activity;GO:0140096//catalytic activity, acting on a protein;GO:0004175//endopeptidase activity;GO:0017171//serine hydrolase activity;GO:0008233//peptidase activit…	cellular_component;molecular_function	[C]membrane part;membrane;[F]catalytic activity;	1.28616
Cs6g06860	[P]GO:1903825//organic acid transmembrane transport;GO:0055085//transmembrane transport;GO:0051179//localization;GO:0015711//organic anion transport;GO:0071705//nitrogen compound transport;GO:0051234//establishment of localization;GO:0003333//amino acid transmembrane transport;GO:0006811//ion transport;GO:0046942//carboxylic acid transport;GO:0006810//transport;GO:0015849//organic acid transport;…	biological_process;molecular_function;cellular_component	[C]membrane part;membrane;cell;organelle part;organelle;[P]localization;[F]transporter activity;	-2.28797
Cs6g06870	[F]GO:0003824//catalytic activity;GO:0016787//hydrolase activity;GO:0070001//aspartic-type peptidase activity;GO:0004190//aspartic-type endopeptidase activity;GO:0008233//peptidase activity;GO:0070011//peptidase activity, acting on L-amino acid peptides;GO:0004175//endopeptidase activity;GO:0140096//catalytic activity, acting on a protein;	molecular_function	[F]catalytic activity;	-1.73791
Cs6g07400	[P]GO:0009698//phenylpropanoid metabolic process;GO:0046271//phenylpropanoid catabolic process;GO:0071704//organic substance metabolic process;GO:0009808//lignin metabolic process;GO:0006725//cellular aromatic compound metabolic process;GO:0008152//metabolic process;GO:0044248//cellular catabolic process;GO:1901575//organic substance catabolic process;GO:0009056//catabolic process;GO:0019439//aro…	molecular_function;biological_process;cellular_component	[C]extracellular region;[P]metabolic process;cellular process;[F]catalytic activity;binding;	-3.49541
Cs6g07410	[P]GO:0019439//aromatic compound catabolic process;GO:0071704//organic substance metabolic process;GO:1901360//organic cyclic compound metabolic process;GO:0009987//cellular process;GO:0008152//metabolic process;GO:0046274//lignin catabolic process;GO:0046271//phenylpropanoid catabolic process;GO:0044237//cellular metabolic process;GO:0009698//phenylpropanoid metabolic process;GO:0009808//lignin …	biological_process;cellular_component;molecular_function	[C]extracellular region;[P]metabolic process;cellular process;[F]catalytic activity;binding;	-5.13927
Cs6g07450	[P]GO:1901360//organic cyclic compound metabolic process;GO:0019748//secondary metabolic process;GO:0044248//cellular catabolic process;GO:0009808//lignin metabolic process;GO:0008152//metabolic process;GO:1901361//organic cyclic compound catabolic process;GO:0071704//organic substance metabolic process;GO:0044237//cellular metabolic process;GO:0046274//lignin catabolic process;GO:0019439//aromat…	biological_process;molecular_function;cellular_component	[C]extracellular region;[P]metabolic process;cellular process;[F]catalytic activity;binding;	-4.53355
Cs6g07510	[P]GO:0005975//carbohydrate metabolic process;GO:0044238//primary metabolic process;GO:0019318//hexose metabolic process;GO:0044281//small molecule metabolic process;GO:0008152//metabolic process;GO:0071704//organic substance metabolic process;GO:0005996//monosaccharide metabolic process;GO:0006004//fucose metabolic process;[F]GO:0016740//transferase activity;GO:0003824//catalytic activity;GO:001…	molecular_function;biological_process	[P]metabolic process;[F]catalytic activity;	-1.61767
Cs6g07990	[C]GO:0031224//intrinsic component of membrane;GO:0044425//membrane part;GO:0016021//integral component of membrane;GO:0016020//membrane;	cellular_component	[C]membrane;membrane part;	1.16805
Cs6g08210	[P]GO:0071705//nitrogen compound transport;GO:0042886//amide transport;GO:0051234//establishment of localization;GO:0015833//peptide transport;GO:0006886//intracellular protein transport;GO:0070727//cellular macromolecule localization;GO:0051649//establishment of localization in cell;GO:0071702//organic substance transport;GO:0051179//localization;GO:0045184//establishment of protein localization…	biological_process;molecular_function;cellular_component	[C]membrane;organelle part;protein-containing complex;cell;membrane part;organelle;[P]localization;[F]structural molecule activity;	1.83603
Cs6g08600	[P]GO:0006629//lipid metabolic process;GO:0071704//organic substance metabolic process;GO:0044238//primary metabolic process;GO:0008152//metabolic process;[C]GO:0016020//membrane;GO:0044425//membrane part;GO:0016021//integral component of membrane;GO:0031224//intrinsic component of membrane;[F]GO:0016717//oxidoreductase activity, acting on paired donors, with oxidation of a pair of donors resulti…	molecular_function;cellular_component;biological_process	[C]membrane part;membrane;[P]metabolic process;[F]catalytic activity;	-1.22146
Cs6g09150	[P]GO:0055080//cation homeostasis;GO:0006811//ion transport;GO:0048878//chemical homeostasis;GO:0051234//establishment of localization;GO:0065008//regulation of biological quality;GO:0019725//cellular homeostasis;GO:0009987//cellular process;GO:0050801//ion homeostasis;GO:0000041//transition metal ion transport;GO:0006810//transport;GO:0065007//biological regulation;GO:0046916//cellular transitio…	molecular_function;cellular_component;biological_process	[C]cell;[P]cellular process;biological regulation;localization;[F]catalytic activity;binding;	1.86858
Cs6g09400	[C]GO:0016020//membrane;GO:0031224//intrinsic component of membrane;GO:0044425//membrane part;GO:0016021//integral component of membrane;[F]GO:0003824//catalytic activity;GO:0008168//methyltransferase activity;GO:0016740//transferase activity;GO:0016741//transferase activity, transferring one-carbon groups;	molecular_function;cellular_component	[C]membrane part;membrane;[F]catalytic activity;	1.21311
Cs6g09800	[P]GO:0051252//regulation of RNA metabolic process;GO:1903507//negative regulation of nucleic acid-templated transcription;GO:0010556//regulation of macromolecule biosynthetic process;GO:0050789//regulation of biological process;GO:0010468//regulation of gene expression;GO:0031323//regulation of cellular metabolic process;GO:0031327//negative regulation of cellular biosynthetic process;GO:1902679…	biological_process;molecular_function;cellular_component	[C]membrane part;membrane;[P]biological regulation;[F]binding;	-1.37426
Cs6g09950	[P]GO:0071702//organic substance transport;GO:0051179//localization;GO:0033036//macromolecule localization;GO:0006810//transport;GO:0010876//lipid localization;GO:0051234//establishment of localization;GO:0006869//lipid transport;[C]GO:0044425//membrane part;GO:0016021//integral component of membrane;GO:0031224//intrinsic component of membrane;GO:0016020//membrane;[F]GO:0008289//lipid binding;GO:…	molecular_function;biological_process;cellular_component	[C]membrane;membrane part;[P]localization;[F]binding;	-1.00999
Cs6g10110	[C]GO:0016020//membrane;GO:0031224//intrinsic component of membrane;GO:0044425//membrane part;GO:0016021//integral component of membrane;	cellular_component	[C]membrane;membrane part;	1.07247
Cs6g10120	[C]GO:0043229//intracellular organelle;GO:0005622//intracellular;GO:0005634//nucleus;GO:0043226//organelle;GO:0044424//intracellular part;GO:0043231//intracellular membrane-bounded organelle;GO:0005623//cell;GO:0043227//membrane-bounded organelle;GO:0044464//cell part;[F]GO:0005488//binding;GO:0097159//organic cyclic compound binding;GO:0003677//DNA binding;GO:0140110//transcription regulator act…	cellular_component;molecular_function	[C]organelle;cell;[F]transcription regulator activity;binding;	1.22788
Cs6g11040	[C]GO:0016021//integral component of membrane;GO:0016020//membrane;GO:0044425//membrane part;GO:0031224//intrinsic component of membrane;	cellular_component	[C]membrane part;membrane;	-1.94859
Cs6g11460	[C]GO:0016020//membrane;GO:0016021//integral component of membrane;GO:0044425//membrane part;GO:0031224//intrinsic component of membrane;[F]GO:0072509//divalent inorganic cation transmembrane transporter activity;GO:0022857//transmembrane transporter activity;GO:0005385//zinc ion transmembrane transporter activity;GO:0046915//transition metal ion transmembrane transporter activity;GO:0008324//cat…	molecular_function;cellular_component	[C]membrane part;membrane;[F]transporter activity;	1.0475
Cs6g11700	[C]GO:0016020//membrane;GO:0031224//intrinsic component of membrane;GO:0044425//membrane part;GO:0016021//integral component of membrane;[F]GO:0015267//channel activity;GO:0022857//transmembrane transporter activity;GO:0005215//transporter activity;GO:0022803//passive transmembrane transporter activity;	molecular_function;cellular_component	[C]membrane;membrane part;[F]transporter activity;	-2.41026
Cs6g11940	[P]GO:0009699//phenylpropanoid biosynthetic process;GO:0019438//aromatic compound biosynthetic process;GO:0042537//benzene-containing compound metabolic process;GO:1901360//organic cyclic compound metabolic process;GO:0017144//drug metabolic process;GO:0019752//carboxylic acid metabolic process;GO:0006082//organic acid metabolic process;GO:0006558//L-phenylalanine metabolic process;GO:1901605//al…	cellular_component;molecular_function;biological_process	[C]cell;[P]metabolic process;cellular process;[F]catalytic activity;	-1.80329
Cs6g11950	[P]GO:1901361//organic cyclic compound catabolic process;GO:0044237//cellular metabolic process;GO:1901605//alpha-amino acid metabolic process;GO:1901362//organic cyclic compound biosynthetic process;GO:0016053//organic acid biosynthetic process;GO:1901576//organic substance biosynthetic process;GO:0044282//small molecule catabolic process;GO:0009698//phenylpropanoid metabolic process;GO:1901565/…	cellular_component;molecular_function;biological_process	[C]cell;[P]cellular process;metabolic process;[F]catalytic activity;	-1.22303
Cs6g12060	[C]GO:0044425//membrane part;GO:0016021//integral component of membrane;GO:0031224//intrinsic component of membrane;GO:0016020//membrane;	cellular_component	[C]membrane;membrane part;	1.18863
Cs6g12090	[C]GO:0031224//intrinsic component of membrane;GO:0044425//membrane part;GO:0016021//integral component of membrane;GO:0016020//membrane;	cellular_component	[C]membrane;membrane part;	1.31022
Cs6g12110	[C]GO:0016021//integral component of membrane;GO:0016020//membrane;GO:0031224//intrinsic component of membrane;GO:0044425//membrane part;	cellular_component	[C]membrane;membrane part;	1.46342
Cs6g12480	[C]GO:0044424//intracellular part;GO:0005622//intracellular;GO:0030014//CCR4-NOT complex;GO:0032991//protein-containing complex;GO:0005623//cell;GO:0044464//cell part;[F]GO:0005488//binding;GO:0004540//ribonuclease activity;GO:0016787//hydrolase activity;GO:0004527//exonuclease activity;GO:0016896//exoribonuclease activity, producing 5'-phosphomonoesters;GO:0008408//3'-5' exonuclease activity;GO:…	molecular_function;cellular_component	[C]protein-containing complex;cell;[F]binding;catalytic activity;	1.20686
Cs6g12740	[P]GO:0044085//cellular component biogenesis;GO:0071840//cellular component organization or biogenesis;GO:0042254//ribosome biogenesis;GO:0022613//ribonucleoprotein complex biogenesis;[C]GO:0043227//membrane-bounded organelle;GO:0043226//organelle;GO:0005622//intracellular;GO:0044424//intracellular part;GO:0005634//nucleus;GO:0005623//cell;GO:0043229//intracellular organelle;GO:0043231//intracell…	molecular_function;biological_process;cellular_component	[C]organelle;cell;[P]cellular component organization or biogenesis;[F]binding;catalytic activity;	-2.06903
Cs6g12870	[F]GO:0016747//transferase activity, transferring acyl groups other than amino-acyl groups;GO:0003824//catalytic activity;GO:0016746//transferase activity, transferring acyl groups;GO:0016740//transferase activity;	molecular_function	[F]catalytic activity;	-2.7427
Cs6g13820	[C]GO:0016021//integral component of membrane;GO:0044425//membrane part;GO:0016020//membrane;GO:0031224//intrinsic component of membrane;	cellular_component	[C]membrane;membrane part;	1.51534
Cs6g14540	[F]GO:0016836//hydro-lyase activity;GO:0004089//carbonate dehydratase activity;GO:0016835//carbon-oxygen lyase activity;GO:0043167//ion binding;GO:0003824//catalytic activity;GO:0005488//binding;GO:0008270//zinc ion binding;GO:0043169//cation binding;GO:0016829//lyase activity;GO:0046872//metal ion binding;GO:0046914//transition metal ion binding;	molecular_function	[F]catalytic activity;binding;	-1.82556
Cs6g15070	[C]GO:0016021//integral component of membrane;GO:0044425//membrane part;GO:0031224//intrinsic component of membrane;GO:0016020//membrane;[F]GO:0005215//transporter activity;GO:0022857//transmembrane transporter activity;	molecular_function;cellular_component	[C]membrane part;membrane;[F]transporter activity;	-1.3732
Cs6g15140	[C]GO:0044425//membrane part;GO:0016020//membrane;GO:0016021//integral component of membrane;GO:0031224//intrinsic component of membrane;	cellular_component	[C]membrane part;membrane;	2.09237
Cs6g15730	[C]GO:0031224//intrinsic component of membrane;GO:0044425//membrane part;GO:0016021//integral component of membrane;GO:0016020//membrane;	cellular_component	[C]membrane part;membrane;	1.18556
Cs6g15820	[C]GO:0016020//membrane;GO:0031224//intrinsic component of membrane;GO:0044425//membrane part;GO:0016021//integral component of membrane;	cellular_component	[C]membrane part;membrane;	1.55752
Cs6g15930	[P]GO:0044262//cellular carbohydrate metabolic process;GO:0008152//metabolic process;GO:0005975//carbohydrate metabolic process;GO:0044238//primary metabolic process;GO:0044237//cellular metabolic process;GO:0005984//disaccharide metabolic process;GO:0071704//organic substance metabolic process;GO:0009987//cellular process;GO:0005985//sucrose metabolic process;GO:0009311//oligosaccharide metaboli…	molecular_function;biological_process	[P]cellular process;metabolic process;[F]catalytic activity;	-1.06785
Cs6g16770	[P]GO:0044238//primary metabolic process;GO:0008152//metabolic process;GO:0005975//carbohydrate metabolic process;GO:0071704//organic substance metabolic process;[F]GO:0003824//catalytic activity;GO:0016787//hydrolase activity;GO:0016798//hydrolase activity, acting on glycosyl bonds;GO:0004553//hydrolase activity, hydrolyzing O-glycosyl compounds;	molecular_function;biological_process	[P]metabolic process;[F]catalytic activity;	-4.59495
Cs6g16840	[C]GO:0044425//membrane part;GO:0031224//intrinsic component of membrane;GO:0016020//membrane;GO:0016021//integral component of membrane;	cellular_component	[C]membrane part;membrane;	-2.14603
Cs6g17290	[F]GO:0016787//hydrolase activity;GO:0016788//hydrolase activity, acting on ester bonds;GO:0003824//catalytic activity;	molecular_function	[F]catalytic activity;	-4.35576
Cs6g18320	[F]GO:0003824//catalytic activity;GO:0016853//isomerase activity;GO:0016854//racemase and epimerase activity;GO:0016855//racemase and epimerase activity, acting on amino acids and derivatives;	molecular_function	[F]catalytic activity;	-2.0008
Cs6g19180	[P]GO:0046700//heterocycle catabolic process;GO:0006807//nitrogen compound metabolic process;GO:0044237//cellular metabolic process;GO:0006560//proline metabolic process;GO:0009065//glutamine family amino acid catabolic process;GO:1901361//organic cyclic compound catabolic process;GO:0009987//cellular process;GO:0044248//cellular catabolic process;GO:0019752//carboxylic acid metabolic process;GO:…	molecular_function;biological_process	[P]metabolic process;cellular process;[F]catalytic activity;	-1.10952
Cs6g19610	[C]GO:0016021//integral component of membrane;GO:0031224//intrinsic component of membrane;GO:0044425//membrane part;GO:0016020//membrane;[F]GO:0043167//ion binding;GO:0003824//catalytic activity;GO:0030554//adenyl nucleotide binding;GO:1901363//heterocyclic compound binding;GO:0016773//phosphotransferase activity, alcohol group as acceptor;GO:0032553//ribonucleotide binding;GO:0097367//carbohydra…	molecular_function;cellular_component	[C]membrane;membrane part;[F]binding;catalytic activity;	1.60668
Cs6g19630	[P]GO:0042592//homeostatic process;GO:0008202//steroid metabolic process;GO:0009058//biosynthetic process;GO:0042445//hormone metabolic process;GO:1901362//organic cyclic compound biosynthetic process;GO:0048878//chemical homeostasis;GO:0055088//lipid homeostasis;GO:0016131//brassinosteroid metabolic process;GO:0032501//multicellular organismal process;GO:1901615//organic hydroxy compound metabol…	molecular_function;cellular_component;biological_process	[C]membrane part;membrane;[P]developmental process;multicellular organismal process;metabolic process;biological regulation;[F]catalytic activity;binding;	1.10249
Cs6g19710	[P]GO:0045935//positive regulation of nucleobase-containing compound metabolic process;GO:0050794//regulation of cellular process;GO:0048522//positive regulation of cellular process;GO:0050789//regulation of biological process;GO:0031326//regulation of cellular biosynthetic process;GO:0010604//positive regulation of macromolecule metabolic process;GO:1903508//positive regulation of nucleic acid-t…	biological_process;cellular_component;molecular_function	[C]cell;organelle;[P]biological regulation;[F]binding;transcription regulator activity;	-1.28129
Cs6g20290	[C]GO:0016021//integral component of membrane;GO:0044425//membrane part;GO:0031224//intrinsic component of membrane;GO:0016020//membrane;[F]GO:0097159//organic cyclic compound binding;GO:0005524//ATP binding;GO:1901363//heterocyclic compound binding;GO:0016818//hydrolase activity, acting on acid anhydrides, in phosphorus-containing anhydrides;GO:0032559//adenyl ribonucleotide binding;GO:0022857//…	molecular_function;cellular_component	[C]membrane part;membrane;[F]transporter activity;binding;catalytic activity;	1.53222
Cs6g21120	[P]GO:0051171//regulation of nitrogen compound metabolic process;GO:2001141//regulation of RNA biosynthetic process;GO:0019219//regulation of nucleobase-containing compound metabolic process;GO:0065007//biological regulation;GO:0050789//regulation of biological process;GO:0009889//regulation of biosynthetic process;GO:1903506//regulation of nucleic acid-templated transcription;GO:0060255//regulat…	molecular_function;biological_process	[P]biological regulation;[F]binding;	1.23794
Cs6g21340	[C]GO:0016021//integral component of membrane;GO:0031224//intrinsic component of membrane;GO:0016020//membrane;GO:0044425//membrane part;[F]GO:0004175//endopeptidase activity;GO:0004222//metalloendopeptidase activity;GO:0070011//peptidase activity, acting on L-amino acid peptides;GO:0140096//catalytic activity, acting on a protein;GO:0016787//hydrolase activity;GO:0008270//zinc ion binding;GO:190…	cellular_component;molecular_function	[C]membrane part;membrane;[F]binding;catalytic activity;	1.79737
Cs6g22030	[F]GO:1901363//heterocyclic compound binding;GO:0097159//organic cyclic compound binding;GO:0005488//binding;GO:0003676//nucleic acid binding;	molecular_function	[F]binding;	2.57497
Cs7g01050	[P]GO:0006869//lipid transport;GO:0071702//organic substance transport;GO:0010876//lipid localization;GO:0033036//macromolecule localization;GO:0051234//establishment of localization;GO:0006810//transport;GO:0051179//localization;[F]GO:0008289//lipid binding;GO:0005488//binding;	molecular_function;biological_process	[P]localization;[F]binding;	-2.12838
Cs7g01290	[C]GO:0044424//intracellular part;GO:0044464//cell part;GO:0043226//organelle;GO:0005623//cell;GO:0043231//intracellular membrane-bounded organelle;GO:0043229//intracellular organelle;GO:0005622//intracellular;GO:0043227//membrane-bounded organelle;GO:0005634//nucleus;[F]GO:0005488//binding;GO:0097159//organic cyclic compound binding;GO:1901363//heterocyclic compound binding;GO:0003676//nucleic a…	molecular_function;cellular_component	[C]cell;organelle;[F]binding;	-2.86797
Cs7g01380	[P]GO:0005975//carbohydrate metabolic process;GO:0071704//organic substance metabolic process;GO:0044238//primary metabolic process;GO:0008152//metabolic process;[F]GO:0016798//hydrolase activity, acting on glycosyl bonds;GO:0003824//catalytic activity;GO:0004553//hydrolase activity, hydrolyzing O-glycosyl compounds;GO:0016787//hydrolase activity;	biological_process;molecular_function	[P]metabolic process;[F]catalytic activity;	-1.12939
Cs7g01690	[P]GO:0048229//gametophyte development;GO:0017144//drug metabolic process;GO:0044237//cellular metabolic process;GO:0045229//external encapsulating structure organization;GO:1901575//organic substance catabolic process;GO:0045490//pectin catabolic process;GO:0090567//reproductive shoot system development;GO:0048609//multicellular organismal reproductive process;GO:0051704//multi-organism process;…	cellular_component;biological_process;molecular_function	[C]extracellular region;[P]cellular process;developmental process;multicellular organismal process;reproductive process;reproduction;cellular component organization or biogenesis;multi-organism process;metabolic process;[F]catalytic activity;	-3.15683
Cs7g01980	[F]GO:0016301//kinase activity;GO:0003824//catalytic activity;GO:0016740//transferase activity;GO:0016772//transferase activity, transferring phosphorus-containing groups;	molecular_function	[F]catalytic activity;	-1.99285
Cs7g02380	[C]GO:0031224//intrinsic component of membrane;GO:0005886//plasma membrane;GO:0031226//intrinsic component of plasma membrane;GO:0044459//plasma membrane part;GO:0044425//membrane part;GO:0005623//cell;GO:0005887//integral component of plasma membrane;GO:0071944//cell periphery;GO:0016021//integral component of membrane;GO:0044464//cell part;GO:0016020//membrane;[F]GO:0008144//drug binding;GO:000…	cellular_component;molecular_function	[C]membrane;membrane part;cell;[F]transporter activity;binding;catalytic activity;	-2.49541
Cs7g02670	[F]GO:0043168//anion binding;GO:0043169//cation binding;GO:0005544//calcium-dependent phospholipid binding;GO:0005509//calcium ion binding;GO:0008289//lipid binding;GO:0046872//metal ion binding;GO:0005488//binding;GO:0005543//phospholipid binding;GO:0043167//ion binding;	molecular_function	[F]binding;	1.26231
Cs7g03880	[P]GO:0009416//response to light stimulus;GO:0009606//tropism;GO:0009628//response to abiotic stimulus;GO:0009605//response to external stimulus;GO:0009314//response to radiation;GO:0009637//response to blue light;GO:0009638//phototropism;GO:0050896//response to stimulus;	biological_process	[P]response to stimulus;	1.01238
Cs7g03950	[C]GO:0071944//cell periphery;GO:0005886//plasma membrane;GO:0031224//intrinsic component of membrane;GO:0016021//integral component of membrane;GO:0016020//membrane;GO:0005623//cell;GO:0044425//membrane part;GO:0044464//cell part;	cellular_component	[C]cell;membrane part;membrane;	1.03178
Cs7g04260	[C]GO:0043227//membrane-bounded organelle;GO:0043229//intracellular organelle;GO:0005634//nucleus;GO:0043226//organelle;GO:0005622//intracellular;GO:0043231//intracellular membrane-bounded organelle;GO:0005623//cell;GO:0044464//cell part;GO:0044424//intracellular part;[F]GO:1901363//heterocyclic compound binding;GO:0003677//DNA binding;GO:0097159//organic cyclic compound binding;GO:0140110//trans…	cellular_component;molecular_function	[C]cell;organelle;[F]binding;transcription regulator activity;	-2.33192
Cs7g04410	[C]GO:0043231//intracellular membrane-bounded organelle;GO:0005623//cell;GO:0043229//intracellular organelle;GO:0044424//intracellular part;GO:0043226//organelle;GO:0005622//intracellular;GO:0044464//cell part;GO:0005634//nucleus;GO:0043227//membrane-bounded organelle;[F]GO:0003676//nucleic acid binding;GO:1901363//heterocyclic compound binding;GO:0003700//DNA-binding transcription factor activit…	cellular_component;molecular_function	[C]cell;organelle;[F]binding;transcription regulator activity;	1.84191
Cs7g04880	[P]GO:0051049//regulation of transport;GO:0034765//regulation of ion transmembrane transport;GO:0043269//regulation of ion transport;GO:0032879//regulation of localization;GO:0065007//biological regulation;GO:0050789//regulation of biological process;GO:0034762//regulation of transmembrane transport;[C]GO:0031224//intrinsic component of membrane;GO:0016021//integral component of membrane;GO:00444…	cellular_component;biological_process;molecular_function	[C]membrane part;membrane;[P]biological regulation;[F]transporter activity;	1.53598
Cs7g05540	[P]GO:0009725//response to hormone;GO:0009719//response to endogenous stimulus;GO:0050794//regulation of cellular process;GO:0071365//cellular response to auxin stimulus;GO:2001141//regulation of RNA biosynthetic process;GO:0060255//regulation of macromolecule metabolic process;GO:1903506//regulation of nucleic acid-templated transcription;GO:0006355//regulation of transcription, DNA-templated;GO…	cellular_component;biological_process	[C]membrane;cell;organelle;membrane part;[P]biological regulation;response to stimulus;cellular process;signaling;	2.22828
Cs7g05870	[P]GO:0051252//regulation of RNA metabolic process;GO:0031323//regulation of cellular metabolic process;GO:0006355//regulation of transcription, DNA-templated;GO:0019219//regulation of nucleobase-containing compound metabolic process;GO:0010556//regulation of macromolecule biosynthetic process;GO:0031326//regulation of cellular biosynthetic process;GO:0051171//regulation of nitrogen compound meta…	biological_process	[P]biological regulation;	1.18266
Cs7g06030	[C]GO:0016021//integral component of membrane;GO:0044425//membrane part;GO:0016020//membrane;GO:0031224//intrinsic component of membrane;[F]GO:0016740//transferase activity;GO:0003824//catalytic activity;GO:0016765//transferase activity, transferring alkyl or aryl (other than methyl) groups;	cellular_component;molecular_function	[C]membrane;membrane part;[F]catalytic activity;	-1.01916
Cs7g06080	[C]GO:0016020//membrane;GO:0044425//membrane part;GO:0016021//integral component of membrane;GO:0031224//intrinsic component of membrane;[F]GO:0016765//transferase activity, transferring alkyl or aryl (other than methyl) groups;GO:0016740//transferase activity;GO:0003824//catalytic activity;	molecular_function;cellular_component	[C]membrane;membrane part;[F]catalytic activity;	-4.34984
Cs7g06120	[C]GO:0043227//membrane-bounded organelle;GO:0005623//cell;GO:0043226//organelle;GO:0044464//cell part;GO:0043229//intracellular organelle;GO:0005634//nucleus;GO:0005622//intracellular;GO:0044424//intracellular part;GO:0043231//intracellular membrane-bounded organelle;[F]GO:0003700//DNA-binding transcription factor activity;GO:1901363//heterocyclic compound binding;GO:0005488//binding;GO:0003677/…	molecular_function;cellular_component	[C]cell;organelle;[F]transcription regulator activity;binding;	-1.31222
Cs7g06870	[P]GO:0051955//regulation of amino acid transport;GO:1903959//regulation of anion transmembrane transport;GO:0080143//regulation of amino acid export;GO:0050789//regulation of biological process;GO:0051952//regulation of amine transport;GO:1903789//regulation of amino acid transmembrane transport;GO:0032890//regulation of organic acid transport;GO:0065007//biological regulation;GO:0032879//regula…	biological_process;cellular_component	[C]membrane part;membrane;[P]biological regulation;	1.15602
Cs7g06920	[P]GO:0051239//regulation of multicellular organismal process;GO:0090257//regulation of muscle system process;GO:0006937//regulation of muscle contraction;GO:0065007//biological regulation;GO:0044057//regulation of system process;GO:0006940//regulation of smooth muscle contraction;GO:0050789//regulation of biological process;[C]GO:0016020//membrane;GO:0016021//integral component of membrane;GO:00…	molecular_function;cellular_component;biological_process	[C]membrane;membrane part;[P]biological regulation;[F]transporter activity;molecular transducer activity;	1.16405
Cs7g07450	[P]GO:0006725//cellular aromatic compound metabolic process;GO:0050896//response to stimulus;GO:0006950//response to stress;GO:0071704//organic substance metabolic process;GO:0043170//macromolecule metabolic process;GO:0008152//metabolic process;GO:0009987//cellular process;GO:0044238//primary metabolic process;GO:0044237//cellular metabolic process;GO:0006807//nitrogen compound metabolic process…	molecular_function;biological_process	[P]response to stimulus;cellular process;metabolic process;[F]catalytic activity;	-1.03157
Cs7g07570	[C]GO:0016020//membrane;GO:0031224//intrinsic component of membrane;GO:0044425//membrane part;GO:0016021//integral component of membrane;	cellular_component	[C]membrane;membrane part;	1.03031
Cs7g07680	[C]GO:0016021//integral component of membrane;GO:0031224//intrinsic component of membrane;GO:0044425//membrane part;GO:0016020//membrane;[F]GO:0035639//purine ribonucleoside triphosphate binding;GO:0003824//catalytic activity;GO:0032559//adenyl ribonucleotide binding;GO:0017076//purine nucleotide binding;GO:0004672//protein kinase activity;GO:0030554//adenyl nucleotide binding;GO:0005488//binding…	molecular_function;cellular_component	[C]membrane part;membrane;[F]catalytic activity;binding;	-1.02593
Cs7g07860	[C]GO:0044422//organelle part;GO:0044424//intracellular part;GO:0005856//cytoskeleton;GO:0005623//cell;GO:0015630//microtubule cytoskeleton;GO:0043229//intracellular organelle;GO:0005622//intracellular;GO:0099080//supramolecular complex;GO:0044446//intracellular organelle part;GO:0044464//cell part;GO:0043228//non-membrane-bounded organelle;GO:0005874//microtubule;GO:0099513//polymeric cytoskelet…	molecular_function;cellular_component	[C]cell;organelle;organelle part;supramolecular complex;[F]binding;	-1.02547
Cs7g08030	[F]GO:0005488//binding;GO:0097159//organic cyclic compound binding;GO:1901363//heterocyclic compound binding;GO:0003676//nucleic acid binding;	molecular_function	[F]binding;	5.57497
Cs7g08260	[P]GO:0050896//response to stimulus;GO:0006950//response to stress;GO:0006952//defense response;	biological_process	[P]response to stimulus;	-1.51588
Cs7g08460	[P]GO:0071669//plant-type cell wall organization or biogenesis;GO:0043170//macromolecule metabolic process;GO:0044260//cellular macromolecule metabolic process;GO:0044262//cellular carbohydrate metabolic process;GO:0009827//plant-type cell wall modification;GO:0008152//metabolic process;GO:0044036//cell wall macromolecule metabolic process;GO:0009831//plant-type cell wall modification involved in…	biological_process;molecular_function;cellular_component	[C]extracellular region;cell;membrane part;membrane;[P]cellular component organization or biogenesis;growth;metabolic process;cellular process;[F]catalytic activity;	-1.85582
Cs7g08770	[P]GO:0006012//galactose metabolic process;GO:0008152//metabolic process;GO:0019318//hexose metabolic process;GO:0044238//primary metabolic process;GO:0044281//small molecule metabolic process;GO:0005996//monosaccharide metabolic process;GO:0005975//carbohydrate metabolic process;GO:0071704//organic substance metabolic process;[F]GO:0003824//catalytic activity;GO:0016758//transferase activity, tr…	molecular_function;biological_process	[P]metabolic process;[F]catalytic activity;	1.55902
Cs7g10200	[C]GO:0016020//membrane;GO:0044425//membrane part;GO:0016021//integral component of membrane;GO:0031224//intrinsic component of membrane;[F]GO:0035639//purine ribonucleoside triphosphate binding;GO:0032555//purine ribonucleotide binding;GO:1901363//heterocyclic compound binding;GO:0005524//ATP binding;GO:0005215//transporter activity;GO:0043168//anion binding;GO:0042623//ATPase activity, coupled;…	cellular_component;molecular_function	[C]membrane part;membrane;[F]catalytic activity;transporter activity;binding;	1.23028
Cs7g10570	[C]GO:0044425//membrane part;GO:0016021//integral component of membrane;GO:0031224//intrinsic component of membrane;GO:0016020//membrane;[F]GO:0046872//metal ion binding;GO:0003824//catalytic activity;GO:0005488//binding;GO:0020037//heme binding;GO:0016491//oxidoreductase activity;GO:0043169//cation binding;GO:1901363//heterocyclic compound binding;GO:0097159//organic cyclic compound binding;GO:0…	cellular_component;molecular_function	[C]membrane;membrane part;[F]catalytic activity;binding;	-2.55056
Cs7g10840	[F]GO:0016874//ligase activity;GO:0003824//catalytic activity;	molecular_function	[F]catalytic activity;	-2.54604
Cs7g10990	[C]GO:0044464//cell part;GO:0043227//membrane-bounded organelle;GO:0043226//organelle;GO:0005622//intracellular;GO:0044424//intracellular part;GO:0005634//nucleus;GO:0005623//cell;GO:0043231//intracellular membrane-bounded organelle;GO:0043229//intracellular organelle;[F]GO:1901363//heterocyclic compound binding;GO:0003676//nucleic acid binding;GO:0005488//binding;GO:0043167//ion binding;GO:00468…	molecular_function;cellular_component	[C]organelle;cell;[F]binding;	-2.21944
Cs7g11020	[C]GO:0005623//cell;GO:0043227//membrane-bounded organelle;GO:0044464//cell part;GO:0043231//intracellular membrane-bounded organelle;GO:0043226//organelle;GO:0044424//intracellular part;GO:0005634//nucleus;GO:0043229//intracellular organelle;GO:0005622//intracellular;[F]GO:0043565//sequence-specific DNA binding;GO:0003700//DNA-binding transcription factor activity;GO:1901363//heterocyclic compou…	cellular_component;molecular_function	[C]organelle;cell;[F]transcription regulator activity;binding;	-1.16898
Cs7g11190	[P]GO:0006355//regulation of transcription, DNA-templated;GO:2001141//regulation of RNA biosynthetic process;GO:0060255//regulation of macromolecule metabolic process;GO:0009889//regulation of biosynthetic process;GO:1903506//regulation of nucleic acid-templated transcription;GO:0051171//regulation of nitrogen compound metabolic process;GO:0010556//regulation of macromolecule biosynthetic process…	cellular_component;molecular_function;biological_process	[C]cell;organelle;[P]biological regulation;[F]binding;	-1.35102
Cs7g11300	[C]GO:0044425//membrane part;GO:0031224//intrinsic component of membrane;GO:0016020//membrane;GO:0016021//integral component of membrane;[F]GO:0046872//metal ion binding;GO:0097159//organic cyclic compound binding;GO:0043167//ion binding;GO:0020037//heme binding;GO:0005488//binding;GO:0043169//cation binding;GO:0046906//tetrapyrrole binding;GO:0048037//cofactor binding;GO:0005506//iron ion bindin…	cellular_component;molecular_function	[C]membrane;membrane part;[F]binding;catalytic activity;	2.22659
Cs7g11810	[P]GO:0009893//positive regulation of metabolic process;GO:0010604//positive regulation of macromolecule metabolic process;GO:0009891//positive regulation of biosynthetic process;GO:0051173//positive regulation of nitrogen compound metabolic process;GO:2000112//regulation of cellular macromolecule biosynthetic process;GO:1903506//regulation of nucleic acid-templated transcription;GO:0031325//posi…	molecular_function;biological_process;cellular_component	[C]cell;organelle;[P]biological regulation;[F]transcription regulator activity;binding;	-1.12246
Cs7g12370	[P]GO:0017001//antibiotic catabolic process;GO:0008152//metabolic process;GO:0009987//cellular process;GO:0051186//cofactor metabolic process;GO:0050896//response to stimulus;GO:0017144//drug metabolic process;GO:0044237//cellular metabolic process;GO:0016999//antibiotic metabolic process;GO:0044248//cellular catabolic process;GO:0006950//response to stress;GO:0042743//hydrogen peroxide metabolic…	biological_process;cellular_component;molecular_function	[C]extracellular region;[P]cellular process;metabolic process;response to stimulus;[F]antioxidant activity;binding;catalytic activity;	-5.33192
Cs7g12620	[C]GO:0016021//integral component of membrane;GO:0044425//membrane part;GO:0031224//intrinsic component of membrane;GO:0016020//membrane;[F]GO:0032559//adenyl ribonucleotide binding;GO:0016787//hydrolase activity;GO:1901363//heterocyclic compound binding;GO:0032553//ribonucleotide binding;GO:0016817//hydrolase activity, acting on acid anhydrides;GO:0097367//carbohydrate derivative binding;GO:0043…	cellular_component;molecular_function	[C]membrane;membrane part;[F]binding;catalytic activity;	1.29257
Cs7g13100	[C]GO:0016021//integral component of membrane;GO:0016020//membrane;GO:0031224//intrinsic component of membrane;GO:0044425//membrane part;	cellular_component	[C]membrane;membrane part;	-1.11875
Cs7g13530	[P]GO:0044237//cellular metabolic process;GO:0006979//response to oxidative stress;GO:0009987//cellular process;GO:0050896//response to stimulus;GO:0006950//response to stress;GO:0042744//hydrogen peroxide catabolic process;GO:0072593//reactive oxygen species metabolic process;GO:0042737//drug catabolic process;GO:0042743//hydrogen peroxide metabolic process;GO:0051186//cofactor metabolic process…	molecular_function;cellular_component;biological_process	[C]extracellular region;[P]cellular process;response to stimulus;metabolic process;[F]antioxidant activity;catalytic activity;binding;	-2.13927
Cs7g13930	[C]GO:0044425//membrane part;GO:0016021//integral component of membrane;GO:0016020//membrane;GO:0031224//intrinsic component of membrane;[F]GO:0043169//cation binding;GO:0004497//monooxygenase activity;GO:0097159//organic cyclic compound binding;GO:0003824//catalytic activity;GO:0005506//iron ion binding;GO:0016491//oxidoreductase activity;GO:1901363//heterocyclic compound binding;GO:0046914//tra…	molecular_function;cellular_component	[C]membrane part;membrane;[F]binding;catalytic activity;	-2.05263
Cs7g14290	[C]GO:0016021//integral component of membrane;GO:0044425//membrane part;GO:0016020//membrane;GO:0031224//intrinsic component of membrane;[F]GO:0097159//organic cyclic compound binding;GO:0043167//ion binding;GO:0016301//kinase activity;GO:0036094//small molecule binding;GO:0005488//binding;GO:0016772//transferase activity, transferring phosphorus-containing groups;GO:0008144//drug binding;GO:0097…	molecular_function;cellular_component	[C]membrane;membrane part;[F]catalytic activity;binding;	1.23446
Cs7g14760	[P]GO:0007165//signal transduction;GO:0050896//response to stimulus;GO:0009987//cellular process;GO:0006629//lipid metabolic process;GO:0007154//cell communication;GO:0023052//signaling;GO:0008152//metabolic process;GO:0044238//primary metabolic process;GO:0016042//lipid catabolic process;GO:0065007//biological regulation;GO:0009056//catabolic process;GO:0050794//regulation of cellular process;GO…	molecular_function;biological_process	[P]cellular process;signaling;metabolic process;biological regulation;response to stimulus;[F]catalytic activity;	1.15691
Cs7g15050	[C]GO:0005634//nucleus;GO:0043227//membrane-bounded organelle;GO:0005623//cell;GO:0005622//intracellular;GO:0043228//non-membrane-bounded organelle;GO:0098687//chromosomal region;GO:0044422//organelle part;GO:0044424//intracellular part;GO:0005694//chromosome;GO:0043229//intracellular organelle;GO:0044427//chromosomal part;GO:0043232//intracellular non-membrane-bounded organelle;GO:0044464//cell …	molecular_function;cellular_component	[C]organelle;organelle part;cell;[F]binding;catalytic activity;	-1.16199
Cs7g15220	[P]GO:0006351//transcription, DNA-templated;GO:0019438//aromatic compound biosynthetic process;GO:0009058//biosynthetic process;GO:0006725//cellular aromatic compound metabolic process;GO:0050794//regulation of cellular process;GO:0097659//nucleic acid-templated transcription;GO:0071704//organic substance metabolic process;GO:0050789//regulation of biological process;GO:0051252//regulation of RNA…	cellular_component;biological_process;molecular_function	[C]cell;organelle;[P]cellular process;metabolic process;biological regulation;developmental process;[F]binding;	1.01399
Cs7g15760	[F]GO:0016740//transferase activity;GO:0003824//catalytic activity;	molecular_function	[F]catalytic activity;	1.0641
Cs7g16280	[C]GO:0044425//membrane part;GO:0016020//membrane;GO:0031224//intrinsic component of membrane;GO:0016021//integral component of membrane;[F]GO:0005215//transporter activity;GO:0022804//active transmembrane transporter activity;GO:0015238//drug transmembrane transporter activity;GO:0022857//transmembrane transporter activity;GO:0015291//secondary active transmembrane transporter activity;GO:001529…	molecular_function;cellular_component	[C]membrane;membrane part;[F]transporter activity;	-1.28048
Cs7g16290	[C]GO:0016021//integral component of membrane;GO:0044425//membrane part;GO:0031224//intrinsic component of membrane;GO:0016020//membrane;[F]GO:0022804//active transmembrane transporter activity;GO:0015238//drug transmembrane transporter activity;GO:0015297//antiporter activity;GO:0022857//transmembrane transporter activity;GO:0005215//transporter activity;GO:0015291//secondary active transmembran…	molecular_function;cellular_component	[C]membrane;membrane part;[F]transporter activity;	-1.4672
Cs7g16390	[P]GO:1901566//organonitrogen compound biosynthetic process;GO:0009070//serine family amino acid biosynthetic process;GO:0044283//small molecule biosynthetic process;GO:0008152//metabolic process;GO:0006790//sulfur compound metabolic process;GO:0006535//cysteine biosynthetic process from serine;GO:0044237//cellular metabolic process;GO:0016053//organic acid biosynthetic process;GO:0009069//serine…	molecular_function;biological_process	[P]cellular process;metabolic process;[F]catalytic activity;	-1.03538
Cs7g16430	[C]GO:0044425//membrane part;GO:0031224//intrinsic component of membrane;GO:0016020//membrane;GO:0016021//integral component of membrane;	cellular_component	[C]membrane part;membrane;	-1.07512
Cs7g16680	[F]GO:0036094//small molecule binding;GO:0030554//adenyl nucleotide binding;GO:0097367//carbohydrate derivative binding;GO:0008144//drug binding;GO:0000166//nucleotide binding;GO:0032553//ribonucleotide binding;GO:0005488//binding;GO:1901363//heterocyclic compound binding;GO:0043167//ion binding;GO:0032555//purine ribonucleotide binding;GO:0097159//organic cyclic compound binding;GO:0043168//anio…	molecular_function	[F]binding;	-1.23759
Cs7g16890	[P]GO:2000026//regulation of multicellular organismal development;GO:0051240//positive regulation of multicellular organismal process;GO:0048580//regulation of post-embryonic development;GO:0065007//biological regulation;GO:0050793//regulation of developmental process;GO:0051239//regulation of multicellular organismal process;GO:0048582//positive regulation of post-embryonic development;GO:005109…	biological_process	[P]biological regulation;	-2.96883
Cs7g16950	[C]GO:0016021//integral component of membrane;GO:0016020//membrane;GO:0044425//membrane part;GO:0031224//intrinsic component of membrane;	cellular_component	[C]membrane;membrane part;	-1.04075
Cs7g17020	[P]GO:1901360//organic cyclic compound metabolic process;GO:1901362//organic cyclic compound biosynthetic process;GO:0042445//hormone metabolic process;GO:0055114//oxidation-reduction process;GO:0055088//lipid homeostasis;GO:0016125//sterol metabolic process;GO:0006629//lipid metabolic process;GO:0048856//anatomical structure development;GO:0016129//phytosteroid biosynthetic process;GO:0008202//s…	biological_process;molecular_function;cellular_component	[C]membrane part;membrane;[P]multicellular organismal process;biological regulation;developmental process;metabolic process;[F]binding;catalytic activity;	-2.57824
Cs7g17180	[C]GO:0043231//intracellular membrane-bounded organelle;GO:0005634//nucleus;GO:0005622//intracellular;GO:0043229//intracellular organelle;GO:0043227//membrane-bounded organelle;GO:0043226//organelle;GO:0044424//intracellular part;GO:0044464//cell part;GO:0005623//cell;[F]GO:0043565//sequence-specific DNA binding;GO:0003676//nucleic acid binding;GO:1901363//heterocyclic compound binding;GO:0003677…	cellular_component;molecular_function	[C]organelle;cell;[F]binding;transcription regulator activity;	-1.86797
Cs7g17370	[C]GO:0031224//intrinsic component of membrane;GO:0044425//membrane part;GO:0016020//membrane;GO:0016021//integral component of membrane;[F]GO:0016740//transferase activity;GO:0003824//catalytic activity;GO:0016765//transferase activity, transferring alkyl or aryl (other than methyl) groups;	cellular_component;molecular_function	[C]membrane;membrane part;[F]catalytic activity;	1.20674
Cs7g17375	[C]GO:0016021//integral component of membrane;GO:0016020//membrane;GO:0031224//intrinsic component of membrane;GO:0044425//membrane part;	cellular_component	[C]membrane part;membrane;	-1.01397
Cs7g17820	[F]GO:0008236//serine-type peptidase activity;GO:0016787//hydrolase activity;GO:0070011//peptidase activity, acting on L-amino acid peptides;GO:0140096//catalytic activity, acting on a protein;GO:0003824//catalytic activity;GO:0008233//peptidase activity;GO:0017171//serine hydrolase activity;	molecular_function	[F]catalytic activity;	1.81104
Cs7g17940	[P]GO:0009987//cellular process;GO:0050789//regulation of biological process;GO:0031047//gene silencing by RNA;GO:0060255//regulation of macromolecule metabolic process;GO:0019222//regulation of metabolic process;GO:0010605//negative regulation of macromolecule metabolic process;GO:0009892//negative regulation of metabolic process;GO:0048519//negative regulation of biological process;GO:0010629//…	biological_process;molecular_function	[P]biological regulation;cellular process;[F]binding;	1.05913
Cs7g18100	[P]GO:0008152//metabolic process;GO:0071704//organic substance metabolic process;GO:0005975//carbohydrate metabolic process;GO:0044238//primary metabolic process;[C]GO:0031224//intrinsic component of membrane;GO:0044425//membrane part;GO:0016021//integral component of membrane;GO:0016020//membrane;[F]GO:0032559//adenyl ribonucleotide binding;GO:0032553//ribonucleotide binding;GO:0016740//transfer…	cellular_component;biological_process;molecular_function	[C]membrane part;membrane;[P]metabolic process;[F]catalytic activity;binding;	1.57961
Cs7g18190	[P]GO:0008152//metabolic process;GO:0071704//organic substance metabolic process;GO:0005975//carbohydrate metabolic process;GO:0044238//primary metabolic process;[F]GO:0016772//transferase activity, transferring phosphorus-containing groups;GO:0140096//catalytic activity, acting on a protein;GO:1901265//nucleoside phosphate binding;GO:0043167//ion binding;GO:0097367//carbohydrate derivative bindi…	molecular_function;biological_process	[P]metabolic process;[F]catalytic activity;binding;	1.02065
Cs7g18530	[F]GO:0005488//binding;GO:0000287//magnesium ion binding;GO:0016838//carbon-oxygen lyase activity, acting on phosphates;GO:0043167//ion binding;GO:0010333//terpene synthase activity;GO:0043169//cation binding;GO:0016829//lyase activity;GO:0003824//catalytic activity;GO:0016835//carbon-oxygen lyase activity;GO:0046872//metal ion binding;	molecular_function	[F]binding;catalytic activity;	-1.30756
Cs7g18730	[C]GO:0031224//intrinsic component of membrane;GO:0044425//membrane part;GO:0016021//integral component of membrane;GO:0016020//membrane;	cellular_component	[C]membrane;membrane part;	-3.33192
Cs7g18880	[C]GO:0031224//intrinsic component of membrane;GO:0016021//integral component of membrane;GO:0016020//membrane;GO:0044425//membrane part;[F]GO:0043167//ion binding;GO:0004497//monooxygenase activity;GO:0046906//tetrapyrrole binding;GO:0097159//organic cyclic compound binding;GO:0003824//catalytic activity;GO:0005488//binding;GO:0016491//oxidoreductase activity;GO:0005506//iron ion binding;GO:0043…	cellular_component;molecular_function	[C]membrane;membrane part;[F]binding;catalytic activity;	-1.59495
Cs7g18940	[C]GO:0016021//integral component of membrane;GO:0044425//membrane part;GO:0016020//membrane;GO:0031224//intrinsic component of membrane;[F]GO:0020037//heme binding;GO:0097159//organic cyclic compound binding;GO:0048037//cofactor binding;GO:0016491//oxidoreductase activity;GO:0016705//oxidoreductase activity, acting on paired donors, with incorporation or reduction of molecular oxygen;GO:0005488/…	molecular_function;cellular_component	[C]membrane part;membrane;[F]binding;catalytic activity;	-1.79848
Cs7g19180	[P]GO:0045490//pectin catabolic process;GO:0009057//macromolecule catabolic process;GO:0045229//external encapsulating structure organization;GO:0009987//cellular process;GO:0000272//polysaccharide catabolic process;GO:0045488//pectin metabolic process;GO:0005975//carbohydrate metabolic process;GO:0042545//cell wall modification;GO:0044248//cellular catabolic process;GO:0016052//carbohydrate cata…	molecular_function;biological_process	[P]metabolic process;cellular component organization or biogenesis;cellular process;[F]catalytic activity;	-4.25792
Cs7g19830	[C]GO:0016020//membrane;GO:0031224//intrinsic component of membrane;GO:0044425//membrane part;GO:0016021//integral component of membrane;[F]GO:0005215//transporter activity;GO:0022857//transmembrane transporter activity;	molecular_function;cellular_component	[C]membrane;membrane part;[F]transporter activity;	-2.42503
Cs7g20480	[P]GO:0008152//metabolic process;GO:0009058//biosynthetic process;[F]GO:0016840//carbon-nitrogen lyase activity;GO:0003824//catalytic activity;GO:0016844//strictosidine synthase activity;GO:0016843//amine-lyase activity;GO:0016829//lyase activity;	molecular_function;biological_process	[P]metabolic process;[F]catalytic activity;	4.6027
Cs7g20700	[P]GO:0016999//antibiotic metabolic process;GO:0050896//response to stimulus;GO:0044237//cellular metabolic process;GO:0017001//antibiotic catabolic process;GO:0042743//hydrogen peroxide metabolic process;GO:0042744//hydrogen peroxide catabolic process;GO:0006979//response to oxidative stress;GO:0044248//cellular catabolic process;GO:0017144//drug metabolic process;GO:0009056//catabolic process;G…	biological_process;cellular_component;molecular_function	[C]extracellular region;[P]response to stimulus;cellular process;metabolic process;[F]antioxidant activity;catalytic activity;binding;	-5.00999
Cs7g20780	[P]GO:0051234//establishment of localization;GO:0055085//transmembrane transport;GO:0051179//localization;GO:0006810//transport;[C]GO:0016021//integral component of membrane;GO:0044425//membrane part;GO:0031224//intrinsic component of membrane;GO:0016020//membrane;[F]GO:0005215//transporter activity;	molecular_function;biological_process;cellular_component	[C]membrane part;membrane;[P]localization;[F]transporter activity;	-1.64992
Cs7g22210	[C]GO:0031224//intrinsic component of membrane;GO:0016021//integral component of membrane;GO:0016020//membrane;GO:0044425//membrane part;[F]GO:0005215//transporter activity;	molecular_function;cellular_component	[C]membrane part;membrane;[F]transporter activity;	-1.2374
Cs7g22300	[C]GO:0016021//integral component of membrane;GO:0044425//membrane part;GO:0016020//membrane;GO:0031224//intrinsic component of membrane;[F]GO:0032559//adenyl ribonucleotide binding;GO:0000166//nucleotide binding;GO:0097367//carbohydrate derivative binding;GO:0032553//ribonucleotide binding;GO:0005524//ATP binding;GO:1901363//heterocyclic compound binding;GO:0035639//purine ribonucleoside triphos…	molecular_function;cellular_component	[C]membrane;membrane part;[F]binding;catalytic activity;	-1.39926
Cs7g22450	[P]GO:0009889//regulation of biosynthetic process;GO:0010556//regulation of macromolecule biosynthetic process;GO:0080090//regulation of primary metabolic process;GO:2000112//regulation of cellular macromolecule biosynthetic process;GO:0010468//regulation of gene expression;GO:2001141//regulation of RNA biosynthetic process;GO:0031326//regulation of cellular biosynthetic process;GO:0019219//regul…	biological_process;cellular_component;molecular_function	[C]organelle;cell;[P]biological regulation;[F]binding;	1.14694
Cs7g22690	[C]GO:0044425//membrane part;GO:0016020//membrane;GO:0031224//intrinsic component of membrane;GO:0016021//integral component of membrane;[F]GO:0140096//catalytic activity, acting on a protein;GO:0016787//hydrolase activity;GO:0008234//cysteine-type peptidase activity;GO:0003676//nucleic acid binding;GO:0003824//catalytic activity;GO:0097159//organic cyclic compound binding;GO:0070011//peptidase a…	molecular_function;cellular_component	[C]membrane part;membrane;[F]binding;catalytic activity;	6.36783
Cs7g22820	[C]GO:0031224//intrinsic component of membrane;GO:0044425//membrane part;GO:0016020//membrane;GO:0016021//integral component of membrane;[F]GO:0043167//ion binding;GO:0016491//oxidoreductase activity;GO:0043169//cation binding;GO:0016705//oxidoreductase activity, acting on paired donors, with incorporation or reduction of molecular oxygen;GO:0046872//metal ion binding;GO:0046914//transition metal…	molecular_function;cellular_component	[C]membrane part;membrane;[F]catalytic activity;binding;	-1.67193
Cs7g23040	[P]GO:0008152//metabolic process;GO:0009058//biosynthetic process;[F]GO:0016840//carbon-nitrogen lyase activity;GO:0003824//catalytic activity;GO:0016844//strictosidine synthase activity;GO:0016843//amine-lyase activity;GO:0016829//lyase activity;	molecular_function;biological_process	[P]metabolic process;[F]catalytic activity;	2.38233
Cs7g23890	[C]GO:0044425//membrane part;GO:0016020//membrane;GO:0031224//intrinsic component of membrane;GO:0016021//integral component of membrane;	cellular_component	[C]membrane part;membrane;	-1.06061
Cs7g24550	[P]GO:0048278//vesicle docking;GO:0051179//localization;GO:0006904//vesicle docking involved in exocytosis;GO:0090522//vesicle tethering involved in exocytosis;GO:0009987//cellular process;GO:0051234//establishment of localization;GO:0016192//vesicle-mediated transport;GO:0099022//vesicle tethering;GO:0051648//vesicle localization;GO:0051656//establishment of organelle localization;GO:0022406//me…	cellular_component;biological_process	[C]cell;protein-containing complex;[P]localization;cellular component organization or biogenesis;cellular process;	-6.88159
Cs7g24650	[C]GO:0016021//integral component of membrane;GO:0044425//membrane part;GO:0016020//membrane;GO:0031224//intrinsic component of membrane;[F]GO:0005524//ATP binding;GO:0000166//nucleotide binding;GO:0003824//catalytic activity;GO:0035639//purine ribonucleoside triphosphate binding;GO:0016772//transferase activity, transferring phosphorus-containing groups;GO:0016740//transferase activity;GO:003055…	cellular_component;molecular_function	[C]membrane;membrane part;[F]catalytic activity;binding;	1.6115
Cs7g24730	[P]GO:0034220//ion transmembrane transport;GO:0046942//carboxylic acid transport;GO:0051179//localization;GO:0003333//amino acid transmembrane transport;GO:1905039//carboxylic acid transmembrane transport;GO:0071705//nitrogen compound transport;GO:1903825//organic acid transmembrane transport;GO:0055085//transmembrane transport;GO:0051234//establishment of localization;GO:0071702//organic substan…	biological_process;cellular_component;molecular_function	[C]organelle;membrane;organelle part;cell;membrane part;[P]localization;[F]transporter activity;	-3.026
Cs7g26800	[P]GO:0051171//regulation of nitrogen compound metabolic process;GO:0010468//regulation of gene expression;GO:2000112//regulation of cellular macromolecule biosynthetic process;GO:2001141//regulation of RNA biosynthetic process;GO:0019219//regulation of nucleobase-containing compound metabolic process;GO:0050794//regulation of cellular process;GO:0031323//regulation of cellular metabolic process;…	cellular_component;biological_process;molecular_function	[C]cell;organelle;[P]biological regulation;[F]binding;	-3.71043
Cs7g26930	[C]GO:0043229//intracellular organelle;GO:0043227//membrane-bounded organelle;GO:0005623//cell;GO:0043231//intracellular membrane-bounded organelle;GO:0044464//cell part;GO:0005634//nucleus;GO:0005622//intracellular;GO:0044424//intracellular part;GO:0043226//organelle;[F]GO:0043565//sequence-specific DNA binding;GO:1901363//heterocyclic compound binding;GO:0003824//catalytic activity;GO:0005488//…	cellular_component;molecular_function	[C]cell;organelle;[F]catalytic activity;binding;	1.38349
Cs7g27090	[F]GO:0043167//ion binding;GO:0046914//transition metal ion binding;GO:0046872//metal ion binding;GO:0008270//zinc ion binding;GO:0043169//cation binding;GO:0005488//binding;	molecular_function	[F]binding;	1.15129
Cs7g27200	[C]GO:0016020//membrane;GO:0044459//plasma membrane part;GO:0031224//intrinsic component of membrane;GO:0005886//plasma membrane;GO:0005887//integral component of plasma membrane;GO:0031226//intrinsic component of plasma membrane;GO:0071944//cell periphery;GO:0044425//membrane part;GO:0005623//cell;GO:0044464//cell part;GO:0016021//integral component of membrane;[F]GO:0015171//amino acid transmem…	molecular_function;cellular_component	[C]membrane part;cell;membrane;[F]transporter activity;	1.83093
Cs7g28090	[C]GO:0016021//integral component of membrane;GO:0016020//membrane;GO:0044425//membrane part;GO:0031224//intrinsic component of membrane;[F]GO:0000166//nucleotide binding;GO:0032553//ribonucleotide binding;GO:0016818//hydrolase activity, acting on acid anhydrides, in phosphorus-containing anhydrides;GO:0097159//organic cyclic compound binding;GO:0032555//purine ribonucleotide binding;GO:0035639//…	cellular_component;molecular_function	[C]membrane;membrane part;[F]binding;catalytic activity;	-1.13482
Cs7g28650	[C]GO:0016020//membrane;GO:0044425//membrane part;GO:0031224//intrinsic component of membrane;GO:0016021//integral component of membrane;[F]GO:0022803//passive transmembrane transporter activity;GO:0015267//channel activity;GO:0005215//transporter activity;GO:0022857//transmembrane transporter activity;	cellular_component;molecular_function	[C]membrane part;membrane;[F]transporter activity;	-1.29395
Cs7g28700	[F]GO:0097159//organic cyclic compound binding;GO:0003676//nucleic acid binding;GO:1901363//heterocyclic compound binding;GO:0005488//binding;	molecular_function	[F]binding;	-2.00999
Cs7g29080	[F]GO:0003824//catalytic activity;GO:0016746//transferase activity, transferring acyl groups;GO:0016747//transferase activity, transferring acyl groups other than amino-acyl groups;GO:0016740//transferase activity;	molecular_function	[F]catalytic activity;	-2.4625
Cs7g29570	[C]GO:0044464//cell part;GO:0044424//intracellular part;GO:0043231//intracellular membrane-bounded organelle;GO:0005634//nucleus;GO:0005622//intracellular;GO:0005623//cell;GO:0043227//membrane-bounded organelle;GO:0043229//intracellular organelle;GO:0043226//organelle;[F]GO:1901363//heterocyclic compound binding;GO:0005488//binding;GO:0140110//transcription regulator activity;GO:0003700//DNA-bind…	cellular_component;molecular_function	[C]organelle;cell;[F]binding;transcription regulator activity;	1.20758
Cs7g29760	[C]GO:0044425//membrane part;GO:0016020//membrane;GO:0016021//integral component of membrane;GO:0031224//intrinsic component of membrane;[F]GO:0097159//organic cyclic compound binding;GO:0003824//catalytic activity;GO:0016705//oxidoreductase activity, acting on paired donors, with incorporation or reduction of molecular oxygen;GO:1901363//heterocyclic compound binding;GO:0046872//metal ion bindin…	molecular_function;cellular_component	[C]membrane;membrane part;[F]binding;catalytic activity;	-1.26103
Cs7g29770	[F]GO:0020037//heme binding;GO:0043167//ion binding;GO:0016491//oxidoreductase activity;GO:0005506//iron ion binding;GO:0046872//metal ion binding;GO:0046906//tetrapyrrole binding;GO:0003824//catalytic activity;GO:0097159//organic cyclic compound binding;GO:0004497//monooxygenase activity;GO:0016705//oxidoreductase activity, acting on paired donors, with incorporation or reduction of molecular ox…	molecular_function	[F]binding;catalytic activity;	-1.06004
Cs7g29780	[F]GO:0016853//isomerase activity;GO:0016872//intramolecular lyase activity;GO:0003824//catalytic activity;	molecular_function	[F]catalytic activity;	-1.27333
Cs7g30690	[P]GO:0006996//organelle organization;GO:0098813//nuclear chromosome segregation;GO:0016043//cellular component organization;GO:0009987//cellular process;GO:0051276//chromosome organization;GO:0022402//cell cycle process;GO:0007059//chromosome segregation;GO:0000819//sister chromatid segregation;GO:0071840//cellular component organization or biogenesis;GO:0007049//cell cycle;GO:0007062//sister ch…	cellular_component;biological_process	[C]cell;organelle part;protein-containing complex;organelle;[P]cellular process;cellular component organization or biogenesis;	1.77257
Cs7g30940	[P]GO:0009628//response to abiotic stimulus;GO:0050896//response to stimulus;GO:0009266//response to temperature stimulus;GO:0050826//response to freezing;GO:0009409//response to cold;GO:0006950//response to stress;	biological_process	[P]response to stimulus;	-2.72619
Cs7g31240	[C]GO:0016021//integral component of membrane;GO:0016020//membrane;GO:0031224//intrinsic component of membrane;GO:0044425//membrane part;[F]GO:0003824//catalytic activity;GO:0005524//ATP binding;GO:0140096//catalytic activity, acting on a protein;GO:0008144//drug binding;GO:0004672//protein kinase activity;GO:0032553//ribonucleotide binding;GO:0005488//binding;GO:0000166//nucleotide binding;GO:00…	cellular_component;molecular_function	[C]membrane;membrane part;[F]catalytic activity;binding;	-1.29949
Cs7g31430	[F]GO:0016740//transferase activity;GO:0016741//transferase activity, transferring one-carbon groups;GO:0008168//methyltransferase activity;GO:0003824//catalytic activity;	molecular_function	[F]catalytic activity;	-2.39362
Cs7g31580	[C]GO:0016020//membrane;[F]GO:0005488//binding;GO:0016899//oxidoreductase activity, acting on the CH-OH group of donors, oxygen as acceptor;GO:0050662//coenzyme binding;GO:0097159//organic cyclic compound binding;GO:0043168//anion binding;GO:0000166//nucleotide binding;GO:0003885//D-arabinono-1,4-lactone oxidase activity;GO:0048037//cofactor binding;GO:0016491//oxidoreductase activity;GO:0071949/…	cellular_component;molecular_function	[C]membrane;[F]binding;catalytic activity;	-6.46942
Cs7g31730	[C]GO:0031224//intrinsic component of membrane;GO:0016021//integral component of membrane;GO:0044425//membrane part;GO:0016020//membrane;[F]GO:0003824//catalytic activity;GO:0016746//transferase activity, transferring acyl groups;GO:0016740//transferase activity;	molecular_function;cellular_component	[C]membrane;membrane part;[F]catalytic activity;	-2.56018
Cs7g31830	[C]GO:0043231//intracellular membrane-bounded organelle;GO:0005623//cell;GO:0043226//organelle;GO:0043229//intracellular organelle;GO:0005634//nucleus;GO:0043227//membrane-bounded organelle;GO:0044464//cell part;GO:0005622//intracellular;GO:0044424//intracellular part;[F]GO:1990837//sequence-specific double-stranded DNA binding;GO:0003700//DNA-binding transcription factor activity;GO:0043565//seq…	molecular_function;cellular_component	[C]organelle;cell;[F]binding;transcription regulator activity;	-2.71043
Cs7g32220	[F]GO:0016757//transferase activity, transferring glycosyl groups;GO:0003824//catalytic activity;GO:0016758//transferase activity, transferring hexosyl groups;GO:0016740//transferase activity;	molecular_function	[F]catalytic activity;	1.6451
Cs8g01170	[F]GO:0016787//hydrolase activity;GO:0008233//peptidase activity;GO:0140096//catalytic activity, acting on a protein;GO:0008234//cysteine-type peptidase activity;GO:0070011//peptidase activity, acting on L-amino acid peptides;GO:0003824//catalytic activity;	molecular_function	[F]catalytic activity;	-1.30476
Cs8g01760	[F]GO:0016757//transferase activity, transferring glycosyl groups;GO:0016740//transferase activity;GO:0016758//transferase activity, transferring hexosyl groups;GO:0003824//catalytic activity;	molecular_function	[F]catalytic activity;	7.23071
Cs8g01840	[P]GO:0071704//organic substance metabolic process;GO:1901135//carbohydrate derivative metabolic process;GO:0008152//metabolic process;GO:0005975//carbohydrate metabolic process;GO:1901564//organonitrogen compound metabolic process;GO:0009057//macromolecule catabolic process;GO:0016998//cell wall macromolecule catabolic process;GO:0044036//cell wall macromolecule metabolic process;GO:0046348//ami…	molecular_function;biological_process	[P]cellular process;metabolic process;[F]binding;catalytic activity;	-5.4244
Cs8g01850	[P]GO:0071554//cell wall organization or biogenesis;GO:0009987//cellular process;GO:0006026//aminoglycan catabolic process;GO:0009056//catabolic process;GO:1901135//carbohydrate derivative metabolic process;GO:0006807//nitrogen compound metabolic process;GO:0044237//cellular metabolic process;GO:0046348//amino sugar catabolic process;GO:0006032//chitin catabolic process;GO:0043170//macromolecule …	biological_process;molecular_function	[P]metabolic process;cellular process;[F]catalytic activity;binding;	-6.82865
Cs8g02620	[P]GO:0006811//ion transport;GO:0051179//localization;GO:0006812//cation transport;GO:0051234//establishment of localization;GO:0030001//metal ion transport;GO:0006810//transport;[F]GO:0005488//binding;GO:0043167//ion binding;GO:0046872//metal ion binding;GO:0043169//cation binding;	biological_process;molecular_function	[P]localization;[F]binding;	1.10324
Cs8g02910	[P]GO:0007010//cytoskeleton organization;GO:0065007//biological regulation;GO:0003006//developmental process involved in reproduction;GO:0000904//cell morphogenesis involved in differentiation;GO:0000902//cell morphogenesis;GO:0000003//reproduction;GO:0023052//signaling;GO:0006996//organelle organization;GO:0048589//developmental growth;GO:0009987//cellular process;GO:0007166//cell surface recept…	cellular_component;biological_process	[C]cell;organelle;[P]multi-organism process;cellular component organization or biogenesis;response to stimulus;multicellular organismal process;developmental process;signaling;biological regulation;reproductive process;growth;cellular process;reproduction;	-1.04561
Cs8g03430	[C]GO:0016021//integral component of membrane;GO:0044425//membrane part;GO:0005576//extracellular region;GO:0031224//intrinsic component of membrane;GO:0016020//membrane;	cellular_component	[C]membrane;membrane part;extracellular region;	-2.17565
Cs8g03860	[F]GO:0017171//serine hydrolase activity;GO:0008238//exopeptidase activity;GO:0003824//catalytic activity;GO:0008236//serine-type peptidase activity;GO:0070008//serine-type exopeptidase activity;GO:0004185//serine-type carboxypeptidase activity;GO:0016787//hydrolase activity;GO:0008233//peptidase activity;GO:0140096//catalytic activity, acting on a protein;GO:0070011//peptidase activity, acting o…	molecular_function	[F]catalytic activity;	-1.28143
Cs8g03880	[F]GO:0016787//hydrolase activity;GO:0140096//catalytic activity, acting on a protein;GO:0017171//serine hydrolase activity;GO:0070008//serine-type exopeptidase activity;GO:0008238//exopeptidase activity;GO:0008236//serine-type peptidase activity;GO:0004185//serine-type carboxypeptidase activity;GO:0004180//carboxypeptidase activity;GO:0008233//peptidase activity;GO:0003824//catalytic activity;GO…	molecular_function	[F]catalytic activity;	-4.1334
Cs8g03960	[C]GO:0005623//cell;GO:0005622//intracellular;GO:0005634//nucleus;GO:0043227//membrane-bounded organelle;GO:0044464//cell part;GO:0044424//intracellular part;GO:0043231//intracellular membrane-bounded organelle;GO:0043229//intracellular organelle;GO:0043226//organelle;	cellular_component	[C]cell;organelle;	-1.03508
Cs8g03980	[C]GO:0044425//membrane part;GO:0031224//intrinsic component of membrane;GO:0016021//integral component of membrane;GO:0016020//membrane;[F]GO:0005215//transporter activity;GO:0022857//transmembrane transporter activity;	cellular_component;molecular_function	[C]membrane;membrane part;[F]transporter activity;	-1.21896
Cs8g04030	[C]GO:0044425//membrane part;GO:0031224//intrinsic component of membrane;GO:0016020//membrane;GO:0016021//integral component of membrane;[F]GO:0005215//transporter activity;GO:0022857//transmembrane transporter activity;	molecular_function;cellular_component	[C]membrane part;membrane;[F]transporter activity;	-6.00999
Cs8g04280	[F]GO:0097159//organic cyclic compound binding;GO:0003676//nucleic acid binding;GO:1901363//heterocyclic compound binding;GO:0005488//binding;	molecular_function	[F]binding;	1.03563
Cs8g04880	[P]GO:0044281//small molecule metabolic process;GO:0006807//nitrogen compound metabolic process;GO:0009066//aspartate family amino acid metabolic process;GO:0044237//cellular metabolic process;GO:0009067//aspartate family amino acid biosynthetic process;GO:0019752//carboxylic acid metabolic process;GO:0043436//oxoacid metabolic process;GO:0006520//cellular amino acid metabolic process;GO:0044238/…	biological_process;molecular_function	[P]cellular process;metabolic process;[F]catalytic activity;	-2.33192
Cs8g05090	[F]GO:0036094//small molecule binding;GO:0019001//guanyl nucleotide binding;GO:0035639//purine ribonucleoside triphosphate binding;GO:0005488//binding;GO:0097367//carbohydrate derivative binding;GO:0005525//GTP binding;GO:0097159//organic cyclic compound binding;GO:0032553//ribonucleotide binding;GO:0001883//purine nucleoside binding;GO:0032549//ribonucleoside binding;GO:1901363//heterocyclic com…	molecular_function	[F]binding;	1.57432
Cs8g05580	[F]GO:0003824//catalytic activity;GO:0016787//hydrolase activity;	molecular_function	[F]catalytic activity;	1.41063
Cs8g05640	[P]GO:0008152//metabolic process;GO:0044238//primary metabolic process;GO:0006508//proteolysis;GO:0019538//protein metabolic process;GO:0043170//macromolecule metabolic process;GO:0006807//nitrogen compound metabolic process;GO:1901564//organonitrogen compound metabolic process;GO:0071704//organic substance metabolic process;[C]GO:0044425//membrane part;GO:0016020//membrane;GO:0016021//integral c…	cellular_component;molecular_function;biological_process	[C]membrane part;membrane;[P]metabolic process;[F]catalytic activity;binding;	-1.14106
Cs8g05910	[C]GO:0005634//nucleus;GO:0005623//cell;GO:0044424//intracellular part;GO:0044464//cell part;GO:0043226//organelle;GO:0043231//intracellular membrane-bounded organelle;GO:0043229//intracellular organelle;GO:0043227//membrane-bounded organelle;GO:0005622//intracellular;[F]GO:0003700//DNA-binding transcription factor activity;GO:0005488//binding;GO:0140110//transcription regulator activity;GO:19013…	cellular_component;molecular_function	[C]organelle;cell;[F]binding;transcription regulator activity;	2.4794
Cs8g06080	[F]GO:0004252//serine-type endopeptidase activity;GO:0017171//serine hydrolase activity;GO:0140096//catalytic activity, acting on a protein;GO:0016787//hydrolase activity;GO:0070011//peptidase activity, acting on L-amino acid peptides;GO:0004175//endopeptidase activity;GO:0008233//peptidase activity;GO:0008236//serine-type peptidase activity;GO:0003824//catalytic activity;	molecular_function	[F]catalytic activity;	-1.49953
Cs8g06960	[C]GO:0044425//membrane part;GO:0016020//membrane;GO:0016021//integral component of membrane;GO:0031224//intrinsic component of membrane;	cellular_component	[C]membrane;membrane part;	1.32542
Cs8g07220	[P]GO:0048583//regulation of response to stimulus;GO:0065007//biological regulation;GO:2000026//regulation of multicellular organismal development;GO:0051239//regulation of multicellular organismal process;GO:2000030//regulation of response to red or far red light;GO:0050789//regulation of biological process;GO:0010099//regulation of photomorphogenesis;GO:0048580//regulation of post-embryonic dev…	biological_process	[P]biological regulation;	-1.00839
Cs8g08180	[P]GO:0044237//cellular metabolic process;GO:0019538//protein metabolic process;GO:0036211//protein modification process;GO:0044238//primary metabolic process;GO:0043170//macromolecule metabolic process;GO:0044267//cellular protein metabolic process;GO:0032446//protein modification by small protein conjugation;GO:0071704//organic substance metabolic process;GO:0044260//cellular macromolecule meta…	biological_process;molecular_function;cellular_component	[C]membrane;membrane part;[P]cellular process;metabolic process;[F]catalytic activity;binding;	-1.65376
Cs8g08810	[C]GO:0044425//membrane part;GO:0016020//membrane;GO:0016021//integral component of membrane;GO:0031224//intrinsic component of membrane;[F]GO:0022803//passive transmembrane transporter activity;GO:0022857//transmembrane transporter activity;GO:0005215//transporter activity;GO:0015267//channel activity;	molecular_function;cellular_component	[C]membrane part;membrane;[F]transporter activity;	-1.47261
Cs8g09390	[F]GO:0097159//organic cyclic compound binding;GO:0004497//monooxygenase activity;GO:0043169//cation binding;GO:0020037//heme binding;GO:1901363//heterocyclic compound binding;GO:0046872//metal ion binding;GO:0046914//transition metal ion binding;GO:0048037//cofactor binding;GO:0003824//catalytic activity;GO:0046906//tetrapyrrole binding;GO:0016491//oxidoreductase activity;GO:0005488//binding;GO:…	molecular_function	[F]binding;catalytic activity;	-1.4218
Cs8g09480	[F]GO:0048037//cofactor binding;GO:0020037//heme binding;GO:0003824//catalytic activity;GO:0097159//organic cyclic compound binding;GO:0043167//ion binding;GO:0046906//tetrapyrrole binding;GO:0046914//transition metal ion binding;GO:0046872//metal ion binding;GO:0016705//oxidoreductase activity, acting on paired donors, with incorporation or reduction of molecular oxygen;GO:0004497//monooxygenase…	molecular_function	[F]binding;catalytic activity;	-1.11351
Cs8g09750	[P]GO:0006457//protein folding;GO:0009987//cellular process;[F]GO:0016853//isomerase activity;GO:0140096//catalytic activity, acting on a protein;GO:0016859//cis-trans isomerase activity;GO:0003824//catalytic activity;GO:0003755//peptidyl-prolyl cis-trans isomerase activity;	biological_process;molecular_function	[P]cellular process;[F]catalytic activity;	2.32837
Cs8g10700	[C]GO:0043231//intracellular membrane-bounded organelle;GO:0043226//organelle;GO:0044464//cell part;GO:0005622//intracellular;GO:0005634//nucleus;GO:0044424//intracellular part;GO:0005623//cell;GO:0043227//membrane-bounded organelle;GO:0043229//intracellular organelle;[F]GO:0003700//DNA-binding transcription factor activity;GO:0140110//transcription regulator activity;GO:0097159//organic cyclic c…	cellular_component;molecular_function	[C]cell;organelle;[F]binding;transcription regulator activity;	-1.64451
Cs8g12000	[P]GO:0048878//chemical homeostasis;GO:0098542//defense response to other organism;GO:0071214//cellular response to abiotic stimulus;GO:0050794//regulation of cellular process;GO:0043069//negative regulation of programmed cell death;GO:0009408//response to heat;GO:0006952//defense response;GO:0048519//negative regulation of biological process;GO:0050896//response to stimulus;GO:0009620//response …	cellular_component;biological_process;molecular_function	[C]membrane part;organelle;membrane;cell;[P]signaling;cellular process;biological regulation;multi-organism process;response to stimulus;metabolic process;[F]binding;antioxidant activity;catalytic activity;	-1.542
Cs8g12020	[P]GO:0044260//cellular macromolecule metabolic process;GO:0044036//cell wall macromolecule metabolic process;GO:0044042//glucan metabolic process;GO:0006073//cellular glucan metabolic process;GO:0010383//cell wall polysaccharide metabolic process;GO:0043170//macromolecule metabolic process;GO:0016043//cellular component organization;GO:0010411//xyloglucan metabolic process;GO:0044264//cellular p…	biological_process;molecular_function;cellular_component	[C]extracellular region;cell;membrane part;membrane;[P]cellular component organization or biogenesis;cellular process;metabolic process;[F]catalytic activity;	-1.6191
Cs8g12280	[P]GO:0051234//establishment of localization;GO:0051179//localization;GO:0055085//transmembrane transport;GO:0006810//transport;[C]GO:0016020//membrane;GO:0044425//membrane part;GO:0031224//intrinsic component of membrane;GO:0016021//integral component of membrane;	cellular_component;biological_process	[C]membrane part;membrane;[P]localization;	2.02704
Cs8g12530	[F]GO:0046906//tetrapyrrole binding;GO:1901363//heterocyclic compound binding;GO:0097159//organic cyclic compound binding;GO:0048037//cofactor binding;GO:0016491//oxidoreductase activity;GO:0016705//oxidoreductase activity, acting on paired donors, with incorporation or reduction of molecular oxygen;GO:0005488//binding;GO:0005506//iron ion binding;GO:0004497//monooxygenase activity;GO:0043169//ca…	molecular_function	[F]binding;catalytic activity;	-1.30997
Cs8g12550	[C]GO:0016021//integral component of membrane;GO:0044425//membrane part;GO:0031224//intrinsic component of membrane;GO:0016020//membrane;[F]GO:0030554//adenyl nucleotide binding;GO:0097159//organic cyclic compound binding;GO:0043167//ion binding;GO:0036094//small molecule binding;GO:0004672//protein kinase activity;GO:0005524//ATP binding;GO:0032553//ribonucleotide binding;GO:1901265//nucleoside …	cellular_component;molecular_function	[C]membrane part;membrane;[F]catalytic activity;binding;	5.38782
Cs8g12560	[C]GO:0044425//membrane part;GO:0031224//intrinsic component of membrane;GO:0016020//membrane;GO:0016021//integral component of membrane;[F]GO:0005488//binding;GO:1901363//heterocyclic compound binding;GO:0030554//adenyl nucleotide binding;GO:0043168//anion binding;GO:0016301//kinase activity;GO:0036094//small molecule binding;GO:1901265//nucleoside phosphate binding;GO:0140096//catalytic activit…	molecular_function;cellular_component	[C]membrane;membrane part;[F]binding;catalytic activity;	4.17859
Cs8g12570	[C]GO:0016021//integral component of membrane;GO:0044425//membrane part;GO:0016020//membrane;GO:0031224//intrinsic component of membrane;[F]GO:0004674//protein serine/threonine kinase activity;GO:0016773//phosphotransferase activity, alcohol group as acceptor;GO:0036094//small molecule binding;GO:0097159//organic cyclic compound binding;GO:0035639//purine ribonucleoside triphosphate binding;GO:00…	molecular_function;cellular_component	[C]membrane part;membrane;[F]binding;catalytic activity;	1.1911
Cs8g12680	[C]GO:0044464//cell part;GO:0043229//intracellular organelle;GO:0005634//nucleus;GO:0043226//organelle;GO:0005622//intracellular;GO:0005623//cell;GO:0043227//membrane-bounded organelle;GO:0043231//intracellular membrane-bounded organelle;GO:0044424//intracellular part;[F]GO:0003677//DNA binding;GO:1901363//heterocyclic compound binding;GO:0097159//organic cyclic compound binding;GO:0003676//nucle…	molecular_function;cellular_component	[C]cell;organelle;[F]binding;	-1.53892
Cs8g13150	[F]GO:0016746//transferase activity, transferring acyl groups;GO:0003824//catalytic activity;GO:0016740//transferase activity;GO:0016747//transferase activity, transferring acyl groups other than amino-acyl groups;	molecular_function	[F]catalytic activity;	-4.10952
Cs8g13680	[P]GO:0009607//response to biotic stimulus;GO:0006952//defense response;GO:0042742//defense response to bacterium;GO:0009605//response to external stimulus;GO:0098542//defense response to other organism;GO:0009617//response to bacterium;GO:0006950//response to stress;GO:0051704//multi-organism process;GO:0051707//response to other organism;GO:0043207//response to external biotic stimulus;GO:00508…	biological_process	[P]response to stimulus;multi-organism process;	-1.1371
Cs8g14120	[F]GO:0046872//metal ion binding;GO:0016838//carbon-oxygen lyase activity, acting on phosphates;GO:0003824//catalytic activity;GO:0043167//ion binding;GO:0016829//lyase activity;GO:0000287//magnesium ion binding;GO:0005488//binding;GO:0016835//carbon-oxygen lyase activity;GO:0043169//cation binding;GO:0010333//terpene synthase activity;	molecular_function	[F]catalytic activity;binding;	4.07747
Cs8g14460	[F]GO:0035639//purine ribonucleoside triphosphate binding;GO:0043168//anion binding;GO:0005525//GTP binding;GO:0032549//ribonucleoside binding;GO:0019001//guanyl nucleotide binding;GO:1901265//nucleoside phosphate binding;GO:0097159//organic cyclic compound binding;GO:0043167//ion binding;GO:0001882//nucleoside binding;GO:0032553//ribonucleotide binding;GO:0097367//carbohydrate derivative binding…	molecular_function	[F]binding;	2.77408
Cs8g14800	[C]GO:0016020//membrane;GO:0031224//intrinsic component of membrane;GO:0016021//integral component of membrane;GO:0044425//membrane part;	cellular_component	[C]membrane;membrane part;	1.38669
Cs8g14810	[C]GO:0016020//membrane;GO:0031224//intrinsic component of membrane;GO:0016021//integral component of membrane;GO:0044425//membrane part;	cellular_component	[C]membrane part;membrane;	1.41017
Cs8g14840	[C]GO:0016021//integral component of membrane;GO:0031224//intrinsic component of membrane;GO:0016020//membrane;GO:0044425//membrane part;	cellular_component	[C]membrane part;membrane;	1.45806
Cs8g14930	[C]GO:0044425//membrane part;GO:0016021//integral component of membrane;GO:0016020//membrane;GO:0031224//intrinsic component of membrane;	cellular_component	[C]membrane part;membrane;	1.09481
Cs8g14980	[P]GO:0009785//blue light signaling pathway;GO:0009628//response to abiotic stimulus;GO:0104004//cellular response to environmental stimulus;GO:0071482//cellular response to light stimulus;GO:0050896//response to stimulus;GO:0071483//cellular response to blue light;GO:0050794//regulation of cellular process;GO:0071478//cellular response to radiation;GO:0009987//cellular process;GO:0071214//cellul…	biological_process	[P]response to stimulus;cellular process;biological regulation;signaling;	-1.01976
Cs8g15290	[P]GO:0009150//purine ribonucleotide metabolic process;GO:0046483//heterocycle metabolic process;GO:0006163//purine nucleotide metabolic process;GO:0019438//aromatic compound biosynthetic process;GO:0033865//nucleoside bisphosphate metabolic process;GO:0006139//nucleobase-containing compound metabolic process;GO:0009699//phenylpropanoid biosynthetic process;GO:0019693//ribose phosphate metabolic …	molecular_function;biological_process	[P]cellular process;metabolic process;[F]catalytic activity;	-2.30092
Cs8g15400	[F]GO:0043169//cation binding;GO:0043167//ion binding;GO:0005488//binding;GO:0046914//transition metal ion binding;GO:0008270//zinc ion binding;GO:0046872//metal ion binding;	molecular_function	[F]binding;	-1.17664
Cs8g15520	[F]GO:0004784//superoxide dismutase activity;GO:0043169//cation binding;GO:0016721//oxidoreductase activity, acting on superoxide radicals as acceptor;GO:0016209//antioxidant activity;GO:0046872//metal ion binding;GO:0003824//catalytic activity;GO:0016491//oxidoreductase activity;GO:0043167//ion binding;GO:0005488//binding;	molecular_function	[F]binding;antioxidant activity;catalytic activity;	-1.64488
Cs8g15780	[C]GO:0044424//intracellular part;GO:0044464//cell part;GO:0005634//nucleus;GO:0005622//intracellular;GO:0043227//membrane-bounded organelle;GO:0043229//intracellular organelle;GO:0043226//organelle;GO:0043231//intracellular membrane-bounded organelle;GO:0005623//cell;[F]GO:0005488//binding;GO:0097159//organic cyclic compound binding;GO:0003677//DNA binding;GO:0003676//nucleic acid binding;GO:190…	cellular_component;molecular_function	[C]cell;organelle;[F]binding;	-3.50824
Cs8g15850	[F]GO:0003824//catalytic activity;GO:0016746//transferase activity, transferring acyl groups;GO:0016740//transferase activity;GO:0016747//transferase activity, transferring acyl groups other than amino-acyl groups;	molecular_function	[F]catalytic activity;	-1.50303
Cs8g16230	[F]GO:0016836//hydro-lyase activity;GO:0016835//carbon-oxygen lyase activity;GO:0008270//zinc ion binding;GO:0043169//cation binding;GO:0016829//lyase activity;GO:0046914//transition metal ion binding;GO:0004089//carbonate dehydratase activity;GO:0005488//binding;GO:0046872//metal ion binding;GO:0003824//catalytic activity;GO:0043167//ion binding;	molecular_function	[F]catalytic activity;binding;	-4.58045
Cs8g16290	[P]GO:0009803//cinnamic acid metabolic process;GO:0009800//cinnamic acid biosynthetic process;GO:0071704//organic substance metabolic process;GO:0044238//primary metabolic process;GO:1901605//alpha-amino acid metabolic process;GO:0019752//carboxylic acid metabolic process;GO:0009987//cellular process;GO:0044281//small molecule metabolic process;GO:0009063//cellular amino acid catabolic process;GO…	cellular_component;biological_process;molecular_function	[C]cell;[P]cellular process;metabolic process;[F]catalytic activity;	-1.13234
Cs8g16570	[C]GO:0031224//intrinsic component of membrane;GO:0016021//integral component of membrane;GO:0044425//membrane part;GO:0016020//membrane;	cellular_component	[C]membrane;membrane part;	2.07945
Cs8g17090	[P]GO:0071704//organic substance metabolic process;GO:0006629//lipid metabolic process;GO:1901575//organic substance catabolic process;GO:0009056//catabolic process;GO:0044238//primary metabolic process;GO:0016042//lipid catabolic process;GO:0008152//metabolic process;[F]GO:0016787//hydrolase activity;GO:0003824//catalytic activity;	biological_process;molecular_function	[P]metabolic process;[F]catalytic activity;	-1.40567
Cs8g17240	[P]GO:0008152//metabolic process;GO:0044281//small molecule metabolic process;GO:0019318//hexose metabolic process;GO:0005996//monosaccharide metabolic process;GO:0044238//primary metabolic process;GO:0006004//fucose metabolic process;GO:0071704//organic substance metabolic process;GO:0005975//carbohydrate metabolic process;[F]GO:0004553//hydrolase activity, hydrolyzing O-glycosyl compounds;GO:00…	molecular_function;biological_process	[P]metabolic process;[F]catalytic activity;	-1.13212
Cs8g17270	[P]GO:0009889//regulation of biosynthetic process;GO:0019219//regulation of nucleobase-containing compound metabolic process;GO:0031323//regulation of cellular metabolic process;GO:0065007//biological regulation;GO:0010468//regulation of gene expression;GO:0010556//regulation of macromolecule biosynthetic process;GO:0060255//regulation of macromolecule metabolic process;GO:0050789//regulation of …	molecular_function;cellular_component;biological_process	[C]organelle;cell;[P]biological regulation;[F]binding;	1.17264
Cs8g17630	[P]GO:0019748//secondary metabolic process;GO:0044248//cellular catabolic process;GO:0009808//lignin metabolic process;GO:0044237//cellular metabolic process;GO:0046274//lignin catabolic process;GO:0009698//phenylpropanoid metabolic process;GO:1901361//organic cyclic compound catabolic process;GO:0006725//cellular aromatic compound metabolic process;GO:0046271//phenylpropanoid catabolic process;G…	biological_process;molecular_function;cellular_component	[C]extracellular region;[P]metabolic process;cellular process;[F]binding;catalytic activity;	-1.77937
Cs8g17800	[P]GO:0009987//cellular process;GO:0016053//organic acid biosynthetic process;GO:0008610//lipid biosynthetic process;GO:0071704//organic substance metabolic process;GO:0006631//fatty acid metabolic process;GO:0044255//cellular lipid metabolic process;GO:0044283//small molecule biosynthetic process;GO:0006629//lipid metabolic process;GO:0006082//organic acid metabolic process;GO:0072330//monocarbo…	biological_process;molecular_function;cellular_component	[C]membrane;[P]cellular process;metabolic process;[F]catalytic activity;	-2.69804
Cs8g17810	[P]GO:0071702//organic substance transport;GO:0045184//establishment of protein localization;GO:0033036//macromolecule localization;GO:0016192//vesicle-mediated transport;GO:0032940//secretion by cell;GO:0042886//amide transport;GO:0008104//protein localization;GO:0006810//transport;GO:0009987//cellular process;GO:0015833//peptide transport;GO:0051234//establishment of localization;GO:0015031//pr…	cellular_component;biological_process	[C]cell;protein-containing complex;[P]localization;cellular process;	1.62114
Cs8g18160	[C]GO:0016020//membrane;GO:0044425//membrane part;GO:0031224//intrinsic component of membrane;GO:0016021//integral component of membrane;	cellular_component	[C]membrane;membrane part;	1.2585
Cs8g18750	[F]GO:0003824//catalytic activity;GO:0016787//hydrolase activity;	molecular_function	[F]catalytic activity;	-1.11753
Cs8g18830	[F]GO:0003824//catalytic activity;GO:0016740//transferase activity;GO:0061659//ubiquitin-like protein ligase activity;GO:0016874//ligase activity;GO:0004842//ubiquitin-protein transferase activity;GO:0061630//ubiquitin protein ligase activity;GO:0140096//catalytic activity, acting on a protein;GO:0019787//ubiquitin-like protein transferase activity;	molecular_function	[F]catalytic activity;	1.22746
Cs8g18930	[C]GO:0031224//intrinsic component of membrane;GO:0044425//membrane part;GO:0016020//membrane;GO:0016021//integral component of membrane;[F]GO:0003824//catalytic activity;GO:0005524//ATP binding;GO:0016773//phosphotransferase activity, alcohol group as acceptor;GO:0032553//ribonucleotide binding;GO:0005488//binding;GO:0032559//adenyl ribonucleotide binding;GO:0016301//kinase activity;GO:0017076//…	molecular_function;cellular_component	[C]membrane;membrane part;[F]catalytic activity;binding;	-3.71043
Cs8g19105	[F]GO:0003824//catalytic activity;GO:0016491//oxidoreductase activity;	molecular_function	[F]catalytic activity;	2.38233
Cs8g19110	[F]GO:0016491//oxidoreductase activity;GO:0003824//catalytic activity;	molecular_function	[F]catalytic activity;	-2.73245
Cs8g19470	[C]GO:0031224//intrinsic component of membrane;GO:0044425//membrane part;GO:0016021//integral component of membrane;GO:0016020//membrane;[F]GO:0046915//transition metal ion transmembrane transporter activity;GO:0046873//metal ion transmembrane transporter activity;GO:0015075//ion transmembrane transporter activity;GO:0005215//transporter activity;GO:0005375//copper ion transmembrane transporter a…	cellular_component;molecular_function	[C]membrane part;membrane;[F]transporter activity;	2.3324
Cs8g19950	[P]GO:0070646//protein modification by small protein removal;GO:0044237//cellular metabolic process;GO:0044260//cellular macromolecule metabolic process;GO:0044238//primary metabolic process;GO:0043412//macromolecule modification;GO:0070647//protein modification by small protein conjugation or removal;GO:0036211//protein modification process;GO:0044267//cellular protein metabolic process;GO:19015…	molecular_function;biological_process	[P]metabolic process;cellular process;[F]catalytic activity;	2.31194
Cs8g19970	[C]GO:0016021//integral component of membrane;GO:0044425//membrane part;GO:0031224//intrinsic component of membrane;GO:0016020//membrane;[F]GO:0070330//aromatase activity;GO:0020037//heme binding;GO:0048037//cofactor binding;GO:0016712//oxidoreductase activity, acting on paired donors, with incorporation or reduction of molecular oxygen, reduced flavin or flavoprotein as one donor, and incorporat…	cellular_component;molecular_function	[C]membrane part;membrane;[F]binding;catalytic activity;	-6.07608
Cs8g20280	[P]GO:0044238//primary metabolic process;GO:0043170//macromolecule metabolic process;GO:0071704//organic substance metabolic process;GO:0019538//protein metabolic process;GO:1901564//organonitrogen compound metabolic process;GO:0008152//metabolic process;GO:0006807//nitrogen compound metabolic process;[F]GO:0030554//adenyl nucleotide binding;GO:0005524//ATP binding;GO:0043168//anion binding;GO:00…	molecular_function;biological_process	[P]metabolic process;[F]binding;	1.32028
Cs8g20310	[P]GO:0008152//metabolic process;GO:0071704//organic substance metabolic process;GO:0044238//primary metabolic process;GO:0006629//lipid metabolic process;[C]GO:0016020//membrane;GO:0016021//integral component of membrane;GO:0031224//intrinsic component of membrane;GO:0044425//membrane part;[F]GO:0016491//oxidoreductase activity;GO:0003824//catalytic activity;GO:0016717//oxidoreductase activity, …	cellular_component;molecular_function;biological_process	[C]membrane part;membrane;[P]metabolic process;[F]catalytic activity;	-1.06888
Cs8g20410	[P]GO:0050896//response to stimulus;GO:0009064//glutamine family amino acid metabolic process;GO:0007154//cell communication;GO:0034641//cellular nitrogen compound metabolic process;GO:0009749//response to glucose;GO:1901576//organic substance biosynthetic process;GO:0010033//response to organic substance;GO:0043603//cellular amide metabolic process;GO:1901605//alpha-amino acid metabolic process;…	biological_process;molecular_function	[P]response to stimulus;cellular process;metabolic process;[F]catalytic activity;binding;	-1.77889
Cs8g20420	[F]GO:0016791//phosphatase activity;GO:0043169//cation binding;GO:0016787//hydrolase activity;GO:0003824//catalytic activity;GO:0016788//hydrolase activity, acting on ester bonds;GO:0004722//protein serine/threonine phosphatase activity;GO:0004721//phosphoprotein phosphatase activity;GO:0046872//metal ion binding;GO:0043167//ion binding;GO:0042578//phosphoric ester hydrolase activity;GO:0005488//…	molecular_function	[F]binding;catalytic activity;	1.48633
Cs8g20830	[C]GO:0016020//membrane;GO:0031224//intrinsic component of membrane;GO:0016021//integral component of membrane;GO:0044425//membrane part;[F]GO:0022890//inorganic cation transmembrane transporter activity;GO:0015318//inorganic molecular entity transmembrane transporter activity;GO:0008324//cation transmembrane transporter activity;GO:0015291//secondary active transmembrane transporter activity;GO:…	cellular_component;molecular_function	[C]membrane part;membrane;[F]transporter activity;	-3.91688
Cs8g20850	[P]GO:0046274//lignin catabolic process;GO:0009698//phenylpropanoid metabolic process;GO:1901361//organic cyclic compound catabolic process;GO:1901575//organic substance catabolic process;GO:0008152//metabolic process;GO:0009056//catabolic process;GO:1901360//organic cyclic compound metabolic process;GO:0006725//cellular aromatic compound metabolic process;GO:0019439//aromatic compound catabolic …	molecular_function;cellular_component;biological_process	[C]extracellular region;[P]metabolic process;cellular process;[F]catalytic activity;binding;	-6.42953
Cs8g21040	[F]GO:0016747//transferase activity, transferring acyl groups other than amino-acyl groups;GO:0016746//transferase activity, transferring acyl groups;GO:0016740//transferase activity;GO:0003824//catalytic activity;	molecular_function	[F]catalytic activity;	-5.76488
Cs9g01150	[F]GO:0016491//oxidoreductase activity;GO:0050662//coenzyme binding;GO:0051287//NAD binding;GO:0051540//metal cluster binding;GO:1901363//heterocyclic compound binding;GO:0016651//oxidoreductase activity, acting on NAD(P)H;GO:0097367//carbohydrate derivative binding;GO:0048037//cofactor binding;GO:0097159//organic cyclic compound binding;GO:0003824//catalytic activity;GO:0032553//ribonucleotide b…	molecular_function	[F]catalytic activity;binding;	-1.25079
Cs9g01250	[C]GO:0044425//membrane part;GO:0031224//intrinsic component of membrane;GO:0016020//membrane;GO:0016021//integral component of membrane;	cellular_component	[C]membrane part;membrane;	-1.78609
Cs9g01410	[P]GO:0044249//cellular biosynthetic process;GO:0071704//organic substance metabolic process;GO:0009987//cellular process;GO:0009058//biosynthetic process;GO:0008152//metabolic process;GO:0044237//cellular metabolic process;GO:0006790//sulfur compound metabolic process;GO:0051188//cofactor biosynthetic process;GO:0017144//drug metabolic process;GO:0046500//S-adenosylmethionine metabolic process;G…	molecular_function;biological_process	[P]metabolic process;cellular process;[F]catalytic activity;binding;	-1.02517
Cs9g01710	[P]GO:0005975//carbohydrate metabolic process;GO:0044281//small molecule metabolic process;GO:0006012//galactose metabolic process;GO:0071704//organic substance metabolic process;GO:0008152//metabolic process;GO:0019318//hexose metabolic process;GO:0044238//primary metabolic process;GO:0005996//monosaccharide metabolic process;[F]GO:0008378//galactosyltransferase activity;GO:0047216//inositol 3-a…	biological_process;molecular_function	[P]metabolic process;[F]catalytic activity;	1.50396
Cs9g02550	[F]GO:0003824//catalytic activity;	molecular_function	[F]catalytic activity;	-1.15609
Cs9g02580	[C]GO:0044425//membrane part;GO:0031224//intrinsic component of membrane;GO:0016020//membrane;GO:0016021//integral component of membrane;	cellular_component	[C]membrane;membrane part;	-1.3005
Cs9g02640	[C]GO:0044424//intracellular part;GO:0005634//nucleus;GO:0043229//intracellular organelle;GO:0043226//organelle;GO:0043227//membrane-bounded organelle;GO:0043231//intracellular membrane-bounded organelle;GO:0044464//cell part;GO:0005622//intracellular;GO:0005623//cell;[F]GO:1901363//heterocyclic compound binding;GO:0003677//DNA binding;GO:0003676//nucleic acid binding;GO:0005488//binding;GO:00971…	cellular_component;molecular_function	[C]organelle;cell;[F]binding;	-2.42503
Cs9g02930	[F]GO:0005488//binding;GO:0043167//ion binding;GO:0003824//catalytic activity;GO:0046872//metal ion binding;GO:0043169//cation binding;GO:0016491//oxidoreductase activity;	molecular_function	[F]catalytic activity;binding;	-1.69019
Cs9g03310	[C]GO:0043227//membrane-bounded organelle;GO:0005634//nucleus;GO:0043229//intracellular organelle;GO:0043231//intracellular membrane-bounded organelle;GO:0044424//intracellular part;GO:0044464//cell part;GO:0005622//intracellular;GO:0005623//cell;GO:0043226//organelle;[F]GO:1901363//heterocyclic compound binding;GO:0003677//DNA binding;GO:0003676//nucleic acid binding;GO:0003700//DNA-binding tran…	molecular_function;cellular_component	[C]organelle;cell;[F]binding;transcription regulator activity;	-1.06372
Cs9g03520	[F]GO:0008168//methyltransferase activity;GO:0016740//transferase activity;GO:0016741//transferase activity, transferring one-carbon groups;GO:0003824//catalytic activity;	molecular_function	[F]catalytic activity;	2.01048
Cs9g03570	[P]GO:0050896//response to stimulus;GO:0009607//response to biotic stimulus;GO:0006952//defense response;GO:0006950//response to stress;	biological_process	[P]response to stimulus;	-2.47189
Cs9g03610	[P]GO:0006952//defense response;GO:0006950//response to stress;GO:0050896//response to stimulus;	biological_process	[P]response to stimulus;	-1.45315
Cs9g04030	[C]GO:0016021//integral component of membrane;GO:0044425//membrane part;GO:0016020//membrane;GO:0031224//intrinsic component of membrane;	cellular_component	[C]membrane part;membrane;	1.00427
Cs9g04080	[F]GO:0016787//hydrolase activity;GO:0003824//catalytic activity;	molecular_function	[F]catalytic activity;	-2.7876
Cs9g04500	[P]GO:2000241//regulation of reproductive process;GO:2000026//regulation of multicellular organismal development;GO:0009909//regulation of flower development;GO:0048831//regulation of shoot system development;GO:0065007//biological regulation;GO:0050789//regulation of biological process;GO:0051239//regulation of multicellular organismal process;GO:0050793//regulation of developmental process;GO:0…	biological_process	[P]biological regulation;	2.44944
Cs9g05140	[P]GO:0042737//drug catabolic process;GO:0044237//cellular metabolic process;GO:0042743//hydrogen peroxide metabolic process;GO:0016999//antibiotic metabolic process;GO:0017144//drug metabolic process;GO:0006950//response to stress;GO:0009987//cellular process;GO:0051187//cofactor catabolic process;GO:0042744//hydrogen peroxide catabolic process;GO:0072593//reactive oxygen species metabolic proce…	molecular_function;cellular_component;biological_process	[C]extracellular region;[P]response to stimulus;cellular process;metabolic process;[F]catalytic activity;binding;antioxidant activity;	1.11339
Cs9g05220	[P]GO:0051179//localization;GO:0071702//organic substance transport;GO:0006810//transport;GO:0051234//establishment of localization;GO:0008643//carbohydrate transport;[C]GO:0031224//intrinsic component of membrane;GO:0016020//membrane;GO:0044425//membrane part;GO:0016021//integral component of membrane;[F]GO:0022857//transmembrane transporter activity;GO:0005215//transporter activity;	molecular_function;cellular_component;biological_process	[C]membrane part;membrane;[P]localization;[F]transporter activity;	-1.22031
Cs9g05430	[P]GO:0042451//purine nucleoside biosynthetic process;GO:0006595//polyamine metabolic process;GO:0071704//organic substance metabolic process;GO:0044283//small molecule biosynthetic process;GO:0034404//nucleobase-containing small molecule biosynthetic process;GO:0042401//cellular biogenic amine biosynthetic process;GO:0044237//cellular metabolic process;GO:0006790//sulfur compound metabolic proce…	biological_process;molecular_function	[P]cellular process;metabolic process;[F]catalytic activity;	1.19355
Cs9g06040	[F]GO:0070011//peptidase activity, acting on L-amino acid peptides;GO:0140096//catalytic activity, acting on a protein;GO:0004190//aspartic-type endopeptidase activity;GO:0070001//aspartic-type peptidase activity;GO:0016787//hydrolase activity;GO:0008233//peptidase activity;GO:0003824//catalytic activity;GO:0004175//endopeptidase activity;	molecular_function	[F]catalytic activity;	-1.57967
Cs9g06150	[F]GO:0070011//peptidase activity, acting on L-amino acid peptides;GO:0004175//endopeptidase activity;GO:0070001//aspartic-type peptidase activity;GO:0008233//peptidase activity;GO:0016787//hydrolase activity;GO:0003824//catalytic activity;GO:0004190//aspartic-type endopeptidase activity;GO:0140096//catalytic activity, acting on a protein;	molecular_function	[F]catalytic activity;	-1.36381
Cs9g06170	[F]GO:0016787//hydrolase activity;GO:0008233//peptidase activity;GO:0070011//peptidase activity, acting on L-amino acid peptides;GO:0004175//endopeptidase activity;GO:0070001//aspartic-type peptidase activity;GO:0004190//aspartic-type endopeptidase activity;GO:0140096//catalytic activity, acting on a protein;GO:0003824//catalytic activity;	molecular_function	[F]catalytic activity;	-2.93055
Cs9g06230	[F]GO:0070001//aspartic-type peptidase activity;GO:0003824//catalytic activity;GO:0004175//endopeptidase activity;GO:0008233//peptidase activity;GO:0070011//peptidase activity, acting on L-amino acid peptides;GO:0004190//aspartic-type endopeptidase activity;GO:0016787//hydrolase activity;GO:0140096//catalytic activity, acting on a protein;	molecular_function	[F]catalytic activity;	-1.80334
Cs9g06650	[P]GO:0071704//organic substance metabolic process;GO:1901576//organic substance biosynthetic process;GO:0044281//small molecule metabolic process;GO:0046394//carboxylic acid biosynthetic process;GO:0031407//oxylipin metabolic process;GO:0044249//cellular biosynthetic process;GO:0072330//monocarboxylic acid biosynthetic process;GO:0016053//organic acid biosynthetic process;GO:0019752//carboxylic …	biological_process;molecular_function	[P]metabolic process;cellular process;[F]catalytic activity;binding;	1.01195
Cs9g06680	[P]GO:0009058//biosynthetic process;GO:0042401//cellular biogenic amine biosynthetic process;GO:0044106//cellular amine metabolic process;GO:1901566//organonitrogen compound biosynthetic process;GO:0006807//nitrogen compound metabolic process;GO:0009308//amine metabolic process;GO:0044249//cellular biosynthetic process;GO:0071704//organic substance metabolic process;GO:0044237//cellular metabolic…	biological_process;molecular_function	[P]metabolic process;cellular process;[F]catalytic activity;	-1.02515
Cs9g07280	[C]GO:0044425//membrane part;GO:0016021//integral component of membrane;GO:0031224//intrinsic component of membrane;GO:0016020//membrane;	cellular_component	[C]membrane part;membrane;	-5.91688
Cs9g07580	[C]GO:0016020//membrane;GO:0044425//membrane part;GO:0016021//integral component of membrane;GO:0031224//intrinsic component of membrane;[F]GO:0015116//sulfate transmembrane transporter activity;GO:0008271//secondary active sulfate transmembrane transporter activity;GO:0015318//inorganic molecular entity transmembrane transporter activity;GO:0015291//secondary active transmembrane transporter act…	molecular_function;cellular_component	[C]membrane part;membrane;[F]transporter activity;	1.32513
Cs9g07680	[C]GO:0031224//intrinsic component of membrane;GO:0016020//membrane;GO:0044425//membrane part;GO:0016021//integral component of membrane;	cellular_component	[C]membrane;membrane part;	-2.04021
Cs9g08050	[C]GO:0044425//membrane part;GO:0031224//intrinsic component of membrane;GO:0016021//integral component of membrane;GO:0016020//membrane;[F]GO:0043168//anion binding;GO:0035639//purine ribonucleoside triphosphate binding;GO:0005488//binding;GO:0140096//catalytic activity, acting on a protein;GO:0016772//transferase activity, transferring phosphorus-containing groups;GO:0008144//drug binding;GO:00…	cellular_component;molecular_function	[C]membrane part;membrane;[F]binding;catalytic activity;	1.03885
Cs9g08110	[P]GO:0009719//response to endogenous stimulus;GO:0009755//hormone-mediated signaling pathway;GO:0050789//regulation of biological process;GO:0071310//cellular response to organic substance;GO:0010556//regulation of macromolecule biosynthetic process;GO:0007165//signal transduction;GO:0007154//cell communication;GO:0006355//regulation of transcription, DNA-templated;GO:0042221//response to chemic…	biological_process;cellular_component	[C]organelle;cell;[P]signaling;biological regulation;cellular process;response to stimulus;	3.03005
Cs9g08130	[P]GO:0044238//primary metabolic process;GO:0071704//organic substance metabolic process;GO:0008152//metabolic process;GO:0006629//lipid metabolic process;[F]GO:0003824//catalytic activity;GO:0016787//hydrolase activity;	biological_process;molecular_function	[P]metabolic process;[F]catalytic activity;	2.57007
Cs9g08270	[P]GO:0071495//cellular response to endogenous stimulus;GO:2001023//regulation of response to drug;GO:1901701//cellular response to oxygen-containing compound;GO:0032870//cellular response to hormone stimulus;GO:2001038//regulation of cellular response to drug;GO:0065007//biological regulation;GO:0001101//response to acid chemical;GO:0009751//response to salicylic acid;GO:0071407//cellular respon…	cellular_component;biological_process	[C]membrane part;membrane;[P]cellular process;response to stimulus;biological regulation;	1.52018
Cs9g08380	[P]GO:0009987//cellular process;GO:0042493//response to drug;GO:0009966//regulation of signal transduction;GO:0071236//cellular response to antibiotic;GO:0071310//cellular response to organic substance;GO:0031347//regulation of defense response;GO:0035690//cellular response to drug;GO:1901701//cellular response to oxygen-containing compound;GO:0071407//cellular response to organic cyclic compound…	cellular_component;biological_process	[C]membrane part;membrane;[P]response to stimulus;biological regulation;cellular process;	1.21571
Cs9g08410	[P]GO:0010646//regulation of cell communication;GO:2000031//regulation of salicylic acid mediated signaling pathway;GO:0046677//response to antibiotic;GO:0051716//cellular response to stimulus;GO:0071407//cellular response to organic cyclic compound;GO:1901700//response to oxygen-containing compound;GO:0010033//response to organic substance;GO:0032870//cellular response to hormone stimulus;GO:000…	biological_process;cellular_component	[C]membrane;membrane part;[P]response to stimulus;cellular process;biological regulation;	3.33579
Cs9g08430	[P]GO:0014070//response to organic cyclic compound;GO:0042493//response to drug;GO:0080134//regulation of response to stress;GO:0035690//cellular response to drug;GO:0001101//response to acid chemical;GO:0051716//cellular response to stimulus;GO:0042221//response to chemical;GO:0032870//cellular response to hormone stimulus;GO:0009751//response to salicylic acid;GO:0071236//cellular response to a…	cellular_component;biological_process	[C]membrane part;membrane;[P]biological regulation;response to stimulus;cellular process;	1.41953
Cs9g08990	[F]GO:0016705//oxidoreductase activity, acting on paired donors, with incorporation or reduction of molecular oxygen;GO:0016491//oxidoreductase activity;GO:0046872//metal ion binding;GO:0005488//binding;GO:0043169//cation binding;GO:0051213//dioxygenase activity;GO:0050590//desacetoxyvindoline 4-hydroxylase activity;GO:0043167//ion binding;GO:0016706//oxidoreductase activity, acting on paired don…	molecular_function	[F]binding;catalytic activity;	-1.28008
Cs9g09020	[F]GO:0016491//oxidoreductase activity;GO:0046872//metal ion binding;GO:0008270//zinc ion binding;GO:0043167//ion binding;GO:0003824//catalytic activity;GO:0005488//binding;GO:0046914//transition metal ion binding;GO:0043169//cation binding;	molecular_function	[F]catalytic activity;binding;	-3.43273
Cs9g09120	[P]GO:0009733//response to auxin;GO:0019219//regulation of nucleobase-containing compound metabolic process;GO:0080090//regulation of primary metabolic process;GO:0042221//response to chemical;GO:0065007//biological regulation;GO:0071495//cellular response to endogenous stimulus;GO:0006355//regulation of transcription, DNA-templated;GO:2001141//regulation of RNA biosynthetic process;GO:0019222//r…	cellular_component;biological_process	[C]cell;organelle;[P]biological regulation;response to stimulus;signaling;cellular process;	1.46312
Cs9g09290	[F]GO:0046872//metal ion binding;GO:0016491//oxidoreductase activity;GO:0043167//ion binding;GO:0005488//binding;GO:0003824//catalytic activity;GO:0043169//cation binding;	molecular_function	[F]catalytic activity;binding;	-2.06888
Cs9g09480	[C]GO:0016021//integral component of membrane;GO:0031224//intrinsic component of membrane;GO:0044425//membrane part;GO:0016020//membrane;	cellular_component	[C]membrane;membrane part;	-2.27302
Cs9g09620	[C]GO:0016020//membrane;GO:0044425//membrane part;GO:0031224//intrinsic component of membrane;GO:0016021//integral component of membrane;[F]GO:0022857//transmembrane transporter activity;GO:0005215//transporter activity;	molecular_function;cellular_component	[C]membrane part;membrane;[F]transporter activity;	-1.18894
Cs9g09640	[C]GO:0016021//integral component of membrane;GO:0031224//intrinsic component of membrane;GO:0044425//membrane part;GO:0016020//membrane;[F]GO:0022857//transmembrane transporter activity;GO:0005215//transporter activity;	cellular_component;molecular_function	[C]membrane;membrane part;[F]transporter activity;	-1.11964
Cs9g09750	[F]GO:0003824//catalytic activity;GO:0016491//oxidoreductase activity;GO:0046872//metal ion binding;GO:0005488//binding;GO:0043167//ion binding;GO:0043169//cation binding;	molecular_function	[F]binding;catalytic activity;	-1.45573
Cs9g09780	[C]GO:0031224//intrinsic component of membrane;GO:0016021//integral component of membrane;GO:0016020//membrane;GO:0044425//membrane part;	cellular_component	[C]membrane;membrane part;	2.35694
Cs9g10130	[P]GO:0071704//organic substance metabolic process;GO:0006753//nucleoside phosphate metabolic process;GO:0034655//nucleobase-containing compound catabolic process;GO:1901576//organic substance biosynthetic process;GO:0044249//cellular biosynthetic process;GO:0044248//cellular catabolic process;GO:0034404//nucleobase-containing small molecule biosynthetic process;GO:0009143//nucleoside triphosphat…	molecular_function;biological_process	[P]metabolic process;cellular process;[F]catalytic activity;binding;	-2.29239
Cs9g10860	[P]GO:0042592//homeostatic process;GO:0009987//cellular process;GO:0050789//regulation of biological process;GO:0045454//cell redox homeostasis;GO:0019725//cellular homeostasis;GO:0065008//regulation of biological quality;GO:0050794//regulation of cellular process;GO:0065007//biological regulation;[C]GO:0005623//cell;[F]GO:0016491//oxidoreductase activity;GO:0003824//catalytic activity;	cellular_component;molecular_function;biological_process	[C]cell;[P]cellular process;biological regulation;[F]catalytic activity;	-1.19368
Cs9g11000	[F]GO:0035639//purine ribonucleoside triphosphate binding;GO:0032555//purine ribonucleotide binding;GO:0043168//anion binding;GO:0032559//adenyl ribonucleotide binding;GO:0017076//purine nucleotide binding;GO:0032553//ribonucleotide binding;GO:0005488//binding;GO:0030554//adenyl nucleotide binding;GO:0036094//small molecule binding;GO:0097159//organic cyclic compound binding;GO:0043167//ion bindi…	molecular_function	[F]binding;	-1.24006
Cs9g11040	[C]GO:0031224//intrinsic component of membrane;GO:0016021//integral component of membrane;GO:0044425//membrane part;GO:0016020//membrane;[F]GO:0043492//ATPase activity, coupled to movement of substances;GO:0015405//P-P-bond-hydrolysis-driven transmembrane transporter activity;GO:0043168//anion binding;GO:0042623//ATPase activity, coupled;GO:0042626//ATPase activity, coupled to transmembrane movem…	cellular_component;molecular_function	[C]membrane part;membrane;[F]transporter activity;binding;catalytic activity;	-1.50749
Cs9g12290	[C]GO:0016021//integral component of membrane;GO:0044425//membrane part;GO:0031224//intrinsic component of membrane;GO:0016020//membrane;	cellular_component	[C]membrane;membrane part;	1.02282
Cs9g12610	[C]GO:0044425//membrane part;GO:0016020//membrane;GO:0016021//integral component of membrane;GO:0031224//intrinsic component of membrane;[F]GO:0017076//purine nucleotide binding;GO:1901265//nucleoside phosphate binding;GO:0004672//protein kinase activity;GO:0000166//nucleotide binding;GO:1901363//heterocyclic compound binding;GO:0016773//phosphotransferase activity, alcohol group as acceptor;GO:0…	cellular_component;molecular_function	[C]membrane;membrane part;[F]binding;catalytic activity;	1.01858
Cs9g13120	[F]GO:0032559//adenyl ribonucleotide binding;GO:0005488//binding;GO:0043531//ADP binding;GO:0097367//carbohydrate derivative binding;GO:0017076//purine nucleotide binding;GO:0032555//purine ribonucleotide binding;GO:0043167//ion binding;GO:0097159//organic cyclic compound binding;GO:0030554//adenyl nucleotide binding;GO:1901363//heterocyclic compound binding;GO:0032553//ribonucleotide binding;GO:…	molecular_function	[F]binding;	-4.53981
Cs9g13580	[F]GO:0008233//peptidase activity;GO:0070011//peptidase activity, acting on L-amino acid peptides;GO:0003824//catalytic activity;GO:0008234//cysteine-type peptidase activity;GO:0140096//catalytic activity, acting on a protein;GO:0016787//hydrolase activity;	molecular_function	[F]catalytic activity;	1.20044
Cs9g13750	[C]GO:0044425//membrane part;GO:0031224//intrinsic component of membrane;GO:0016020//membrane;GO:0016021//integral component of membrane;[F]GO:0003824//catalytic activity;GO:0016491//oxidoreductase activity;GO:0009055//electron transfer activity;	cellular_component;molecular_function	[C]membrane part;membrane;[F]catalytic activity;	-6.33192
Cs9g13800	[C]GO:0044425//membrane part;GO:0031224//intrinsic component of membrane;GO:0016020//membrane;GO:0016021//integral component of membrane;[F]GO:0016301//kinase activity;GO:0004674//protein serine/threonine kinase activity;GO:0000166//nucleotide binding;GO:0043167//ion binding;GO:0140096//catalytic activity, acting on a protein;GO:0016772//transferase activity, transferring phosphorus-containing gr…	molecular_function;cellular_component	[C]membrane part;membrane;[F]binding;catalytic activity;	1.03977
Cs9g14350	[C]GO:0031224//intrinsic component of membrane;GO:0016020//membrane;GO:0016021//integral component of membrane;GO:0044425//membrane part;[F]GO:0098772//molecular function regulator;GO:0030234//enzyme regulator activity;GO:0004857//enzyme inhibitor activity;	molecular_function;cellular_component	[C]membrane;membrane part;[F]molecular function regulator;	-3.42503
Cs9g14710	[P]GO:0008152//metabolic process;GO:0071704//organic substance metabolic process;GO:0044238//primary metabolic process;GO:0005975//carbohydrate metabolic process;[F]GO:0016798//hydrolase activity, acting on glycosyl bonds;GO:0016787//hydrolase activity;GO:0003824//catalytic activity;GO:0004553//hydrolase activity, hydrolyzing O-glycosyl compounds;	molecular_function;biological_process	[P]metabolic process;[F]catalytic activity;	-1.03828
Cs9g15150	[P]GO:0044703//multi-organism reproductive process;GO:0019953//sexual reproduction;GO:0051704//multi-organism process;GO:0000003//reproduction;GO:0022414//reproductive process;[C]GO:0005576//extracellular region;	cellular_component;biological_process	[C]extracellular region;[P]multi-organism process;reproductive process;reproduction;	-2.02706
Cs9g15180	[C]GO:0031224//intrinsic component of membrane;GO:0016021//integral component of membrane;GO:0016020//membrane;GO:0044425//membrane part;[F]GO:0022857//transmembrane transporter activity;GO:0005215//transporter activity;	molecular_function;cellular_component	[C]membrane;membrane part;[F]transporter activity;	-1.02713
Cs9g15290	[C]GO:0044425//membrane part;GO:0016020//membrane;GO:0016021//integral component of membrane;GO:0031224//intrinsic component of membrane;[F]GO:0005215//transporter activity;GO:0022857//transmembrane transporter activity;	cellular_component;molecular_function	[C]membrane;membrane part;[F]transporter activity;	-1.21163
Cs9g15430	[P]GO:0050896//response to stimulus;GO:0009611//response to wounding;GO:0006950//response to stress;[F]GO:0004857//enzyme inhibitor activity;GO:0061134//peptidase regulator activity;GO:0004866//endopeptidase inhibitor activity;GO:0030414//peptidase inhibitor activity;GO:0030234//enzyme regulator activity;GO:0098772//molecular function regulator;GO:0061135//endopeptidase regulator activity;GO:0004…	biological_process;molecular_function	[P]response to stimulus;[F]molecular function regulator;	-1.89422
Cs9g15620	[C]GO:0016021//integral component of membrane;GO:0044425//membrane part;GO:0016020//membrane;GO:0031224//intrinsic component of membrane;[F]GO:0016772//transferase activity, transferring phosphorus-containing groups;GO:0032559//adenyl ribonucleotide binding;GO:0043167//ion binding;GO:0017076//purine nucleotide binding;GO:0016301//kinase activity;GO:0003824//catalytic activity;GO:0035639//purine r…	cellular_component;molecular_function	[C]membrane part;membrane;[F]catalytic activity;binding;	-1.08137
Cs9g15630	[C]GO:0016020//membrane;GO:0031224//intrinsic component of membrane;GO:0016021//integral component of membrane;GO:0044425//membrane part;	cellular_component	[C]membrane part;membrane;	-6.40231
Cs9g15670	[F]GO:0043168//anion binding;GO:0050662//coenzyme binding;GO:0005488//binding;GO:0050660//flavin adenine dinucleotide binding;GO:0043167//ion binding;GO:0048037//cofactor binding;GO:0071949//FAD binding;GO:0016491//oxidoreductase activity;GO:1901265//nucleoside phosphate binding;GO:0036094//small molecule binding;GO:0003824//catalytic activity;GO:0097159//organic cyclic compound binding;GO:000016…	molecular_function	[F]binding;catalytic activity;	1.1231
Cs9g15800	[C]GO:0016021//integral component of membrane;GO:0031224//intrinsic component of membrane;GO:0016020//membrane;GO:0044425//membrane part;	cellular_component	[C]membrane;membrane part;	1.10745
Cs9g15840	[C]GO:0044425//membrane part;GO:0031224//intrinsic component of membrane;GO:0016021//integral component of membrane;GO:0016020//membrane;	cellular_component	[C]membrane;membrane part;	1.0604
Cs9g16350	[F]GO:0140096//catalytic activity, acting on a protein;GO:0070011//peptidase activity, acting on L-amino acid peptides;GO:0008233//peptidase activity;GO:0008236//serine-type peptidase activity;GO:0017171//serine hydrolase activity;GO:0003824//catalytic activity;GO:0004252//serine-type endopeptidase activity;GO:0004175//endopeptidase activity;GO:0016787//hydrolase activity;	molecular_function	[F]catalytic activity;	-2.07608
Cs9g16440	[F]GO:0016772//transferase activity, transferring phosphorus-containing groups;GO:0003824//catalytic activity;GO:0016301//kinase activity;GO:0016740//transferase activity;	molecular_function	[F]catalytic activity;	-1.36476
Cs9g16520	[F]GO:0016491//oxidoreductase activity;GO:0003824//catalytic activity;GO:0005488//binding;GO:0043167//ion binding;GO:0043169//cation binding;GO:0046872//metal ion binding;	molecular_function	[F]binding;catalytic activity;	-1.20047
Cs9g16620	[F]GO:0036094//small molecule binding;GO:0043167//ion binding;GO:0000166//nucleotide binding;GO:0048037//cofactor binding;GO:0005488//binding;GO:0016829//lyase activity;GO:0016491//oxidoreductase activity;GO:0050660//flavin adenine dinucleotide binding;GO:0097159//organic cyclic compound binding;GO:0016830//carbon-carbon lyase activity;GO:1901265//nucleoside phosphate binding;GO:0003824//catalyti…	molecular_function	[F]catalytic activity;binding;	-1.49277
Cs9g16700	[F]GO:0046914//transition metal ion binding;GO:0043169//cation binding;GO:1901363//heterocyclic compound binding;GO:0003676//nucleic acid binding;GO:0043167//ion binding;GO:0046872//metal ion binding;GO:0097159//organic cyclic compound binding;GO:0005488//binding;GO:0008270//zinc ion binding;	molecular_function	[F]binding;	1.60383
Cs9g16870	[C]GO:0016021//integral component of membrane;GO:0031224//intrinsic component of membrane;GO:0044425//membrane part;GO:0016020//membrane;[F]GO:0005215//transporter activity;GO:0022804//active transmembrane transporter activity;GO:0015238//drug transmembrane transporter activity;GO:0022857//transmembrane transporter activity;GO:0015297//antiporter activity;GO:0015291//secondary active transmembran…	cellular_component;molecular_function	[C]membrane;membrane part;[F]transporter activity;	-1.17991
Cs9g17270	[P]GO:0030001//metal ion transport;GO:0006811//ion transport;GO:0051179//localization;GO:0051234//establishment of localization;GO:0006812//cation transport;GO:0006810//transport;[F]GO:0046872//metal ion binding;GO:0043169//cation binding;GO:0005488//binding;GO:0043167//ion binding;	molecular_function;biological_process	[P]localization;[F]binding;	1.22564
Cs9g17790	[C]GO:0016021//integral component of membrane;GO:0031224//intrinsic component of membrane;GO:0016020//membrane;GO:0044425//membrane part;[F]GO:1901363//heterocyclic compound binding;GO:0003676//nucleic acid binding;GO:0008233//peptidase activity;GO:0097159//organic cyclic compound binding;GO:0003824//catalytic activity;GO:0005488//binding;GO:0003677//DNA binding;GO:0140096//catalytic activity, ac…	molecular_function;cellular_component	[C]membrane part;membrane;[F]catalytic activity;binding;	4.52724
Cs9g18040	[C]GO:0016020//membrane;GO:0044425//membrane part;GO:0016021//integral component of membrane;GO:0031224//intrinsic component of membrane;[F]GO:0022838//substrate-specific channel activity;GO:0022803//passive transmembrane transporter activity;GO:0005216//ion channel activity;GO:0015075//ion transmembrane transporter activity;GO:0015318//inorganic molecular entity transmembrane transporter activit…	molecular_function;cellular_component	[C]membrane;membrane part;[F]transporter activity;	1.15255
Cs9g18060	[C]GO:0016020//membrane;GO:0044425//membrane part;GO:0016021//integral component of membrane;GO:0031224//intrinsic component of membrane;[F]GO:0005215//transporter activity;GO:0015318//inorganic molecular entity transmembrane transporter activity;GO:0015075//ion transmembrane transporter activity;GO:0022857//transmembrane transporter activity;GO:0015267//channel activity;GO:0022803//passive trans…	cellular_component;molecular_function	[C]membrane;membrane part;[F]transporter activity;	1.03111
Cs9g18100	[C]GO:0031224//intrinsic component of membrane;GO:0044425//membrane part;GO:0016021//integral component of membrane;GO:0016020//membrane;	cellular_component	[C]membrane;membrane part;	1.4403
Cs9g18170	[C]GO:0044425//membrane part;GO:0016021//integral component of membrane;GO:0016020//membrane;GO:0031224//intrinsic component of membrane;	cellular_component	[C]membrane;membrane part;	3.69045
Cs9g18180	[C]GO:0031224//intrinsic component of membrane;GO:0044425//membrane part;GO:0016020//membrane;GO:0016021//integral component of membrane;	cellular_component	[C]membrane;membrane part;	5.52277
Cs9g18210	[C]GO:0031224//intrinsic component of membrane;GO:0044425//membrane part;GO:0016020//membrane;GO:0016021//integral component of membrane;[F]GO:0022838//substrate-specific channel activity;GO:0015075//ion transmembrane transporter activity;GO:0022803//passive transmembrane transporter activity;GO:0015267//channel activity;GO:0005215//transporter activity;GO:0005216//ion channel activity;GO:0022857…	molecular_function;cellular_component	[C]membrane;membrane part;[F]transporter activity;	4.69045
Cs9g18620	[C]GO:0031224//intrinsic component of membrane;GO:0044425//membrane part;GO:0016021//integral component of membrane;GO:0016020//membrane;[F]GO:0043167//ion binding;GO:0017076//purine nucleotide binding;GO:0043168//anion binding;GO:0016301//kinase activity;GO:0032555//purine ribonucleotide binding;GO:0032553//ribonucleotide binding;GO:1901363//heterocyclic compound binding;GO:1901265//nucleoside p…	cellular_component;molecular_function	[C]membrane part;membrane;[F]catalytic activity;binding;	-1.24029
Cs9g18820	[F]GO:0003824//catalytic activity;GO:0016740//transferase activity;GO:0016757//transferase activity, transferring glycosyl groups;GO:0016758//transferase activity, transferring hexosyl groups;	molecular_function	[F]catalytic activity;	-3.82751
Cs9g18880	[F]GO:0016740//transferase activity;GO:0016757//transferase activity, transferring glycosyl groups;GO:0016758//transferase activity, transferring hexosyl groups;GO:0003824//catalytic activity;	molecular_function	[F]catalytic activity;	-2.33192
Cs9g18910	[P]GO:0009987//cellular process;GO:0065008//regulation of biological quality;GO:0019725//cellular homeostasis;GO:0048878//chemical homeostasis;GO:0055082//cellular chemical homeostasis;GO:0006873//cellular ion homeostasis;GO:0050801//ion homeostasis;GO:0065007//biological regulation;GO:0042592//homeostatic process;[C]GO:0016021//integral component of membrane;GO:0005623//cell;GO:0016020//membrane…	molecular_function;cellular_component;biological_process	[C]membrane;cell;membrane part;[P]biological regulation;cellular process;[F]transporter activity;	2.78356
Cs9g18920	[C]GO:0031224//intrinsic component of membrane;GO:0044425//membrane part;GO:0016020//membrane;GO:0016021//integral component of membrane;	cellular_component	[C]membrane part;membrane;	1.38363
Cs9g19000	[F]GO:0016740//transferase activity;GO:0016747//transferase activity, transferring acyl groups other than amino-acyl groups;GO:0003824//catalytic activity;GO:0016746//transferase activity, transferring acyl groups;	molecular_function	[F]catalytic activity;	-4.91688
Cs9g19070	[C]GO:0043231//intracellular membrane-bounded organelle;GO:0005622//intracellular;GO:0043227//membrane-bounded organelle;GO:0043229//intracellular organelle;GO:0005623//cell;GO:0043226//organelle;GO:0044464//cell part;GO:0044424//intracellular part;GO:0005634//nucleus;[F]GO:0003677//DNA binding;GO:0005488//binding;GO:0140110//transcription regulator activity;GO:0097159//organic cyclic compound bi…	molecular_function;cellular_component	[C]cell;organelle;[F]transcription regulator activity;binding;	-1.50641
Cs9g19250	[P]GO:0005975//carbohydrate metabolic process;GO:0044238//primary metabolic process;GO:0071555//cell wall organization;GO:0071704//organic substance metabolic process;GO:0009987//cellular process;GO:0016043//cellular component organization;GO:0008152//metabolic process;GO:0045229//external encapsulating structure organization;GO:0071840//cellular component organization or biogenesis;GO:0071554//c…	cellular_component;molecular_function;biological_process	[C]extracellular region;[P]metabolic process;cellular component organization or biogenesis;cellular process;[F]catalytic activity;	-1.03192
orange1.1t00039	[P]GO:0071704//organic substance metabolic process;GO:0044238//primary metabolic process;GO:0005975//carbohydrate metabolic process;GO:0008152//metabolic process;[F]GO:0016787//hydrolase activity;GO:0016798//hydrolase activity, acting on glycosyl bonds;GO:0015926//glucosidase activity;GO:0004553//hydrolase activity, hydrolyzing O-glycosyl compounds;GO:0003824//catalytic activity;GO:0008422//beta-…	biological_process;molecular_function	[P]metabolic process;[F]catalytic activity;	-1.52205
orange1.1t00081	[P]GO:0046474//glycerophospholipid biosynthetic process;GO:1901576//organic substance biosynthetic process;GO:0006629//lipid metabolic process;GO:0090407//organophosphate biosynthetic process;GO:0046470//phosphatidylcholine metabolic process;GO:0019637//organophosphate metabolic process;GO:1901564//organonitrogen compound metabolic process;GO:0009987//cellular process;GO:0008152//metabolic proces…	biological_process;molecular_function	[P]cellular process;metabolic process;[F]catalytic activity;	-3.34705
orange1.1t00089	[P]GO:0006810//transport;GO:0050896//response to stimulus;GO:0009733//response to auxin;GO:0071495//cellular response to endogenous stimulus;GO:0009755//hormone-mediated signaling pathway;GO:0055085//transmembrane transport;GO:0070887//cellular response to chemical stimulus;GO:0009734//auxin-activated signaling pathway;GO:0010033//response to organic substance;GO:0042221//response to chemical;GO:…	cellular_component;biological_process	[C]membrane part;membrane;[P]localization;cellular process;signaling;biological regulation;response to stimulus;	1.20325
orange1.1t00114	[F]GO:0048037//cofactor binding;GO:0000166//nucleotide binding;GO:0036094//small molecule binding;GO:0050661//NADP binding;GO:1901363//heterocyclic compound binding;GO:0050662//coenzyme binding;GO:0097159//organic cyclic compound binding;GO:0005488//binding;GO:1901265//nucleoside phosphate binding;	molecular_function	[F]binding;	-1.06981
orange1.1t00203	[C]GO:0016021//integral component of membrane;GO:0016020//membrane;GO:0031224//intrinsic component of membrane;GO:0044425//membrane part;	cellular_component	[C]membrane part;membrane;	-1.50451
orange1.1t00206	[F]GO:0046872//metal ion binding;GO:0005488//binding;GO:0008270//zinc ion binding;GO:0043169//cation binding;GO:0046914//transition metal ion binding;GO:0043167//ion binding;	molecular_function	[F]binding;	-1.22411
orange1.1t00259	[F]GO:0003824//catalytic activity;GO:0016491//oxidoreductase activity;	molecular_function	[F]catalytic activity;	4.48644
orange1.1t00260	[C]GO:0031224//intrinsic component of membrane;GO:0044425//membrane part;GO:0016020//membrane;GO:0016021//integral component of membrane;[F]GO:0097159//organic cyclic compound binding;GO:0016491//oxidoreductase activity;GO:0005488//binding;GO:0046914//transition metal ion binding;GO:0016705//oxidoreductase activity, acting on paired donors, with incorporation or reduction of molecular oxygen;GO:0…	molecular_function;cellular_component	[C]membrane;membrane part;[F]catalytic activity;binding;	1.01128
orange1.1t00281	[F]GO:0008233//peptidase activity;GO:0003824//catalytic activity;GO:0004175//endopeptidase activity;GO:0016787//hydrolase activity;GO:0008236//serine-type peptidase activity;GO:0017171//serine hydrolase activity;GO:0070011//peptidase activity, acting on L-amino acid peptides;GO:0140096//catalytic activity, acting on a protein;GO:0004252//serine-type endopeptidase activity;	molecular_function	[F]catalytic activity;	1.22134
orange1.1t00282	[F]GO:0008236//serine-type peptidase activity;GO:0008233//peptidase activity;GO:0140096//catalytic activity, acting on a protein;GO:0004252//serine-type endopeptidase activity;GO:0003824//catalytic activity;GO:0004175//endopeptidase activity;GO:0070011//peptidase activity, acting on L-amino acid peptides;GO:0016787//hydrolase activity;GO:0017171//serine hydrolase activity;	molecular_function	[F]catalytic activity;	-1.50276
orange1.1t00454	[P]GO:0044238//primary metabolic process;GO:0071704//organic substance metabolic process;GO:0005975//carbohydrate metabolic process;GO:0008152//metabolic process;[F]GO:0016857//racemase and epimerase activity, acting on carbohydrates and derivatives;GO:0016853//isomerase activity;GO:0030246//carbohydrate binding;GO:0003824//catalytic activity;GO:0047938//glucose-6-phosphate 1-epimerase activity;G…	biological_process;molecular_function	[P]metabolic process;[F]binding;catalytic activity;	-1.27302
orange1.1t00554	[C]GO:0016021//integral component of membrane;GO:0031224//intrinsic component of membrane;GO:0044425//membrane part;GO:0016020//membrane;	cellular_component	[C]membrane;membrane part;	1.14032
orange1.1t00612	[P]GO:0044238//primary metabolic process;GO:0005975//carbohydrate metabolic process;GO:0008152//metabolic process;GO:0071704//organic substance metabolic process;[C]GO:0016021//integral component of membrane;GO:0016020//membrane;GO:0031224//intrinsic component of membrane;GO:0044425//membrane part;[F]GO:0003824//catalytic activity;GO:0004553//hydrolase activity, hydrolyzing O-glycosyl compounds;G…	biological_process;molecular_function;cellular_component	[C]membrane part;membrane;[P]metabolic process;[F]catalytic activity;	1.23102
orange1.1t00778	[F]GO:0016740//transferase activity;GO:0016741//transferase activity, transferring one-carbon groups;GO:0003824//catalytic activity;GO:0008168//methyltransferase activity;	molecular_function	[F]catalytic activity;	-2.74326
orange1.1t00829	[C]GO:0031224//intrinsic component of membrane;GO:0044425//membrane part;GO:0016020//membrane;GO:0016021//integral component of membrane;	cellular_component	[C]membrane part;membrane;	-2.10812
orange1.1t00904	[P]GO:0015980//energy derivation by oxidation of organic compounds;GO:0009987//cellular process;GO:0022904//respiratory electron transport chain;GO:0006091//generation of precursor metabolites and energy;GO:0055114//oxidation-reduction process;GO:0045333//cellular respiration;GO:0008152//metabolic process;GO:0044237//cellular metabolic process;GO:0022900//electron transport chain;[C]GO:0031224//i…	biological_process;cellular_component	[C]membrane part;membrane;[P]cellular process;metabolic process;	-2.32917
orange1.1t01063	[P]GO:0044706//multi-multicellular organism process;GO:0009856//pollination;GO:0051704//multi-organism process;GO:0022414//reproductive process;GO:0000003//reproduction;GO:0009875//pollen-pistil interaction;GO:0008037//cell recognition;GO:0009987//cellular process;GO:0007154//cell communication;GO:0048544//recognition of pollen;GO:0032501//multicellular organismal process;[C]GO:0016021//integral …	molecular_function;biological_process;cellular_component	[C]membrane part;membrane;[P]reproduction;reproductive process;cellular process;multi-organism process;multicellular organismal process;[F]catalytic activity;binding;	1.00085
orange1.1t01195	[P]GO:0019359//nicotinamide nucleotide biosynthetic process;GO:0006753//nucleoside phosphate metabolic process;GO:0009126//purine nucleoside monophosphate metabolic process;GO:0044271//cellular nitrogen compound biosynthetic process;GO:0005975//carbohydrate metabolic process;GO:0006165//nucleoside diphosphate phosphorylation;GO:1901292//nucleoside phosphate catabolic process;GO:0044248//cellular …	biological_process;molecular_function	[P]metabolic process;cellular process;[F]catalytic activity;	-2.74695
orange1.1t01245	[P]GO:0051234//establishment of localization;GO:0006810//transport;GO:0051179//localization;GO:0055085//transmembrane transport;[C]GO:0016020//membrane;GO:0044425//membrane part;GO:0016021//integral component of membrane;GO:0031224//intrinsic component of membrane;	biological_process;cellular_component	[C]membrane;membrane part;[P]localization;	1.02249
orange1.1t01247	[C]GO:0031224//intrinsic component of membrane;GO:0016021//integral component of membrane;GO:0044425//membrane part;GO:0016020//membrane;[F]GO:0097367//carbohydrate derivative binding;GO:0017076//purine nucleotide binding;GO:1901265//nucleoside phosphate binding;GO:0032553//ribonucleotide binding;GO:0005488//binding;GO:1901363//heterocyclic compound binding;GO:0043168//anion binding;GO:0097159//o…	molecular_function;cellular_component	[C]membrane;membrane part;[F]binding;	-1.14453
orange1.1t01261	[P]GO:0019219//regulation of nucleobase-containing compound metabolic process;GO:0019222//regulation of metabolic process;GO:0006355//regulation of transcription, DNA-templated;GO:2000112//regulation of cellular macromolecule biosynthetic process;GO:2001141//regulation of RNA biosynthetic process;GO:0031326//regulation of cellular biosynthetic process;GO:0010468//regulation of gene expression;GO:…	molecular_function;cellular_component;biological_process	[C]organelle;cell;[P]biological regulation;[F]binding;	1.11103
orange1.1t01321	[C]GO:0016020//membrane;GO:0031224//intrinsic component of membrane;GO:0044425//membrane part;GO:0016021//integral component of membrane;[F]GO:0097159//organic cyclic compound binding;GO:1901363//heterocyclic compound binding;GO:0016491//oxidoreductase activity;GO:0003824//catalytic activity;GO:0016705//oxidoreductase activity, acting on paired donors, with incorporation or reduction of molecular…	cellular_component;molecular_function	[C]membrane part;membrane;[F]binding;catalytic activity;	-1.64872
orange1.1t01333	[P]GO:0006887//exocytosis;GO:0071702//organic substance transport;GO:0051234//establishment of localization;GO:0071705//nitrogen compound transport;GO:0006810//transport;GO:0015031//protein transport;GO:0033036//macromolecule localization;GO:0015833//peptide transport;GO:0046903//secretion;GO:0008104//protein localization;GO:0042886//amide transport;GO:0045184//establishment of protein localizati…	cellular_component;biological_process	[C]cell;protein-containing complex;[P]cellular process;localization;	-2.33192
orange1.1t01353	[F]GO:0005488//binding;GO:0005515//protein binding;GO:0008168//methyltransferase activity;GO:0016741//transferase activity, transferring one-carbon groups;GO:0046983//protein dimerization activity;GO:0008171//O-methyltransferase activity;GO:0003824//catalytic activity;GO:0016740//transferase activity;	molecular_function	[F]catalytic activity;binding;	-1.54915
orange1.1t01378	[C]GO:0016021//integral component of membrane;GO:0031224//intrinsic component of membrane;GO:0016020//membrane;GO:0044425//membrane part;	cellular_component	[C]membrane;membrane part;	1.11806
orange1.1t01394	[C]GO:0031224//intrinsic component of membrane;GO:0016021//integral component of membrane;GO:0044425//membrane part;GO:0016020//membrane;	cellular_component	[C]membrane part;membrane;	1.42932
orange1.1t01634	[F]GO:0003824//catalytic activity;GO:0016491//oxidoreductase activity;	molecular_function	[F]catalytic activity;	-1.03066
orange1.1t01635	[F]GO:0016491//oxidoreductase activity;GO:0003824//catalytic activity;	molecular_function	[F]catalytic activity;	-2.02871
orange1.1t01658	[P]GO:0008152//metabolic process;GO:0071704//organic substance metabolic process;GO:0005975//carbohydrate metabolic process;GO:0044238//primary metabolic process;[F]GO:0016798//hydrolase activity, acting on glycosyl bonds;GO:0004553//hydrolase activity, hydrolyzing O-glycosyl compounds;GO:0003824//catalytic activity;GO:0016787//hydrolase activity;	molecular_function;biological_process	[P]metabolic process;[F]catalytic activity;	-1.06345
orange1.1t01727	[P]GO:0071704//organic substance metabolic process;GO:0009057//macromolecule catabolic process;GO:0010393//galacturonan metabolic process;GO:0044248//cellular catabolic process;GO:0005976//polysaccharide metabolic process;GO:0044238//primary metabolic process;GO:0071554//cell wall organization or biogenesis;GO:0005975//carbohydrate metabolic process;GO:0016052//carbohydrate catabolic process;GO:0…	biological_process;cellular_component;molecular_function	[C]membrane part;membrane;[P]cellular component organization or biogenesis;cellular process;metabolic process;[F]catalytic activity;	-1.7896
orange1.1t01747	[P]GO:0042737//drug catabolic process;GO:0008152//metabolic process;GO:0042743//hydrogen peroxide metabolic process;GO:0006950//response to stress;GO:0017001//antibiotic catabolic process;GO:0016999//antibiotic metabolic process;GO:0051186//cofactor metabolic process;GO:0044237//cellular metabolic process;GO:0009056//catabolic process;GO:0042744//hydrogen peroxide catabolic process;GO:0050896//re…	biological_process;cellular_component;molecular_function	[C]extracellular region;[P]cellular process;response to stimulus;metabolic process;[F]catalytic activity;antioxidant activity;binding;	1.84217
orange1.1t01771	[P]GO:0019752//carboxylic acid metabolic process;GO:0016054//organic acid catabolic process;GO:0009063//cellular amino acid catabolic process;GO:0044248//cellular catabolic process;GO:0071704//organic substance metabolic process;GO:1901575//organic substance catabolic process;GO:1901605//alpha-amino acid metabolic process;GO:0000096//sulfur amino acid metabolic process;GO:0009093//cysteine catabo…	biological_process;molecular_function;cellular_component	[C]cell;[P]cellular process;metabolic process;[F]catalytic activity;	-1.13886
orange1.1t01780	[P]GO:1901564//organonitrogen compound metabolic process;GO:0043170//macromolecule metabolic process;GO:0005975//carbohydrate metabolic process;GO:1901575//organic substance catabolic process;GO:1901565//organonitrogen compound catabolic process;GO:1901071//glucosamine-containing compound metabolic process;GO:0044248//cellular catabolic process;GO:0006040//amino sugar metabolic process;GO:0006807…	biological_process;molecular_function	[P]metabolic process;cellular process;[F]catalytic activity;	-1.15017
orange1.1t01845	[P]GO:0009987//cellular process;GO:0050789//regulation of biological process;GO:0007154//cell communication;GO:0050896//response to stimulus;GO:0023052//signaling;GO:0007165//signal transduction;GO:0051716//cellular response to stimulus;GO:0065007//biological regulation;GO:0050794//regulation of cellular process;[F]GO:0043531//ADP binding;GO:0017076//purine nucleotide binding;GO:0032555//purine r…	molecular_function;biological_process	[P]signaling;cellular process;response to stimulus;biological regulation;[F]binding;	1.52703
orange1.1t01882	[F]GO:0003824//catalytic activity;GO:0016740//transferase activity;GO:0016757//transferase activity, transferring glycosyl groups;GO:0016758//transferase activity, transferring hexosyl groups;	molecular_function	[F]catalytic activity;	-2.09091
orange1.1t01935	[F]GO:0016740//transferase activity;GO:0003824//catalytic activity;GO:0016757//transferase activity, transferring glycosyl groups;GO:0016758//transferase activity, transferring hexosyl groups;	molecular_function	[F]catalytic activity;	-1.42437
orange1.1t01950	[F]GO:1901265//nucleoside phosphate binding;GO:0003824//catalytic activity;GO:0097159//organic cyclic compound binding;GO:0005488//binding;GO:0050662//coenzyme binding;GO:0050660//flavin adenine dinucleotide binding;GO:0043167//ion binding;GO:0000166//nucleotide binding;GO:0048037//cofactor binding;GO:0071949//FAD binding;GO:0036094//small molecule binding;GO:0043168//anion binding;GO:1901363//he…	molecular_function	[F]catalytic activity;binding;	-2.5111
orange1.1t01952	[F]GO:0003824//catalytic activity;GO:0016491//oxidoreductase activity;GO:0005488//binding;GO:1901363//heterocyclic compound binding;GO:0050660//flavin adenine dinucleotide binding;GO:0043167//ion binding;GO:0048037//cofactor binding;GO:1901265//nucleoside phosphate binding;GO:0071949//FAD binding;GO:0036094//small molecule binding;GO:0050662//coenzyme binding;GO:0043168//anion binding;GO:0000166/…	molecular_function	[F]catalytic activity;binding;	-1.61797
orange1.1t01953	[F]GO:0036094//small molecule binding;GO:0071949//FAD binding;GO:1901265//nucleoside phosphate binding;GO:0003824//catalytic activity;GO:0050660//flavin adenine dinucleotide binding;GO:0097159//organic cyclic compound binding;GO:0005488//binding;GO:1901363//heterocyclic compound binding;GO:0000166//nucleotide binding;GO:0050662//coenzyme binding;GO:0048037//cofactor binding;GO:0043168//anion bind…	molecular_function	[F]catalytic activity;binding;	-4.59495
orange1.1t01955	[F]GO:1901265//nucleoside phosphate binding;GO:0036094//small molecule binding;GO:0003824//catalytic activity;GO:0016491//oxidoreductase activity;GO:0043167//ion binding;GO:1901363//heterocyclic compound binding;GO:0071949//FAD binding;GO:0043168//anion binding;GO:0050660//flavin adenine dinucleotide binding;GO:0000166//nucleotide binding;GO:0005488//binding;GO:0097159//organic cyclic compound bi…	molecular_function	[F]binding;catalytic activity;	-1.94092
orange1.1t01957	[F]GO:0048037//cofactor binding;GO:0043168//anion binding;GO:0043167//ion binding;GO:1901265//nucleoside phosphate binding;GO:1901363//heterocyclic compound binding;GO:0050660//flavin adenine dinucleotide binding;GO:0003824//catalytic activity;GO:0005488//binding;GO:0000166//nucleotide binding;GO:0036094//small molecule binding;GO:0016491//oxidoreductase activity;GO:0071949//FAD binding;GO:005066…	molecular_function	[F]catalytic activity;binding;	-2.42503
orange1.1t01993	[C]GO:0031224//intrinsic component of membrane;GO:0016020//membrane;GO:0044425//membrane part;GO:0016021//integral component of membrane;[F]GO:0097367//carbohydrate derivative binding;GO:0003824//catalytic activity;GO:0016817//hydrolase activity, acting on acid anhydrides;GO:0043168//anion binding;GO:0000166//nucleotide binding;GO:0097159//organic cyclic compound binding;GO:0016818//hydrolase act…	molecular_function;cellular_component	[C]membrane;membrane part;[F]binding;catalytic activity;	1.47803
orange1.1t02024	[P]GO:0044238//primary metabolic process;GO:0071704//organic substance metabolic process;GO:0006629//lipid metabolic process;GO:0008152//metabolic process;[C]GO:0016020//membrane;GO:0016021//integral component of membrane;GO:0031224//intrinsic component of membrane;GO:0044425//membrane part;[F]GO:0016705//oxidoreductase activity, acting on paired donors, with incorporation or reduction of molecul…	molecular_function;cellular_component;biological_process	[C]membrane part;membrane;[P]metabolic process;[F]catalytic activity;	-1.00081
orange1.1t02040	[P]GO:0008152//metabolic process;GO:0044248//cellular catabolic process;GO:0042743//hydrogen peroxide metabolic process;GO:0042744//hydrogen peroxide catabolic process;GO:0051187//cofactor catabolic process;GO:0009987//cellular process;GO:0051186//cofactor metabolic process;GO:0017001//antibiotic catabolic process;GO:0009056//catabolic process;GO:0017144//drug metabolic process;GO:0006979//respon…	molecular_function;cellular_component;biological_process	[C]extracellular region;[P]cellular process;metabolic process;response to stimulus;[F]antioxidant activity;binding;catalytic activity;	-3.32813
orange1.1t02041	[P]GO:0042744//hydrogen peroxide catabolic process;GO:0006950//response to stress;GO:0008152//metabolic process;GO:0051187//cofactor catabolic process;GO:0016999//antibiotic metabolic process;GO:0044248//cellular catabolic process;GO:0042743//hydrogen peroxide metabolic process;GO:0044237//cellular metabolic process;GO:0051186//cofactor metabolic process;GO:0009987//cellular process;GO:0017144//d…	cellular_component;biological_process;molecular_function	[C]extracellular region;[P]metabolic process;response to stimulus;cellular process;[F]catalytic activity;antioxidant activity;binding;	-1.97488
orange1.1t02043	[P]GO:0016999//antibiotic metabolic process;GO:0042744//hydrogen peroxide catabolic process;GO:0006950//response to stress;GO:0042743//hydrogen peroxide metabolic process;GO:0017144//drug metabolic process;GO:0017001//antibiotic catabolic process;GO:0072593//reactive oxygen species metabolic process;GO:0009056//catabolic process;GO:0006979//response to oxidative stress;GO:0042737//drug catabolic …	biological_process;molecular_function;cellular_component	[C]extracellular region;[P]cellular process;metabolic process;response to stimulus;[F]catalytic activity;binding;antioxidant activity;	-2.86491
orange1.1t02044	[P]GO:0006950//response to stress;GO:0017144//drug metabolic process;GO:0044248//cellular catabolic process;GO:0042743//hydrogen peroxide metabolic process;GO:0017001//antibiotic catabolic process;GO:0006979//response to oxidative stress;GO:0072593//reactive oxygen species metabolic process;GO:0008152//metabolic process;GO:0042737//drug catabolic process;GO:0042744//hydrogen peroxide catabolic pr…	biological_process;molecular_function;cellular_component	[C]extracellular region;[P]cellular process;metabolic process;response to stimulus;[F]binding;catalytic activity;antioxidant activity;	-1.61112
orange1.1t02045	[P]GO:0044248//cellular catabolic process;GO:0006950//response to stress;GO:0072593//reactive oxygen species metabolic process;GO:0051186//cofactor metabolic process;GO:0008152//metabolic process;GO:0042744//hydrogen peroxide catabolic process;GO:0042743//hydrogen peroxide metabolic process;GO:0050896//response to stimulus;GO:0009056//catabolic process;GO:0042737//drug catabolic process;GO:001700…	biological_process;molecular_function	[P]response to stimulus;cellular process;metabolic process;[F]catalytic activity;binding;antioxidant activity;	-1.40288
orange1.1t02074	[C]GO:0016020//membrane;GO:0016021//integral component of membrane;GO:0044425//membrane part;GO:0031224//intrinsic component of membrane;	cellular_component	[C]membrane part;membrane;	-2.59495
orange1.1t02079	[F]GO:0046906//tetrapyrrole binding;GO:0043169//cation binding;GO:0005506//iron ion binding;GO:0003824//catalytic activity;GO:1901363//heterocyclic compound binding;GO:0005488//binding;GO:0048037//cofactor binding;GO:0046914//transition metal ion binding;GO:0043167//ion binding;GO:0004497//monooxygenase activity;GO:0020037//heme binding;GO:0097159//organic cyclic compound binding;GO:0046872//meta…	molecular_function	[F]catalytic activity;binding;	-2.08038
orange1.1t02081	[C]GO:0031224//intrinsic component of membrane;GO:0044425//membrane part;GO:0016021//integral component of membrane;GO:0016020//membrane;[F]GO:0043167//ion binding;GO:0005506//iron ion binding;GO:0003824//catalytic activity;GO:0020037//heme binding;GO:0046914//transition metal ion binding;GO:0016491//oxidoreductase activity;GO:0046872//metal ion binding;GO:0097159//organic cyclic compound binding…	molecular_function;cellular_component	[C]membrane;membrane part;[F]binding;catalytic activity;	-3.05318
orange1.1t02083	[C]GO:0016020//membrane;GO:0031224//intrinsic component of membrane;GO:0016021//integral component of membrane;GO:0044425//membrane part;[F]GO:0005488//binding;GO:0097159//organic cyclic compound binding;GO:0016705//oxidoreductase activity, acting on paired donors, with incorporation or reduction of molecular oxygen;GO:1901363//heterocyclic compound binding;GO:0043167//ion binding;GO:0046914//tra…	cellular_component;molecular_function	[C]membrane;membrane part;[F]binding;catalytic activity;	-2.02002
orange1.1t02108	[P]GO:0006696//ergosterol biosynthetic process;GO:0044283//small molecule biosynthetic process;GO:0016129//phytosteroid biosynthetic process;GO:0071704//organic substance metabolic process;GO:0044249//cellular biosynthetic process;GO:0044108//cellular alcohol biosynthetic process;GO:0006629//lipid metabolic process;GO:0044238//primary metabolic process;GO:1901617//organic hydroxy compound biosynt…	molecular_function;biological_process;cellular_component	[C]membrane part;membrane;[P]metabolic process;cellular process;[F]catalytic activity;	-1.12929
orange1.1t02191	[P]GO:0070887//cellular response to chemical stimulus;GO:0042493//response to drug;GO:2000031//regulation of salicylic acid mediated signaling pathway;GO:0080134//regulation of response to stress;GO:0042221//response to chemical;GO:1901701//cellular response to oxygen-containing compound;GO:0050789//regulation of biological process;GO:0010033//response to organic substance;GO:2001038//regulation …	cellular_component;biological_process	[C]membrane part;membrane;[P]biological regulation;cellular process;response to stimulus;	-1.11984
orange1.1t02204	[C]GO:0005576//extracellular region;GO:0048046//apoplast;	cellular_component	[C]extracellular region;	-2.09745
orange1.1t02243	[P]GO:0032501//multicellular organismal process;GO:0000003//reproduction;GO:0048731//system development;GO:0022414//reproductive process;GO:0003006//developmental process involved in reproduction;GO:0048316//seed development;GO:0032502//developmental process;GO:0061458//reproductive system development;GO:0009793//embryo development ending in seed dormancy;GO:0009791//post-embryonic development;GO…	biological_process	[P]developmental process;reproduction;multicellular organismal process;reproductive process;	-1.23238
orange1.1t02448	[F]GO:0016835//carbon-oxygen lyase activity;GO:0010333//terpene synthase activity;GO:0016829//lyase activity;GO:0046872//metal ion binding;GO:0000287//magnesium ion binding;GO:0016838//carbon-oxygen lyase activity, acting on phosphates;GO:0043169//cation binding;GO:0043167//ion binding;GO:0003824//catalytic activity;GO:0005488//binding;	molecular_function	[F]catalytic activity;binding;	-2.92295
orange1.1t02588	[P]GO:0006355//regulation of transcription, DNA-templated;GO:0051173//positive regulation of nitrogen compound metabolic process;GO:0019219//regulation of nucleobase-containing compound metabolic process;GO:0010556//regulation of macromolecule biosynthetic process;GO:0010468//regulation of gene expression;GO:0060255//regulation of macromolecule metabolic process;GO:1903506//regulation of nucleic …	cellular_component;biological_process;molecular_function	[C]organelle;cell;[P]biological regulation;[F]transcription regulator activity;binding;	3.86236
orange1.1t02600	[C]GO:0005634//nucleus;GO:0005623//cell;GO:0043231//intracellular membrane-bounded organelle;GO:0005622//intracellular;GO:0044424//intracellular part;GO:0044464//cell part;GO:0043226//organelle;GO:0043227//membrane-bounded organelle;GO:0043229//intracellular organelle;[F]GO:0003700//DNA-binding transcription factor activity;GO:0003676//nucleic acid binding;GO:0003677//DNA binding;GO:0097159//orga…	molecular_function;cellular_component	[C]cell;organelle;[F]transcription regulator activity;binding;	-1.07608
orange1.1t02755	[F]GO:0050662//coenzyme binding;GO:0005488//binding;GO:0003824//catalytic activity;GO:0048037//cofactor binding;	molecular_function	[F]catalytic activity;binding;	-1.89134
orange1.1t02775	[F]GO:0003824//catalytic activity;GO:0046914//transition metal ion binding;GO:0043167//ion binding;GO:0046906//tetrapyrrole binding;GO:0097159//organic cyclic compound binding;GO:0043169//cation binding;GO:0048037//cofactor binding;GO:0005488//binding;GO:0016705//oxidoreductase activity, acting on paired donors, with incorporation or reduction of molecular oxygen;GO:0016491//oxidoreductase activi…	molecular_function	[F]catalytic activity;binding;	-2.09833
orange1.1t02796	[F]GO:0043169//cation binding;GO:0016491//oxidoreductase activity;GO:0048037//cofactor binding;GO:0020037//heme binding;GO:0016705//oxidoreductase activity, acting on paired donors, with incorporation or reduction of molecular oxygen;GO:1901363//heterocyclic compound binding;GO:0043167//ion binding;GO:0004497//monooxygenase activity;GO:0003824//catalytic activity;GO:0046914//transition metal ion …	molecular_function	[F]binding;catalytic activity;	-1.55548
orange1.1t02842	[F]GO:0043168//anion binding;GO:0097159//organic cyclic compound binding;GO:0005488//binding;GO:0032553//ribonucleotide binding;GO:0032559//adenyl ribonucleotide binding;GO:0043531//ADP binding;GO:0000166//nucleotide binding;GO:0043167//ion binding;GO:1901363//heterocyclic compound binding;GO:1901265//nucleoside phosphate binding;GO:0032555//purine ribonucleotide binding;GO:0017076//purine nucleo…	molecular_function	[F]binding;	1.07647
orange1.1t02914	[P]GO:0008152//metabolic process;GO:0044238//primary metabolic process;GO:0009987//cellular process;GO:0006796//phosphate-containing compound metabolic process;GO:0006793//phosphorus metabolic process;GO:0052646//alditol phosphate metabolic process;GO:1901135//carbohydrate derivative metabolic process;GO:0046434//organophosphate catabolic process;GO:1901575//organic substance catabolic process;GO…	biological_process;molecular_function;cellular_component	[C]cell;protein-containing complex;[P]cellular process;metabolic process;[F]binding;catalytic activity;	-2.04305
orange1.1t02930	[C]GO:0044425//membrane part;GO:0016021//integral component of membrane;GO:0031224//intrinsic component of membrane;GO:0016020//membrane;	cellular_component	[C]membrane part;membrane;	-1.01398
orange1.1t03009	[F]GO:0005488//binding;GO:1901363//heterocyclic compound binding;GO:0097159//organic cyclic compound binding;GO:0003676//nucleic acid binding;	molecular_function	[F]binding;	-1.44609
orange1.1t03051	[P]GO:0051179//localization;GO:0006810//transport;GO:0016192//vesicle-mediated transport;GO:0051234//establishment of localization;[C]GO:0031224//intrinsic component of membrane;GO:0016021//integral component of membrane;GO:0044425//membrane part;GO:0016020//membrane;	biological_process;cellular_component	[C]membrane;membrane part;[P]localization;	5.18427
orange1.1t03053	[F]GO:0003824//catalytic activity;GO:0016491//oxidoreductase activity;	molecular_function	[F]catalytic activity;	-1.01835
orange1.1t03059	[P]GO:1901566//organonitrogen compound biosynthetic process;GO:0009084//glutamine family amino acid biosynthetic process;GO:1901607//alpha-amino acid biosynthetic process;GO:0006082//organic acid metabolic process;GO:0006807//nitrogen compound metabolic process;GO:1901360//organic cyclic compound metabolic process;GO:1901564//organonitrogen compound metabolic process;GO:0006520//cellular amino ac…	cellular_component;molecular_function;biological_process	[C]cell;[P]cellular process;metabolic process;[F]catalytic activity;binding;	-1.24306
orange1.1t03110	[C]GO:0016020//membrane;GO:0031224//intrinsic component of membrane;GO:0044425//membrane part;GO:0016021//integral component of membrane;[F]GO:1901265//nucleoside phosphate binding;GO:0097159//organic cyclic compound binding;GO:0036094//small molecule binding;GO:0032555//purine ribonucleotide binding;GO:0032553//ribonucleotide binding;GO:0140096//catalytic activity, acting on a protein;GO:0035639…	molecular_function;cellular_component	[C]membrane part;membrane;[F]binding;catalytic activity;	1.40756
orange1.1t03129	[F]GO:0140096//catalytic activity, acting on a protein;GO:0016787//hydrolase activity;GO:0008234//cysteine-type peptidase activity;GO:0070011//peptidase activity, acting on L-amino acid peptides;GO:0003824//catalytic activity;GO:0008233//peptidase activity;	molecular_function	[F]catalytic activity;	2.23002
orange1.1t03150	[C]GO:0016020//membrane;GO:0016021//integral component of membrane;GO:0044425//membrane part;GO:0031224//intrinsic component of membrane;[F]GO:0016758//transferase activity, transferring hexosyl groups;GO:0003824//catalytic activity;GO:0016740//transferase activity;GO:0016757//transferase activity, transferring glycosyl groups;	cellular_component;molecular_function	[C]membrane;membrane part;[F]catalytic activity;	-4.40778
orange1.1t03186	[C]GO:0016020//membrane;GO:0031224//intrinsic component of membrane;GO:0044425//membrane part;GO:0016021//integral component of membrane;[F]GO:0016740//transferase activity;GO:0016758//transferase activity, transferring hexosyl groups;GO:0016757//transferase activity, transferring glycosyl groups;GO:0003824//catalytic activity;	cellular_component;molecular_function	[C]membrane part;membrane;[F]catalytic activity;	-1.29949
orange1.1t03275	[C]GO:0031224//intrinsic component of membrane;GO:0016021//integral component of membrane;GO:0016020//membrane;GO:0044425//membrane part;[F]GO:0008324//cation transmembrane transporter activity;GO:0046873//metal ion transmembrane transporter activity;GO:0022857//transmembrane transporter activity;GO:0015075//ion transmembrane transporter activity;GO:0015318//inorganic molecular entity transmembra…	molecular_function;cellular_component	[C]membrane;membrane part;[F]transporter activity;	1.02554
orange1.1t03332	[F]GO:1901363//heterocyclic compound binding;GO:0032559//adenyl ribonucleotide binding;GO:0097367//carbohydrate derivative binding;GO:1901265//nucleoside phosphate binding;GO:0097159//organic cyclic compound binding;GO:0032553//ribonucleotide binding;GO:0030554//adenyl nucleotide binding;GO:0032555//purine ribonucleotide binding;GO:0043168//anion binding;GO:0000166//nucleotide binding;GO:0036094/…	molecular_function	[F]binding;	-1.43625
orange1.1t03357	[F]GO:0005488//binding;GO:0020037//heme binding;GO:0048037//cofactor binding;GO:0004497//monooxygenase activity;GO:0046872//metal ion binding;GO:0097159//organic cyclic compound binding;GO:0043167//ion binding;GO:0046914//transition metal ion binding;GO:0043169//cation binding;GO:0016705//oxidoreductase activity, acting on paired donors, with incorporation or reduction of molecular oxygen;GO:0005…	molecular_function	[F]binding;catalytic activity;	-1.05069
orange1.1t03406	[C]GO:0016020//membrane;GO:0031224//intrinsic component of membrane;GO:0044425//membrane part;GO:0016021//integral component of membrane;[F]GO:0140096//catalytic activity, acting on a protein;GO:0032553//ribonucleotide binding;GO:0016772//transferase activity, transferring phosphorus-containing groups;GO:0030247//polysaccharide binding;GO:0005488//binding;GO:1901363//heterocyclic compound binding…	cellular_component;molecular_function	[C]membrane part;membrane;[F]binding;catalytic activity;	1.90464
orange1.1t03409	[C]GO:0031224//intrinsic component of membrane;GO:0016020//membrane;GO:0016021//integral component of membrane;GO:0044425//membrane part;[F]GO:0005524//ATP binding;GO:0097159//organic cyclic compound binding;GO:0035639//purine ribonucleoside triphosphate binding;GO:0005509//calcium ion binding;GO:0005488//binding;GO:0097367//carbohydrate derivative binding;GO:0043167//ion binding;GO:0140096//cata…	molecular_function;cellular_component	[C]membrane part;membrane;[F]catalytic activity;binding;	1.63544
orange1.1t03412	[C]GO:0016021//integral component of membrane;GO:0031224//intrinsic component of membrane;GO:0016020//membrane;GO:0044425//membrane part;[F]GO:0004672//protein kinase activity;GO:0032555//purine ribonucleotide binding;GO:0005509//calcium ion binding;GO:0046872//metal ion binding;GO:0035639//purine ribonucleoside triphosphate binding;GO:0016773//phosphotransferase activity, alcohol group as accept…	cellular_component;molecular_function	[C]membrane;membrane part;[F]catalytic activity;binding;	1.65155
orange1.1t03426	[F]GO:0016836//hydro-lyase activity;GO:0004834//tryptophan synthase activity;GO:0003824//catalytic activity;GO:0016829//lyase activity;GO:0016835//carbon-oxygen lyase activity;	molecular_function	[F]catalytic activity;	-1.21798
orange1.1t03453	[P]GO:0044260//cellular macromolecule metabolic process;GO:0034641//cellular nitrogen compound metabolic process;GO:0071704//organic substance metabolic process;GO:0006725//cellular aromatic compound metabolic process;GO:0006259//DNA metabolic process;GO:0046483//heterocycle metabolic process;GO:0015074//DNA integration;GO:0090304//nucleic acid metabolic process;GO:1901360//organic cyclic compoun…	cellular_component;biological_process;molecular_function	[C]cell;organelle;[P]cellular process;metabolic process;[F]catalytic activity;binding;	1.54874
orange1.1t03510	[P]GO:0023052//signaling;GO:0065007//biological regulation;GO:0051716//cellular response to stimulus;GO:0007154//cell communication;GO:0050794//regulation of cellular process;GO:0050789//regulation of biological process;GO:0050896//response to stimulus;GO:0009987//cellular process;GO:0007165//signal transduction;[F]GO:0043168//anion binding;GO:0097159//organic cyclic compound binding;GO:0032559//…	biological_process;molecular_function	[P]response to stimulus;cellular process;signaling;biological regulation;[F]binding;	-1.20957
orange1.1t03524	[P]GO:0007165//signal transduction;GO:0065007//biological regulation;GO:0050789//regulation of biological process;GO:0051716//cellular response to stimulus;GO:0050794//regulation of cellular process;GO:0009987//cellular process;GO:0023052//signaling;GO:0050896//response to stimulus;GO:0007154//cell communication;[F]GO:0005488//binding;GO:0017076//purine nucleotide binding;GO:0097367//carbohydrate…	molecular_function;biological_process	[P]signaling;biological regulation;cellular process;response to stimulus;[F]binding;	-1.04505
orange1.1t03578	[F]GO:0043169//cation binding;GO:0046872//metal ion binding;GO:0003824//catalytic activity;GO:0016491//oxidoreductase activity;GO:0005488//binding;GO:0043167//ion binding;	molecular_function	[F]catalytic activity;binding;	1.03559
orange1.1t03583	[F]GO:0005488//binding;GO:0043169//cation binding;GO:0043167//ion binding;GO:0003824//catalytic activity;GO:0016491//oxidoreductase activity;GO:0046872//metal ion binding;	molecular_function	[F]catalytic activity;binding;	1.08638
orange1.1t03603	[P]GO:0016043//cellular component organization;GO:0071840//cellular component organization or biogenesis;GO:0045229//external encapsulating structure organization;GO:0071555//cell wall organization;GO:0071554//cell wall organization or biogenesis;GO:0009987//cellular process;[C]GO:0071944//cell periphery;GO:0005618//cell wall;GO:0005576//extracellular region;GO:0005623//cell;GO:0030312//external …	cellular_component;biological_process;molecular_function	[C]extracellular region;cell;[P]cellular process;cellular component organization or biogenesis;[F]catalytic activity;	-1.79586
orange1.1t03694	[P]GO:0007165//signal transduction;GO:0051716//cellular response to stimulus;GO:0050896//response to stimulus;GO:0050794//regulation of cellular process;GO:0009987//cellular process;GO:0023052//signaling;GO:0007154//cell communication;GO:0050789//regulation of biological process;GO:0065007//biological regulation;[F]GO:0043167//ion binding;GO:0032555//purine ribonucleotide binding;GO:1901363//hete…	biological_process;molecular_function	[P]biological regulation;response to stimulus;cellular process;signaling;[F]binding;	-1.15926
orange1.1t03729	[F]GO:0048037//cofactor binding;GO:0050662//coenzyme binding;GO:0043168//anion binding;GO:1901363//heterocyclic compound binding;GO:0003824//catalytic activity;GO:0005488//binding;GO:0000166//nucleotide binding;GO:0016491//oxidoreductase activity;GO:0043167//ion binding;GO:0010181//FMN binding;GO:0032553//ribonucleotide binding;GO:0097159//organic cyclic compound binding;GO:1901265//nucleoside ph…	molecular_function	[F]binding;catalytic activity;	-1.17991
orange1.1t03741	[F]GO:0043169//cation binding;GO:0043167//ion binding;GO:0005488//binding;GO:0046872//metal ion binding;	molecular_function	[F]binding;	-1.21079
orange1.1t03769	[P]GO:0008152//metabolic process;GO:0044237//cellular metabolic process;GO:0006633//fatty acid biosynthetic process;GO:0046394//carboxylic acid biosynthetic process;GO:0006631//fatty acid metabolic process;GO:0006629//lipid metabolic process;GO:0043436//oxoacid metabolic process;GO:0044249//cellular biosynthetic process;GO:0031407//oxylipin metabolic process;GO:0044238//primary metabolic process;…	molecular_function;biological_process	[P]cellular process;metabolic process;[F]binding;catalytic activity;	3.68823
orange1.1t03837	[C]GO:0044425//membrane part;GO:0016020//membrane;GO:0031224//intrinsic component of membrane;GO:0016021//integral component of membrane;	cellular_component	[C]membrane;membrane part;	-3.17991
orange1.1t03962	[C]GO:0016020//membrane;GO:0044425//membrane part;GO:0016021//integral component of membrane;GO:0031224//intrinsic component of membrane;[F]GO:0097367//carbohydrate derivative binding;GO:1901265//nucleoside phosphate binding;GO:0016772//transferase activity, transferring phosphorus-containing groups;GO:0016740//transferase activity;GO:0016301//kinase activity;GO:0004672//protein kinase activity;G…	molecular_function;cellular_component	[C]membrane part;membrane;[F]catalytic activity;binding;	-1.63102
orange1.1t03963	[C]GO:0016020//membrane;GO:0044425//membrane part;GO:0031224//intrinsic component of membrane;GO:0016021//integral component of membrane;[F]GO:0035639//purine ribonucleoside triphosphate binding;GO:1901265//nucleoside phosphate binding;GO:1901363//heterocyclic compound binding;GO:0097159//organic cyclic compound binding;GO:0140096//catalytic activity, acting on a protein;GO:0036094//small molecul…	cellular_component;molecular_function	[C]membrane part;membrane;[F]catalytic activity;binding;	1.05248
orange1.1t03972	[C]GO:0044425//membrane part;GO:0031224//intrinsic component of membrane;GO:0016020//membrane;GO:0016021//integral component of membrane;[F]GO:0030554//adenyl nucleotide binding;GO:0097159//organic cyclic compound binding;GO:0016772//transferase activity, transferring phosphorus-containing groups;GO:0005524//ATP binding;GO:0140096//catalytic activity, acting on a protein;GO:0036094//small molecul…	molecular_function;cellular_component	[C]membrane;membrane part;[F]catalytic activity;binding;	-2.36488
orange1.1t03984	[P]GO:0051716//cellular response to stimulus;GO:0050789//regulation of biological process;GO:0008152//metabolic process;GO:0042592//homeostatic process;GO:0044238//primary metabolic process;GO:0023052//signaling;GO:0065008//regulation of biological quality;GO:0019725//cellular homeostasis;GO:0050896//response to stimulus;GO:0071704//organic substance metabolic process;GO:0065007//biological regul…	molecular_function;biological_process;cellular_component	[C]cell;[P]response to stimulus;metabolic process;cellular process;signaling;biological regulation;[F]catalytic activity;	-1.06523
orange1.1t03985	[P]GO:0050794//regulation of cellular process;GO:0009987//cellular process;GO:0065007//biological regulation;GO:0050789//regulation of biological process;GO:0065008//regulation of biological quality;GO:0045454//cell redox homeostasis;GO:0019725//cellular homeostasis;GO:0042592//homeostatic process;[C]GO:0005623//cell;	cellular_component;biological_process	[C]cell;[P]biological regulation;cellular process;	-1.39904
orange1.1t04132	[F]GO:0048037//cofactor binding;GO:0020037//heme binding;GO:0046906//tetrapyrrole binding;GO:1901363//heterocyclic compound binding;GO:0004497//monooxygenase activity;GO:0097159//organic cyclic compound binding;GO:0046872//metal ion binding;GO:0046914//transition metal ion binding;GO:0003824//catalytic activity;GO:0016705//oxidoreductase activity, acting on paired donors, with incorporation or re…	molecular_function	[F]binding;catalytic activity;	-1.22923
orange1.1t04155	[P]GO:0044238//primary metabolic process;GO:0008152//metabolic process;GO:1901360//organic cyclic compound metabolic process;GO:0008202//steroid metabolic process;GO:0016125//sterol metabolic process;GO:0006629//lipid metabolic process;GO:1901615//organic hydroxy compound metabolic process;GO:0071704//organic substance metabolic process;[C]GO:0031224//intrinsic component of membrane;GO:0016020//m…	cellular_component;molecular_function;biological_process	[C]membrane part;membrane;[P]metabolic process;[F]catalytic activity;	-1.19132
orange1.1t04181	[P]GO:0043170//macromolecule metabolic process;GO:0044237//cellular metabolic process;GO:0044238//primary metabolic process;GO:0090304//nucleic acid metabolic process;GO:0006807//nitrogen compound metabolic process;GO:0044260//cellular macromolecule metabolic process;GO:0006259//DNA metabolic process;GO:0008152//metabolic process;GO:0046483//heterocycle metabolic process;GO:0006725//cellular arom…	cellular_component;biological_process;molecular_function	[C]cell;organelle part;organelle;[P]cellular process;metabolic process;[F]binding;	1.45633
orange1.1t04193	[F]GO:0008168//methyltransferase activity;GO:0016740//transferase activity;GO:0008171//O-methyltransferase activity;GO:0005515//protein binding;GO:0003824//catalytic activity;GO:0005488//binding;GO:0016741//transferase activity, transferring one-carbon groups;GO:0046983//protein dimerization activity;	molecular_function	[F]binding;catalytic activity;	-1.18872
orange1.1t04355	[C]GO:0031224//intrinsic component of membrane;GO:0016021//integral component of membrane;GO:0016020//membrane;GO:0044425//membrane part;	cellular_component	[C]membrane;membrane part;	1.12667
orange1.1t04356	[C]GO:0044425//membrane part;GO:0016020//membrane;GO:0016021//integral component of membrane;GO:0031224//intrinsic component of membrane;	cellular_component	[C]membrane part;membrane;	1.42241
orange1.1t04361	[C]GO:0016021//integral component of membrane;GO:0016020//membrane;GO:0044425//membrane part;GO:0031224//intrinsic component of membrane;	cellular_component	[C]membrane part;membrane;	1.00363
orange1.1t04366	[C]GO:0009507//chloroplast;GO:0009536//plastid;GO:0044444//cytoplasmic part;GO:0005623//cell;GO:0005622//intracellular;GO:0043229//intracellular organelle;GO:0044424//intracellular part;GO:0043231//intracellular membrane-bounded organelle;GO:0043226//organelle;GO:0044464//cell part;GO:0043227//membrane-bounded organelle;GO:0005737//cytoplasm;[F]GO:0034002//(R)-limonene synthase activity;GO:001683…	cellular_component;molecular_function	[C]cell;organelle;[F]catalytic activity;binding;	-1.89593
orange1.1t04376	[P]GO:0071704//organic substance metabolic process;GO:0008610//lipid biosynthetic process;GO:0019752//carboxylic acid metabolic process;GO:0009987//cellular process;GO:0016053//organic acid biosynthetic process;GO:0031407//oxylipin metabolic process;GO:0044283//small molecule biosynthetic process;GO:0044249//cellular biosynthetic process;GO:0006082//organic acid metabolic process;GO:0009058//bios…	biological_process;molecular_function	[P]cellular process;metabolic process;[F]catalytic activity;binding;	1.72054
orange1.1t04400	[F]GO:0016746//transferase activity, transferring acyl groups;GO:0016740//transferase activity;GO:0003824//catalytic activity;GO:0016747//transferase activity, transferring acyl groups other than amino-acyl groups;	molecular_function	[F]catalytic activity;	-1.73581
orange1.1t04419	[C]GO:0016021//integral component of membrane;GO:0031224//intrinsic component of membrane;GO:0016020//membrane;GO:0044425//membrane part;[F]GO:0043168//anion binding;GO:0043167//ion binding;GO:0004674//protein serine/threonine kinase activity;GO:0097367//carbohydrate derivative binding;GO:0140096//catalytic activity, acting on a protein;GO:0035639//purine ribonucleoside triphosphate binding;GO:00…	molecular_function;cellular_component	[C]membrane part;membrane;[F]binding;catalytic activity;	1.3972
orange1.1t04447	[C]GO:0044425//membrane part;GO:0016020//membrane;GO:0031224//intrinsic component of membrane;GO:0016021//integral component of membrane;[F]GO:0015297//antiporter activity;GO:0015075//ion transmembrane transporter activity;GO:0022804//active transmembrane transporter activity;GO:0005215//transporter activity;GO:0022857//transmembrane transporter activity;GO:0015299//solute:proton antiporter activ…	molecular_function;cellular_component	[C]membrane;membrane part;[F]transporter activity;	-4.27677
orange1.1t04474	[P]GO:0050794//regulation of cellular process;GO:0007165//signal transduction;GO:0050896//response to stimulus;GO:0051716//cellular response to stimulus;GO:0050789//regulation of biological process;GO:0065007//biological regulation;GO:0009987//cellular process;GO:0023052//signaling;GO:0007154//cell communication;[F]GO:0005488//binding;GO:0016301//kinase activity;GO:0005515//protein binding;GO:014…	molecular_function;biological_process	[P]cellular process;biological regulation;response to stimulus;signaling;[F]binding;catalytic activity;	-2.03747
orange1.1t04506	[F]GO:0003824//catalytic activity;GO:0046983//protein dimerization activity;GO:0005515//protein binding;GO:0016740//transferase activity;GO:0016741//transferase activity, transferring one-carbon groups;GO:0008171//O-methyltransferase activity;GO:0008168//methyltransferase activity;GO:0005488//binding;	molecular_function	[F]catalytic activity;binding;	-1.88741
orange1.1t04522	[F]GO:0017076//purine nucleotide binding;GO:0036094//small molecule binding;GO:0005488//binding;GO:0032553//ribonucleotide binding;GO:0030554//adenyl nucleotide binding;GO:0097367//carbohydrate derivative binding;GO:0043168//anion binding;GO:0032559//adenyl ribonucleotide binding;GO:1901363//heterocyclic compound binding;GO:0000166//nucleotide binding;GO:1901265//nucleoside phosphate binding;GO:0…	molecular_function	[F]binding;	1.07916
orange1.1t04568	[P]GO:0050896//response to stimulus;GO:0065007//biological regulation;GO:0050789//regulation of biological process;GO:0023052//signaling;GO:0051716//cellular response to stimulus;GO:0050794//regulation of cellular process;GO:0007154//cell communication;GO:0007165//signal transduction;GO:0009987//cellular process;[F]GO:0043531//ADP binding;GO:0005488//binding;GO:0097367//carbohydrate derivative bi…	molecular_function;biological_process	[P]signaling;response to stimulus;biological regulation;cellular process;[F]binding;	1.07367
orange1.1t04625	[F]GO:0003824//catalytic activity;GO:0016787//hydrolase activity;	molecular_function	[F]catalytic activity;	1.99456
orange1.1t04626	[F]GO:0003824//catalytic activity;GO:0016787//hydrolase activity;	molecular_function	[F]catalytic activity;	2.86448
orange1.1t04678	[C]GO:0016020//membrane;GO:0016021//integral component of membrane;GO:0031224//intrinsic component of membrane;GO:0044425//membrane part;	cellular_component	[C]membrane;membrane part;	1.13682
orange1.1t04706	[P]GO:0051716//cellular response to stimulus;GO:0065007//biological regulation;GO:0007165//signal transduction;GO:0007154//cell communication;GO:0009987//cellular process;GO:0050794//regulation of cellular process;GO:0050896//response to stimulus;GO:0050789//regulation of biological process;GO:0023052//signaling;[F]GO:0032555//purine ribonucleotide binding;GO:0043531//ADP binding;GO:0097367//carb…	biological_process;molecular_function	[P]cellular process;response to stimulus;biological regulation;signaling;[F]binding;	1.0767
orange1.1t04750	[P]GO:0050896//response to stimulus;GO:0007165//signal transduction;GO:0009987//cellular process;GO:0065007//biological regulation;GO:0050794//regulation of cellular process;GO:0023052//signaling;GO:0051716//cellular response to stimulus;GO:0007154//cell communication;GO:0050789//regulation of biological process;[F]GO:0043168//anion binding;GO:0032553//ribonucleotide binding;GO:0043531//ADP bindi…	molecular_function;biological_process	[P]biological regulation;signaling;response to stimulus;cellular process;[F]binding;	1.08653
orange1.1t04775	[C]GO:0009536//plastid;GO:0043227//membrane-bounded organelle;GO:0009507//chloroplast;GO:0044464//cell part;GO:0044424//intracellular part;GO:0043231//intracellular membrane-bounded organelle;GO:0043229//intracellular organelle;GO:0005623//cell;GO:0005737//cytoplasm;GO:0044444//cytoplasmic part;GO:0043226//organelle;GO:0005622//intracellular;[F]GO:0005488//binding;GO:0016829//lyase activity;GO:00…	cellular_component;molecular_function	[C]cell;organelle;[F]catalytic activity;binding;	-1.99747
orange1.1t04801	[C]GO:0031224//intrinsic component of membrane;GO:0016021//integral component of membrane;GO:0044425//membrane part;GO:0016020//membrane;[F]GO:0016772//transferase activity, transferring phosphorus-containing groups;GO:0035639//purine ribonucleoside triphosphate binding;GO:0005488//binding;GO:0008144//drug binding;GO:0017076//purine nucleotide binding;GO:0036094//small molecule binding;GO:0043168…	molecular_function;cellular_component	[C]membrane;membrane part;[F]binding;catalytic activity;	3.1418
orange1.1t04802	[C]GO:0044425//membrane part;GO:0016020//membrane;GO:0016021//integral component of membrane;GO:0031224//intrinsic component of membrane;[F]GO:0003824//catalytic activity;GO:0005524//ATP binding;GO:0043168//anion binding;GO:0000166//nucleotide binding;GO:1901363//heterocyclic compound binding;GO:0017076//purine nucleotide binding;GO:0016773//phosphotransferase activity, alcohol group as acceptor;…	molecular_function;cellular_component	[C]membrane part;membrane;[F]binding;catalytic activity;	1.45988
orange1.1t04810	[C]GO:0044425//membrane part;GO:0016020//membrane;GO:0016021//integral component of membrane;GO:0031224//intrinsic component of membrane;[F]GO:0016787//hydrolase activity;GO:0008252//nucleotidase activity;GO:0016791//phosphatase activity;GO:0016788//hydrolase activity, acting on ester bonds;GO:0042578//phosphoric ester hydrolase activity;GO:0003824//catalytic activity;	cellular_component;molecular_function	[C]membrane;membrane part;[F]catalytic activity;	1.32157
orange1.1t04842	[C]GO:0016020//membrane;GO:0016021//integral component of membrane;GO:0031224//intrinsic component of membrane;GO:0044425//membrane part;	cellular_component	[C]membrane;membrane part;	1.01447
orange1.1t04846	[P]GO:0048583//regulation of response to stimulus;GO:0080134//regulation of response to stress;GO:0009719//response to endogenous stimulus;GO:0051716//cellular response to stimulus;GO:0065007//biological regulation;GO:0009987//cellular process;GO:0010033//response to organic substance;GO:0031347//regulation of defense response;GO:2001023//regulation of response to drug;GO:0009966//regulation of s…	biological_process;cellular_component	[C]membrane;membrane part;[P]biological regulation;response to stimulus;cellular process;	3.23354
orange1.1t04856	[C]GO:0016021//integral component of membrane;GO:0044425//membrane part;GO:0016020//membrane;GO:0031224//intrinsic component of membrane;[F]GO:0005215//transporter activity;GO:0015291//secondary active transmembrane transporter activity;GO:0022804//active transmembrane transporter activity;GO:0022857//transmembrane transporter activity;GO:0015238//drug transmembrane transporter activity;GO:001529…	cellular_component;molecular_function	[C]membrane;membrane part;[F]transporter activity;	-1.21423
orange1.1t04873	[C]GO:0016021//integral component of membrane;GO:0044425//membrane part;GO:0031224//intrinsic component of membrane;GO:0016020//membrane;[F]GO:0035639//purine ribonucleoside triphosphate binding;GO:0005488//binding;GO:0036094//small molecule binding;GO:0043168//anion binding;GO:0005524//ATP binding;GO:0016301//kinase activity;GO:0097159//organic cyclic compound binding;GO:0032555//purine ribonucl…	molecular_function;cellular_component	[C]membrane part;membrane;[F]binding;catalytic activity;	1.65042
orange1.1t04891	[P]GO:0008104//protein localization;GO:0046907//intracellular transport;GO:0042886//amide transport;GO:0051179//localization;GO:0015031//protein transport;GO:0015833//peptide transport;GO:0006886//intracellular protein transport;GO:0071702//organic substance transport;GO:0006810//transport;GO:0071705//nitrogen compound transport;GO:0033036//macromolecule localization;GO:0016192//vesicle-mediated …	molecular_function;biological_process;cellular_component	[C]cell;[P]localization;[F]catalytic activity;	1.65345
orange1.1t04913	[P]GO:0051716//cellular response to stimulus;GO:0023052//signaling;GO:0007165//signal transduction;GO:0065007//biological regulation;GO:0009987//cellular process;GO:0050794//regulation of cellular process;GO:0050896//response to stimulus;GO:0050789//regulation of biological process;GO:0007154//cell communication;[F]GO:0032559//adenyl ribonucleotide binding;GO:0030554//adenyl nucleotide binding;GO…	molecular_function;biological_process	[P]response to stimulus;biological regulation;cellular process;signaling;[F]binding;	1.2993
[truncated: 24 more rows]
