# Supplementary material for: Transcriptome and Physiological Analyses of a Navel Orange Mutant with Improved Drought Tolerance and Water Use Efficiency Caused by Increases of Cuticular Wax Accumulation and ROS Scavenging Capacity
Source: Int J Mol Sci. 2022 May 18;23(10):5660. doi: 10.3390/ijms23105660 (PMC9145189; doi:10.3390/ijms23105660)
Supplement: Supplementary file 1 [file ijms-23-05660-s001.zip › Table S3.xlsx]

## Sheet: Table S3
Table S3. GO enrichment analysis for differentially expressed genes (DEGs) in WT and MT leaves
GO Term ID	GO Term	Level 1	Level 2	Term Candidate Gene Num	Total Candidate Gene Num	Term Gene Num	Total Gene Num	Rich Ratio	P-value	Q-value
GO:0016491	oxidoreductase activity	molecular_function	catalytic activity	159	777	1772	16325	0.0897291	6.85958e-16	1.03785e-12
GO:0042737	drug catabolic process	biological_process	cellular process	32	323	191	8411	0.167539	1.07623e-12	8.14167e-10
GO:0020037	heme binding	molecular_function	binding	63	777	509	16325	0.123772	2.84754e-12	1.07708e-09
GO:0046906	tetrapyrrole binding	molecular_function	binding	65	777	534	16325	0.121723	2.687e-12	1.07708e-09
GO:0016705	oxidoreductase activity, acting on paired donors, with incorporation or reduction of molecular oxygen	molecular_function	catalytic activity	57	777	470	16325	0.121277	7.31851e-11	2.21458e-08
GO:0004497	monooxygenase activity	molecular_function	catalytic activity	48	777	380	16325	0.126316	6.17175e-10	1.55631e-07
GO:0048037	cofactor binding	molecular_function	binding	101	777	1143	16325	0.088364	7.6455e-10	1.65252e-07
GO:0072593	reactive oxygen species metabolic process	biological_process	cellular process	17	323	95	8411	0.178947	9.49769e-08	1.79625e-05
GO:0005506	iron ion binding	molecular_function	binding	48	777	448	16325	0.107143	1.24125e-07	1.97472e-05
GO:0009056	catabolic process	biological_process	metabolic process	54	323	679	8411	0.0795287	1.5662e-07	1.97472e-05
GO:0016998	cell wall macromolecule catabolic process	biological_process	cellular process	8	323	18	8411	0.444444	1.35658e-07	1.97472e-05
GO:0017144	drug metabolic process	biological_process	cellular process	38	323	398	8411	0.0954774	1.52641e-07	1.97472e-05
GO:0006026	aminoglycan catabolic process	biological_process	metabolic process	8	323	19	8411	0.421053	2.26536e-07	2.01775e-05
GO:0006032	chitin catabolic process	biological_process	cellular process	8	323	19	8411	0.421053	2.26536e-07	2.01775e-05
GO:0044248	cellular catabolic process	biological_process	cellular process	49	323	596	8411	0.0822148	2.37245e-07	2.01775e-05
GO:0046348	amino sugar catabolic process	biological_process	metabolic process	8	323	19	8411	0.421053	2.26536e-07	2.01775e-05
GO:0051187	cofactor catabolic process	biological_process	cellular process	17	323	101	8411	0.168317	2.40049e-07	2.01775e-05
GO:1901072	glucosamine-containing compound catabolic process	biological_process	metabolic process	8	323	19	8411	0.421053	2.26536e-07	2.01775e-05
GO:0006022	aminoglycan metabolic process	biological_process	metabolic process	8	323	20	8411	0.4	3.65026e-07	2.62993e-05
GO:0006030	chitin metabolic process	biological_process	cellular process	8	323	20	8411	0.4	3.65026e-07	2.62993e-05
GO:1901071	glucosamine-containing compound metabolic process	biological_process	metabolic process	8	323	20	8411	0.4	3.65026e-07	2.62993e-05
GO:0031224	intrinsic component of membrane	cellular_component	membrane part	385	536	7129	11520	0.0540048	4.74126e-07	3.26069e-05
GO:0042743	hydrogen peroxide metabolic process	biological_process	cellular process	15	323	84	8411	0.178571	5.63363e-07	3.55154e-05
GO:0042744	hydrogen peroxide catabolic process	biological_process	cellular process	15	323	84	8411	0.178571	5.63363e-07	3.55154e-05
GO:0016021	integral component of membrane	cellular_component	membrane part	384	536	7117	11520	0.0539553	5.96746e-07	3.61151e-05
GO:0004866	endopeptidase inhibitor activity	molecular_function	molecular function regulator	11	777	37	16325	0.297297	7.25707e-07	3.92141e-05
GO:0030414	peptidase inhibitor activity	molecular_function	molecular function regulator	11	777	37	16325	0.297297	7.25707e-07	3.92141e-05
GO:0061135	endopeptidase regulator activity	molecular_function	molecular function regulator	11	777	37	16325	0.297297	7.25707e-07	3.92141e-05
GO:0017001	antibiotic catabolic process	biological_process	cellular process	15	323	86	8411	0.174419	7.72788e-07	4.03182e-05
GO:0004568	chitinase activity	molecular_function	catalytic activity	8	777	19	16325	0.421053	1.20251e-06	6.06466e-05
GO:0061134	peptidase regulator activity	molecular_function	molecular function regulator	11	777	39	16325	0.282051	1.30367e-06	6.36276e-05
GO:0006979	response to oxidative stress	biological_process	response to stimulus	18	323	128	8411	0.140625	1.66759e-06	7.88459e-05
GO:0006040	amino sugar metabolic process	biological_process	metabolic process	8	323	24	8411	0.333333	1.8622e-06	8.5379e-05
GO:0050896	response to stimulus	biological_process	response to stimulus	81	323	1289	8411	0.0628394	2.29455e-06	0.000102108
GO:1901136	carbohydrate derivative catabolic process	biological_process	metabolic process	9	323	35	8411	0.257143	4.74265e-06	0.000205018
GO:0044425	membrane part	cellular_component	membrane part	386	536	7283	11520	0.0530001	6.60806e-06	0.000277722
GO:0003824	catalytic activity	molecular_function	catalytic activity	517	777	9656	16325	0.0535418	8.53486e-06	0.000332059
GO:0009734	auxin-activated signaling pathway	biological_process	biological regulation	11	323	57	8411	0.192982	8.55936e-06	0.000332059
GO:0071365	cellular response to auxin stimulus	biological_process	cellular process	11	323	57	8411	0.192982	8.55936e-06	0.000332059
GO:0009698	phenylpropanoid metabolic process	biological_process	cellular process	9	323	38	8411	0.236842	9.88883e-06	0.000374045
GO:0044036	cell wall macromolecule metabolic process	biological_process	cellular process	12	323	70	8411	0.171429	1.20173e-05	0.000443469
GO:0004601	peroxidase activity	molecular_function	antioxidant activity	18	777	119	16325	0.151261	1.2908e-05	0.000461927
GO:0019748	secondary metabolic process	biological_process	metabolic process	10	323	49	8411	0.204082	1.31281e-05	0.000461927
GO:0005576	extracellular region	cellular_component	extracellular region	37	536	378	11520	0.0978836	1.46269e-05	0.000502966
GO:0016684	oxidoreductase activity, acting on peroxide as acceptor	molecular_function	catalytic activity	18	777	122	16325	0.147541	1.83064e-05	0.000615502
GO:0032870	cellular response to hormone stimulus	biological_process	cellular process	18	323	159	8411	0.113208	3.60596e-05	0.00116081
GO:0071495	cellular response to endogenous stimulus	biological_process	response to stimulus	18	323	159	8411	0.113208	3.60596e-05	0.00116081
GO:0009611	response to wounding	biological_process	response to stimulus	6	323	18	8411	0.333333	3.8425e-05	0.00121119
GO:0016020	membrane	cellular_component	membrane	392	536	7521	11520	0.0521207	4.18717e-05	0.0012929
GO:0071310	cellular response to organic substance	biological_process	cellular process	18	323	162	8411	0.111111	4.63416e-05	0.0014023
GO:0070887	cellular response to chemical stimulus	biological_process	cellular process	20	323	193	8411	0.103627	4.85231e-05	0.00143952
GO:0016209	antioxidant activity	molecular_function	antioxidant activity	19	777	144	16325	0.131944	5.33597e-05	0.00155256
GO:0016999	antibiotic metabolic process	biological_process	cellular process	15	323	127	8411	0.11811	9.93555e-05	0.00283632
GO:0008061	chitin binding	molecular_function	binding	8	777	33	16325	0.242424	0.000122024	0.00341893
GO:0009755	hormone-mediated signaling pathway	biological_process	biological regulation	12	323	90	8411	0.133333	0.000155352	0.0042736
GO:0004857	enzyme inhibitor activity	molecular_function	molecular function regulator	17	777	131	16325	0.129771	0.000159705	0.00431489
GO:0007165	signal transduction	biological_process	biological regulation	35	323	500	8411	0.07	0.000380506	0.0101001
GO:0007154	cell communication	biological_process	cellular process	41	323	624	8411	0.0657051	0.000448412	0.0116974
GO:0023052	signaling	biological_process	signaling	35	323	505	8411	0.0693069	0.000457853	0.0117412
GO:0009800	cinnamic acid biosynthetic process	biological_process	cellular process	3	323	5	8411	0.6	0.000529719	0.0131289
GO:0009803	cinnamic acid metabolic process	biological_process	cellular process	3	323	5	8411	0.6	0.000529719	0.0131289
GO:0071554	cell wall organization or biogenesis	biological_process	cellular process	24	323	301	8411	0.0797342	0.000537998	0.0131289
GO:1901575	organic substance catabolic process	biological_process	metabolic process	38	323	570	8411	0.0666667	0.000555624	0.0133438
GO:0005975	carbohydrate metabolic process	biological_process	metabolic process	52	323	862	8411	0.0603248	0.00059296	0.0140179
GO:0006629	lipid metabolic process	biological_process	metabolic process	37	323	558	8411	0.0663082	0.00072888	0.0167322
GO:0006950	response to stress	biological_process	response to stimulus	36	323	538	8411	0.0669145	0.000729891	0.0167322
GO:0044550	secondary metabolite biosynthetic process	biological_process	metabolic process	5	323	20	8411	0.25	0.000779514	0.0176031
GO:0009699	phenylpropanoid biosynthetic process	biological_process	cellular process	4	323	12	8411	0.333333	0.000827187	0.0184049
GO:0016829	lyase activity	molecular_function	catalytic activity	32	777	372	16325	0.0860215	0.000916305	0.0200923
GO:0008171	O-methyltransferase activity	molecular_function	catalytic activity	15	777	126	16325	0.119048	0.000955434	0.020651
GO:0006559	L-phenylalanine catabolic process	biological_process	cellular process	3	323	6	8411	0.5	0.00102931	0.0210452
GO:0045548	phenylalanine ammonia-lyase activity	molecular_function	catalytic activity	3	777	5	16325	0.6	0.000999284	0.0210452
GO:0055072	iron ion homeostasis	biological_process	biological regulation	3	323	6	8411	0.5	0.00102931	0.0210452
GO:1902222	erythrose 4-phosphate/phosphoenolpyruvate family amino acid catabolic process	biological_process	cellular process	3	323	6	8411	0.5	0.00102931	0.0210452
GO:0009909	regulation of flower development	biological_process	biological regulation	4	323	13	8411	0.307692	0.00115892	0.0233792
GO:0048878	chemical homeostasis	biological_process	biological regulation	8	323	57	8411	0.140351	0.00138599	0.0275921
GO:0071949	FAD binding	molecular_function	binding	12	777	93	16325	0.129032	0.00149639	0.029403
GO:0048580	regulation of post-embryonic development	biological_process	biological regulation	6	323	34	8411	0.176471	0.00165646	0.0321312
GO:0009733	response to auxin	biological_process	response to stimulus	12	323	117	8411	0.102564	0.00172297	0.0329982
GO:0010268	brassinosteroid homeostasis	biological_process	biological regulation	3	323	7	8411	0.428571	0.00175016	0.0331
GO:0010033	response to organic substance	biological_process	response to stimulus	21	323	272	8411	0.0772059	0.0017761	0.0331757
GO:1901361	organic cyclic compound catabolic process	biological_process	metabolic process	14	323	150	8411	0.0933333	0.00183026	0.0337706
GO:0016717	oxidoreductase activity, acting on paired donors, with oxidation of a pair of donors resulting in the reduction of molecular oxygen to two molecules of water	molecular_function	catalytic activity	4	777	12	16325	0.333333	0.0018546	0.0338074
GO:0050660	flavin adenine dinucleotide binding	molecular_function	binding	18	777	180	16325	0.1	0.00238032	0.0428741
GO:0004867	serine-type endopeptidase inhibitor activity	molecular_function	molecular function regulator	4	777	13	16325	0.307692	0.0025787	0.0459009
GO:0046271	phenylpropanoid catabolic process	biological_process	cellular process	5	323	26	8411	0.192308	0.00273727	0.0470623
GO:0046274	lignin catabolic process	biological_process	cellular process	5	323	26	8411	0.192308	0.00273727	0.0470623
GO:0048831	regulation of shoot system development	biological_process	biological regulation	4	323	16	8411	0.25	0.00269255	0.0470623
GO:0051239	regulation of multicellular organismal process	biological_process	biological regulation	7	323	52	8411	0.134615	0.00349032	0.0592677
GO:0072330	monocarboxylic acid biosynthetic process	biological_process	cellular process	13	323	144	8411	0.0902778	0.00352551	0.0592677
GO:0009719	response to endogenous stimulus	biological_process	response to stimulus	19	323	253	8411	0.0750988	0.00393655	0.0647391
GO:0009725	response to hormone	biological_process	response to stimulus	19	323	253	8411	0.0750988	0.00393655	0.0647391
GO:0016841	ammonia-lyase activity	molecular_function	catalytic activity	3	777	8	16325	0.375	0.00502395	0.0808643
GO:2000026	regulation of multicellular organismal development	biological_process	biological regulation	6	323	42	8411	0.142857	0.0049954	0.0808643
GO:1901565	organonitrogen compound catabolic process	biological_process	metabolic process	18	323	241	8411	0.0746888	0.00524186	0.0834835
GO:0022857	transmembrane transporter activity	molecular_function	transporter activity	66	777	1010	16325	0.0653465	0.00532217	0.0838796
GO:0055076	transition metal ion homeostasis	biological_process	biological regulation	3	323	10	8411	0.3	0.00550584	0.0858797
GO:0010333	terpene synthase activity	molecular_function	catalytic activity	11	777	96	16325	0.114583	0.00585487	0.0903921
GO:0009808	lignin metabolic process	biological_process	cellular process	5	323	31	8411	0.16129	0.00604442	0.0923758
GO:0051186	cofactor metabolic process	biological_process	cellular process	22	323	322	8411	0.068323	0.00618612	0.0935959
GO:0051716	cellular response to stimulus	biological_process	cellular process	46	323	829	8411	0.0554885	0.00642362	0.096227
GO:0005215	transporter activity	molecular_function	transporter activity	69	777	1074	16325	0.0642458	0.00652136	0.0967334
GO:0016747	transferase activity, transferring acyl groups other than amino-acyl groups	molecular_function	catalytic activity	26	777	325	16325	0.08	0.00688598	0.101011
GO:1901606	alpha-amino acid catabolic process	biological_process	cellular process	5	323	32	8411	0.15625	0.00694328	0.101011
GO:0055088	lipid homeostasis	biological_process	biological regulation	3	323	11	8411	0.272727	0.00735732	0.106015
GO:0006879	cellular iron ion homeostasis	biological_process	biological regulation	2	323	4	8411	0.5	0.00837937	0.114216
GO:0009143	nucleoside triphosphate catabolic process	biological_process	cellular process	2	323	4	8411	0.5	0.00837937	0.114216
GO:0009648	photoperiodism	biological_process	response to stimulus	2	323	4	8411	0.5	0.00837937	0.114216
GO:0043565	sequence-specific DNA binding	molecular_function	binding	24	777	297	16325	0.0808081	0.0081603	0.114216
GO:0048573	photoperiodism, flowering	biological_process	multicellular organismal process	2	323	4	8411	0.5	0.00837937	0.114216
GO:0052716	hydroquinone:oxygen oxidoreductase activity	molecular_function	catalytic activity	5	777	27	16325	0.185185	0.00813145	0.114216
GO:0004553	hydrolase activity, hydrolyzing O-glycosyl compounds	molecular_function	catalytic activity	33	777	448	16325	0.0736607	0.00872924	0.117923
GO:0004499	N,N-dimethylaniline monooxygenase activity	molecular_function	catalytic activity	4	777	18	16325	0.222222	0.0091307	0.121615
GO:0006558	L-phenylalanine metabolic process	biological_process	cellular process	3	323	12	8411	0.25	0.00953402	0.121615
GO:0010941	regulation of cell death	biological_process	biological regulation	3	323	12	8411	0.25	0.00953402	0.121615
GO:0016054	organic acid catabolic process	biological_process	cellular process	6	323	48	8411	0.125	0.00964558	0.121615
GO:0046395	carboxylic acid catabolic process	biological_process	cellular process	6	323	48	8411	0.125	0.00964558	0.121615
GO:0046915	transition metal ion transmembrane transporter activity	molecular_function	transporter activity	5	777	28	16325	0.178571	0.00951948	0.121615
GO:0048437	floral organ development	biological_process	multicellular organismal process	3	323	12	8411	0.25	0.00953402	0.121615
GO:1902221	erythrose 4-phosphate/phosphoenolpyruvate family amino acid metabolic process	biological_process	cellular process	3	323	12	8411	0.25	0.00953402	0.121615
GO:0008083	growth factor activity	molecular_function	molecular function regulator	3	777	10	16325	0.3	0.0100234	0.122302
GO:0016746	transferase activity, transferring acyl groups	molecular_function	catalytic activity	28	777	368	16325	0.076087	0.00996404	0.122302
GO:0030545	receptor regulator activity	molecular_function	molecular function regulator	3	777	10	16325	0.3	0.0100234	0.122302
GO:0048018	receptor ligand activity	molecular_function	molecular function regulator	3	777	10	16325	0.3	0.0100234	0.122302
GO:0042221	response to chemical	biological_process	response to stimulus	23	323	357	8411	0.0644258	0.0102597	0.124183
GO:0016838	carbon-oxygen lyase activity, acting on phosphates	molecular_function	catalytic activity	11	777	104	16325	0.105769	0.0105357	0.126512
GO:0016835	carbon-oxygen lyase activity	molecular_function	catalytic activity	17	777	193	16325	0.0880829	0.0108428	0.127336
GO:0019439	aromatic compound catabolic process	biological_process	cellular process	12	323	147	8411	0.0816327	0.0108568	0.127336
GO:0032787	monocarboxylic acid metabolic process	biological_process	cellular process	14	323	183	8411	0.0765027	0.0107184	0.127336
GO:0008610	lipid biosynthetic process	biological_process	metabolic process	21	323	320	8411	0.065625	0.0114281	0.132524
GO:0009063	cellular amino acid catabolic process	biological_process	cellular process	5	323	36	8411	0.138889	0.0114744	0.132524
GO:0006012	galactose metabolic process	biological_process	metabolic process	3	323	13	8411	0.230769	0.0120466	0.134018
GO:0009074	aromatic amino acid family catabolic process	biological_process	cellular process	3	323	13	8411	0.230769	0.0120466	0.134018
GO:0016128	phytosteroid metabolic process	biological_process	metabolic process	3	323	13	8411	0.230769	0.0120466	0.134018
GO:0016129	phytosteroid biosynthetic process	biological_process	metabolic process	3	323	13	8411	0.230769	0.0120466	0.134018
GO:0042537	benzene-containing compound metabolic process	biological_process	cellular process	3	323	13	8411	0.230769	0.0120466	0.134018
GO:0008429	phosphatidylethanolamine binding	molecular_function	binding	2	777	4	16325	0.5	0.0127313	0.140602
GO:0005102	signaling receptor binding	molecular_function	binding	4	777	20	16325	0.2	0.013408	0.147002
GO:0006560	proline metabolic process	biological_process	cellular process	2	323	5	8411	0.4	0.0136125	0.147112
GO:0043067	regulation of programmed cell death	biological_process	biological regulation	2	323	5	8411	0.4	0.0136125	0.147112
GO:0015297	antiporter activity	molecular_function	transporter activity	15	777	168	16325	0.0892857	0.0143441	0.153919
GO:0050793	regulation of developmental process	biological_process	biological regulation	6	323	53	8411	0.113208	0.0153898	0.163978
GO:0048046	apoplast	cellular_component	extracellular region	10	536	98	11520	0.102041	0.015584	0.164885
GO:0016798	hydrolase activity, acting on glycosyl bonds	molecular_function	catalytic activity	33	777	468	16325	0.0705128	0.0158742	0.166789
GO:0019318	hexose metabolic process	biological_process	metabolic process	9	323	102	8411	0.0882353	0.0162393	0.168288
GO:0098772	molecular function regulator	molecular_function	molecular function regulator	21	777	266	16325	0.0789474	0.0162317	0.168288
GO:2000241	regulation of reproductive process	biological_process	biological regulation	4	323	26	8411	0.153846	0.0163581	0.168366
GO:0015291	secondary active transmembrane transporter activity	molecular_function	transporter activity	17	777	203	16325	0.0837438	0.0171718	0.172059
GO:0016706	oxidoreductase activity, acting on paired donors, with incorporation or reduction of molecular oxygen, 2-oxoglutarate as one donor, and incorporation of one atom each of oxygen into both donors	molecular_function	catalytic activity	3	777	12	16325	0.25	0.0171158	0.172059
GO:0080019	fatty-acyl-CoA reductase (alcohol-forming) activity	molecular_function	catalytic activity	3	777	12	16325	0.25	0.0171158	0.172059
GO:0102965	alcohol-forming fatty acyl-CoA reductase activity	molecular_function	catalytic activity	3	777	12	16325	0.25	0.0171158	0.172059
GO:0015238	drug transmembrane transporter activity	molecular_function	transporter activity	10	777	98	16325	0.102041	0.0181178	0.178002
GO:0031407	oxylipin metabolic process	biological_process	cellular process	3	323	15	8411	0.2	0.018108	0.178002
GO:0031408	oxylipin biosynthetic process	biological_process	cellular process	3	323	15	8411	0.2	0.018108	0.178002
GO:0042446	hormone biosynthetic process	biological_process	biological regulation	4	323	27	8411	0.148148	0.0186368	0.18192
GO:0006471	protein ADP-ribosylation	biological_process	cellular process	2	323	6	8411	0.333333	0.019904	0.191814
GO:0048582	positive regulation of post-embryonic development	biological_process	biological regulation	2	323	6	8411	0.333333	0.019904	0.191814
GO:0004834	tryptophan synthase activity	molecular_function	catalytic activity	2	777	5	16325	0.4	0.0205527	0.191952
GO:0035250	UDP-galactosyltransferase activity	molecular_function	catalytic activity	2	777	5	16325	0.4	0.0205527	0.191952
GO:0044283	small molecule biosynthetic process	biological_process	metabolic process	24	323	401	8411	0.0598504	0.0202354	0.191952
GO:0047216	inositol 3-alpha-galactosyltransferase activity	molecular_function	catalytic activity	2	777	5	16325	0.4	0.0205527	0.191952
GO:0050635	acridone synthase activity	molecular_function	catalytic activity	2	777	5	16325	0.4	0.0205527	0.191952
GO:0045229	external encapsulating structure organization	biological_process	cellular component organization or biogenesis	17	323	258	8411	0.0658915	0.0209119	0.194109
GO:0009416	response to light stimulus	biological_process	response to stimulus	6	323	57	8411	0.105263	0.0214288	0.197694
GO:0008202	steroid metabolic process	biological_process	metabolic process	6	323	58	8411	0.103448	0.0231571	0.212343
GO:0042445	hormone metabolic process	biological_process	biological regulation	5	323	43	8411	0.116279	0.0235847	0.214961
GO:0016682	oxidoreductase activity, acting on diphenols and related substances as donors, oxygen as acceptor	molecular_function	catalytic activity	5	777	35	16325	0.142857	0.0239513	0.216996
GO:0009628	response to abiotic stimulus	biological_process	response to stimulus	11	323	146	8411	0.0753425	0.0246903	0.22236
GO:0034762	regulation of transmembrane transport	biological_process	biological regulation	3	323	17	8411	0.176471	0.0255761	0.227627
GO:0034765	regulation of ion transmembrane transport	biological_process	biological regulation	3	323	17	8411	0.176471	0.0255761	0.227627
GO:0003002	regionalization	biological_process	multicellular organismal process	2	323	7	8411	0.285714	0.0271656	0.229618
GO:0003700	DNA-binding transcription factor activity	molecular_function	transcription regulator activity	33	777	487	16325	0.0677618	0.0264389	0.229618
GO:0009314	response to radiation	biological_process	response to stimulus	6	323	60	8411	0.1	0.0268892	0.229618
GO:0015171	amino acid transmembrane transporter activity	molecular_function	transporter activity	3	777	14	16325	0.214286	0.0263865	0.229618
GO:0016131	brassinosteroid metabolic process	biological_process	biological regulation	2	323	7	8411	0.285714	0.0271656	0.229618
GO:0016132	brassinosteroid biosynthetic process	biological_process	biological regulation	2	323	7	8411	0.285714	0.0271656	0.229618
GO:0048443	stamen development	biological_process	multicellular organismal process	2	323	7	8411	0.285714	0.0271656	0.229618
GO:0048466	androecium development	biological_process	multicellular organismal process	2	323	7	8411	0.285714	0.0271656	0.229618
GO:0048653	anther development	biological_process	multicellular organismal process	2	323	7	8411	0.285714	0.0271656	0.229618
GO:0048856	anatomical structure development	biological_process	developmental process	16	323	247	8411	0.0647773	0.0282731	0.237651
GO:0016840	carbon-nitrogen lyase activity	molecular_function	catalytic activity	5	777	37	16325	0.135135	0.0297696	0.245576
GO:0016855	racemase and epimerase activity, acting on amino acids and derivatives	molecular_function	catalytic activity	2	777	6	16325	0.333333	0.0298651	0.245576
GO:0032502	developmental process	biological_process	developmental process	17	323	269	8411	0.063197	0.0298119	0.245576
GO:0043269	regulation of ion transport	biological_process	biological regulation	3	323	18	8411	0.166667	0.0298392	0.245576
GO:0071555	cell wall organization	biological_process	cellular component organization or biogenesis	16	323	250	8411	0.064	0.0311427	0.254697
GO:0005385	zinc ion transmembrane transporter activity	molecular_function	transporter activity	3	777	15	16325	0.2	0.0318425	0.256264
GO:0071407	cellular response to organic cyclic compound	biological_process	cellular process	7	323	79	8411	0.0886076	0.0315532	0.256264
GO:0072509	divalent inorganic cation transmembrane transporter activity	molecular_function	transporter activity	3	777	15	16325	0.2	0.0318425	0.256264
GO:0005996	monosaccharide metabolic process	biological_process	metabolic process	9	323	115	8411	0.0782609	0.0324839	0.260043
GO:0009064	glutamine family amino acid metabolic process	biological_process	cellular process	5	323	47	8411	0.106383	0.0332273	0.260481
GO:2000031	regulation of salicylic acid mediated signaling pathway	biological_process	biological regulation	6	323	63	8411	0.0952381	0.033201	0.260481
GO:2001023	regulation of response to drug	biological_process	biological regulation	6	323	63	8411	0.0952381	0.033201	0.260481
GO:2001038	regulation of cellular response to drug	biological_process	biological regulation	6	323	63	8411	0.0952381	0.033201	0.260481
GO:0042592	homeostatic process	biological_process	biological regulation	13	323	192	8411	0.0677083	0.0334682	0.261017
GO:0030234	enzyme regulator activity	molecular_function	molecular function regulator	18	777	237	16325	0.0759494	0.0345174	0.267819
GO:0044282	small molecule catabolic process	biological_process	metabolic process	6	323	64	8411	0.09375	0.0355011	0.268566
GO:0046916	cellular transition metal ion homeostasis	biological_process	biological regulation	2	323	8	8411	0.25	0.0353138	0.268566
GO:0051094	positive regulation of developmental process	biological_process	biological regulation	2	323	8	8411	0.25	0.0353138	0.268566
GO:0051240	positive regulation of multicellular organismal process	biological_process	biological regulation	2	323	8	8411	0.25	0.0353138	0.268566
GO:0071446	cellular response to salicylic acid stimulus	biological_process	cellular process	6	323	64	8411	0.09375	0.0355011	0.268566
GO:0071236	cellular response to antibiotic	biological_process	cellular process	6	323	65	8411	0.0923077	0.0379013	0.285297
GO:0006694	steroid biosynthetic process	biological_process	metabolic process	5	323	49	8411	0.102041	0.0388469	0.290967
GO:0010087	phloem or xylem histogenesis	biological_process	developmental process	3	323	20	8411	0.15	0.0394116	0.293743
GO:0016210	naringenin-chalcone synthase activity	molecular_function	catalytic activity	2	777	7	16325	0.285714	0.0405093	0.300444
GO:0003333	amino acid transmembrane transport	biological_process	localization	2	323	9	8411	0.222222	0.0442703	0.30927
GO:0005342	organic acid transmembrane transporter activity	molecular_function	transporter activity	3	777	17	16325	0.176471	0.0443671	0.30927
GO:0007389	pattern specification process	biological_process	multicellular organismal process	2	323	9	8411	0.222222	0.0442703	0.30927
GO:0008509	anion transmembrane transporter activity	molecular_function	transporter activity	7	777	68	16325	0.102941	0.0423344	0.30927
GO:0009751	response to salicylic acid	biological_process	response to stimulus	6	323	67	8411	0.0895522	0.0430065	0.30927
GO:0009812	flavonoid metabolic process	biological_process	metabolic process	2	323	9	8411	0.222222	0.0442703	0.30927
GO:0009813	flavonoid biosynthetic process	biological_process	metabolic process	2	323	9	8411	0.222222	0.0442703	0.30927
GO:0010411	xyloglucan metabolic process	biological_process	cellular process	4	323	35	8411	0.114286	0.0438354	0.30927
GO:0014070	response to organic cyclic compound	biological_process	response to stimulus	7	323	84	8411	0.0833333	0.0420141	0.30927
GO:0016053	organic acid biosynthetic process	biological_process	cellular process	18	323	304	8411	0.0592105	0.0447654	0.30927
GO:0016679	oxidoreductase activity, acting on diphenols and related substances as donors	molecular_function	catalytic activity	5	777	41	16325	0.121951	0.0438852	0.30927
GO:0035690	cellular response to drug	biological_process	cellular process	6	323	67	8411	0.0895522	0.0430065	0.30927
GO:0046394	carboxylic acid biosynthetic process	biological_process	cellular process	18	323	304	8411	0.0592105	0.0447654	0.30927
GO:0046943	carboxylic acid transmembrane transporter activity	molecular_function	transporter activity	3	777	17	16325	0.176471	0.0443671	0.30927
GO:0051213	dioxygenase activity	molecular_function	catalytic activity	7	777	68	16325	0.102941	0.0423344	0.30927
GO:0005507	copper ion binding	molecular_function	binding	7	777	70	16325	0.1	0.0483228	0.332329
GO:0006633	fatty acid biosynthetic process	biological_process	cellular process	7	323	88	8411	0.0795455	0.0518371	0.351943
GO:0015267	channel activity	molecular_function	transporter activity	12	777	149	16325	0.0805369	0.0522895	0.351943
GO:0022803	passive transmembrane transporter activity	molecular_function	transporter activity	12	777	149	16325	0.0805369	0.0522895	0.351943
GO:0046677	response to antibiotic	biological_process	response to stimulus	6	323	70	8411	0.0857143	0.0514389	0.351943
GO:0047429	nucleoside-triphosphate diphosphatase activity	molecular_function	catalytic activity	2	777	8	16325	0.25	0.0523378	0.351943
GO:0009637	response to blue light	biological_process	response to stimulus	2	323	10	8411	0.2	0.0539615	0.358086
GO:0009691	cytokinin biosynthetic process	biological_process	biological regulation	2	323	10	8411	0.2	0.0539615	0.358086
GO:0060548	negative regulation of cell death	biological_process	biological regulation	2	323	10	8411	0.2	0.0539615	0.358086
GO:0055065	metal ion homeostasis	biological_process	biological regulation	3	323	23	8411	0.130435	0.056308	0.372026
GO:0003006	developmental process involved in reproduction	biological_process	reproductive process	8	323	109	8411	0.0733945	0.0580212	0.381678
GO:0010817	regulation of hormone levels	biological_process	biological regulation	5	323	55	8411	0.0909091	0.0590044	0.386466
GO:0050662	coenzyme binding	molecular_function	binding	31	777	486	16325	0.063786	0.0600967	0.391923
GO:0016125	sterol metabolic process	biological_process	metabolic process	4	323	39	8411	0.102564	0.0612091	0.397465
GO:0003950	NAD+ ADP-ribosyltransferase activity	molecular_function	catalytic activity	2	777	9	16325	0.222222	0.065214	0.414575
GO:0004435	phosphatidylinositol phospholipase C activity	molecular_function	catalytic activity	2	777	9	16325	0.222222	0.065214	0.414575
GO:0004629	phospholipase C activity	molecular_function	catalytic activity	2	777	9	16325	0.222222	0.065214	0.414575
GO:0008422	beta-glucosidase activity	molecular_function	catalytic activity	2	777	9	16325	0.222222	0.065214	0.414575
GO:0016836	hydro-lyase activity	molecular_function	catalytic activity	6	777	60	16325	0.1	0.064956	0.414575
GO:0050801	ion homeostasis	biological_process	biological regulation	4	323	40	8411	0.1	0.0660446	0.418098
GO:0006631	fatty acid metabolic process	biological_process	cellular process	7	323	96	8411	0.0729167	0.0755152	0.418515
GO:0006656	phosphatidylcholine biosynthetic process	biological_process	cellular process	1	323	2	8411	0.5	0.0753339	0.418515
GO:0006826	iron ion transport	biological_process	localization	1	323	2	8411	0.5	0.0753339	0.418515
GO:0006873	cellular ion homeostasis	biological_process	biological regulation	3	323	25	8411	0.12	0.0691782	0.418515
GO:0006880	intracellular sequestering of iron ion	biological_process	biological regulation	1	323	2	8411	0.5	0.0753339	0.418515
GO:0009065	glutamine family amino acid catabolic process	biological_process	cellular process	1	323	2	8411	0.5	0.0753339	0.418515
GO:0009593	detection of chemical stimulus	biological_process	response to stimulus	1	323	2	8411	0.5	0.0753339	0.418515
GO:0009612	response to mechanical stimulus	biological_process	response to stimulus	1	323	2	8411	0.5	0.0753339	0.418515
GO:0009664	plant-type cell wall organization	biological_process	cellular component organization or biogenesis	4	323	41	8411	0.097561	0.0710731	0.418515
GO:0009720	detection of hormone stimulus	biological_process	response to stimulus	1	323	2	8411	0.5	0.0753339	0.418515
GO:0009726	detection of endogenous stimulus	biological_process	response to stimulus	1	323	2	8411	0.5	0.0753339	0.418515
GO:0009729	detection of brassinosteroid stimulus	biological_process	response to stimulus	1	323	2	8411	0.5	0.0753339	0.418515
GO:0009831	plant-type cell wall modification involved in multidimensional cell growth	biological_process	cellular component organization or biogenesis	1	323	2	8411	0.5	0.0753339	0.418515
GO:0010228	vegetative to reproductive phase transition of meristem	biological_process	multicellular organismal process	2	323	12	8411	0.166667	0.0752747	0.418515
GO:0010345	suberin biosynthetic process	biological_process	cellular process	1	323	2	8411	0.5	0.0753339	0.418515
GO:0015318	inorganic molecular entity transmembrane transporter activity	molecular_function	transporter activity	26	777	404	16325	0.0643564	0.073498	0.418515
GO:0019448	L-cysteine catabolic process	biological_process	cellular process	1	323	2	8411	0.5	0.0753339	0.418515
GO:0019450	L-cysteine catabolic process to pyruvate	biological_process	cellular process	1	323	2	8411	0.5	0.0753339	0.418515
GO:0035336	long-chain fatty-acyl-CoA metabolic process	biological_process	cellular process	1	323	2	8411	0.5	0.0753339	0.418515
GO:0035337	fatty-acyl-CoA metabolic process	biological_process	cellular process	1	323	2	8411	0.5	0.0753339	0.418515
GO:0042547	cell wall modification involved in multidimensional cell growth	biological_process	cellular component organization or biogenesis	1	323	2	8411	0.5	0.0753339	0.418515
GO:0043605	cellular amide catabolic process	biological_process	cellular process	1	323	2	8411	0.5	0.0753339	0.418515
GO:0045487	gibberellin catabolic process	biological_process	biological regulation	1	323	2	8411	0.5	0.0753339	0.418515
GO:0048608	reproductive structure development	biological_process	multicellular organismal process	7	323	95	8411	0.0736842	0.0722579	0.418515
GO:0048658	anther wall tapetum development	biological_process	multicellular organismal process	1	323	2	8411	0.5	0.0753339	0.418515
GO:0050661	NADP binding	molecular_function	binding	7	777	77	16325	0.0909091	0.0733606	0.418515
GO:0050826	response to freezing	biological_process	response to stimulus	1	323	2	8411	0.5	0.0753339	0.418515
GO:0051238	sequestering of metal ion	biological_process	biological regulation	1	323	2	8411	0.5	0.0753339	0.418515
GO:0061458	reproductive system development	biological_process	multicellular organismal process	7	323	95	8411	0.0736842	0.0722579	0.418515
GO:0090522	vesicle tethering involved in exocytosis	biological_process	cellular component organization or biogenesis	1	323	2	8411	0.5	0.0753339	0.418515
GO:0090697	post-embryonic plant organ morphogenesis	biological_process	multicellular organismal process	1	323	2	8411	0.5	0.0753339	0.418515
GO:0097577	sequestering of iron ion	biological_process	biological regulation	1	323	2	8411	0.5	0.0753339	0.418515
GO:0099022	vesicle tethering	biological_process	cellular component organization or biogenesis	1	323	2	8411	0.5	0.0753339	0.418515
GO:1901605	alpha-amino acid metabolic process	biological_process	cellular process	11	323	174	8411	0.0632184	0.0714189	0.418515
GO:0009908	flower development	biological_process	multicellular organismal process	4	323	42	8411	0.0952381	0.0762917	0.421275
GO:0006952	defense response	biological_process	response to stimulus	8	323	116	8411	0.0689655	0.077482	0.426292
GO:0004560	alpha-L-fucosidase activity	molecular_function	catalytic activity	2	777	10	16325	0.2	0.0790116	0.426945
GO:0008271	secondary active sulfate transmembrane transporter activity	molecular_function	transporter activity	2	777	10	16325	0.2	0.0790116	0.426945
GO:0015928	fucosidase activity	molecular_function	catalytic activity	2	777	10	16325	0.2	0.0790116	0.426945
GO:0032501	multicellular organismal process	biological_process	multicellular organismal process	18	323	327	8411	0.0550459	0.0786223	0.426945
GO:0034002	(R)-limonene synthase activity	molecular_function	catalytic activity	2	777	10	16325	0.2	0.0790116	0.426945
GO:0005887	integral component of plasma membrane	cellular_component	cell	3	536	22	11520	0.136364	0.0800477	0.431004
GO:0046434	organophosphate catabolic process	biological_process	cellular process	4	323	43	8411	0.0930233	0.0816975	0.438328
GO:0031347	regulation of defense response	biological_process	biological regulation	6	323	79	8411	0.0759494	0.0824163	0.440621
GO:0005618	cell wall	cellular_component	cell	9	536	114	11520	0.0789474	0.0837689	0.441611
GO:0015075	ion transmembrane transporter activity	molecular_function	transporter activity	27	777	428	16325	0.0630841	0.0833003	0.441611
GO:0016762	xyloglucan:xyloglucosyl transferase activity	molecular_function	catalytic activity	4	777	35	16325	0.114286	0.083137	0.441611
GO:0030312	external encapsulating structure	cellular_component	cell	9	536	114	11520	0.0789474	0.0837689	0.441611
GO:0042545	cell wall modification	biological_process	cellular component organization or biogenesis	5	323	61	8411	0.0819672	0.0841288	0.441968
GO:0022804	active transmembrane transporter activity	molecular_function	transporter activity	23	777	356	16325	0.0646067	0.0853048	0.446596
GO:0048438	floral whorl development	biological_process	multicellular organismal process	2	323	13	8411	0.153846	0.0867707	0.451148
GO:0048731	system development	biological_process	multicellular organismal process	9	323	139	8411	0.0647482	0.0865543	0.451148
GO:0090567	reproductive shoot system development	biological_process	multicellular organismal process	4	323	44	8411	0.0909091	0.0872873	0.45228
GO:0001004	RNA polymerase III transcription regulator recruiting activity	molecular_function	transcription regulator activity	1	777	2	16325	0.5	0.0929288	0.452518
GO:0001134	transcription regulator recruiting activity	molecular_function	transcription regulator activity	1	777	2	16325	0.5	0.0929288	0.452518
GO:0003913	DNA photolyase activity	molecular_function	catalytic activity	1	777	2	16325	0.5	0.0929288	0.452518
GO:0004067	asparaginase activity	molecular_function	catalytic activity	1	777	2	16325	0.5	0.0929288	0.452518
GO:0004089	carbonate dehydratase activity	molecular_function	catalytic activity	2	777	11	16325	0.181818	0.0936141	0.452518
GO:0004349	glutamate 5-kinase activity	molecular_function	catalytic activity	1	777	2	16325	0.5	0.0929288	0.452518
GO:0004350	glutamate-5-semialdehyde dehydrogenase activity	molecular_function	catalytic activity	1	777	2	16325	0.5	0.0929288	0.452518
GO:0004674	protein serine/threonine kinase activity	molecular_function	catalytic activity	39	777	658	16325	0.0592705	0.0926439	0.452518
GO:0005344	oxygen carrier activity	molecular_function	molecular carrier activity	1	777	2	16325	0.5	0.0929288	0.452518
GO:0006541	glutamine metabolic process	biological_process	cellular process	3	323	28	8411	0.107143	0.090704	0.452518
GO:0007275	multicellular organism development	biological_process	multicellular organismal process	12	323	204	8411	0.0588235	0.093492	0.452518
GO:0015116	sulfate transmembrane transporter activity	molecular_function	transporter activity	2	777	11	16325	0.181818	0.0936141	0.452518
GO:0036374	glutathione hydrolase activity	molecular_function	catalytic activity	1	777	2	16325	0.5	0.0929288	0.452518
GO:0045431	flavonol synthase activity	molecular_function	catalytic activity	1	777	2	16325	0.5	0.0929288	0.452518
GO:0045543	gibberellin 2-beta-dioxygenase activity	molecular_function	catalytic activity	1	777	2	16325	0.5	0.0929288	0.452518
GO:0046522	S-methyl-5-thioribose kinase activity	molecular_function	catalytic activity	1	777	2	16325	0.5	0.0929288	0.452518
GO:0047213	anthocyanidin 3-O-glucosyltransferase activity	molecular_function	catalytic activity	1	777	2	16325	0.5	0.0929288	0.452518
GO:0050590	desacetoxyvindoline 4-hydroxylase activity	molecular_function	catalytic activity	1	777	2	16325	0.5	0.0929288	0.452518
GO:0052634	C-19 gibberellin 2-beta-dioxygenase activity	molecular_function	catalytic activity	1	777	2	16325	0.5	0.0929288	0.452518
GO:0080146	L-cysteine desulfhydrase activity	molecular_function	catalytic activity	1	777	2	16325	0.5	0.0929288	0.452518
GO:0090406	pollen tube	cellular_component	cell	1	536	2	11520	0.5	0.0908946	0.452518
GO:0016765	transferase activity, transferring alkyl or aryl (other than methyl) groups	molecular_function	catalytic activity	8	777	98	16325	0.0816327	0.0949667	0.457594
GO:0006596	polyamine biosynthetic process	biological_process	cellular process	2	323	14	8411	0.142857	0.0987487	0.463996
GO:0006790	sulfur compound metabolic process	biological_process	cellular process	8	323	122	8411	0.0655738	0.0969353	0.463996
GO:0016854	racemase and epimerase activity	molecular_function	catalytic activity	4	777	37	16325	0.108108	0.0975071	0.463996
GO:0022414	reproductive process	biological_process	reproductive process	14	323	249	8411	0.0562249	0.0982309	0.463996
GO:0030001	metal ion transport	biological_process	localization	7	323	102	8411	0.0686275	0.0968385	0.463996
GO:0032879	regulation of localization	biological_process	biological regulation	3	323	29	8411	0.103448	0.0984283	0.463996
GO:0034404	nucleobase-containing small molecule biosynthetic process	biological_process	cellular process	5	323	64	8411	0.078125	0.0985033	0.463996
GO:0051049	regulation of transport	biological_process	biological regulation	3	323	29	8411	0.103448	0.0984283	0.463996
GO:0000003	reproduction	biological_process	reproduction	14	323	250	8411	0.056	0.100635	0.471393
GO:0006528	asparagine metabolic process	biological_process	cellular process	1	323	3	8411	0.333333	0.110851	0.480234
GO:0006529	asparagine biosynthetic process	biological_process	cellular process	1	323	3	8411	0.333333	0.110851	0.480234
GO:0006595	polyamine metabolic process	biological_process	cellular process	2	323	15	8411	0.133333	0.111155	0.480234
GO:0006865	amino acid transport	biological_process	localization	2	323	15	8411	0.133333	0.111155	0.480234
GO:0006869	lipid transport	biological_process	localization	4	323	48	8411	0.0833333	0.111409	0.480234
GO:0006903	vesicle targeting	biological_process	cellular process	1	323	3	8411	0.333333	0.110851	0.480234
GO:0008514	organic anion transmembrane transporter activity	molecular_function	transporter activity	3	777	24	16325	0.125	0.103651	0.480234
GO:0009093	cysteine catabolic process	biological_process	cellular process	1	323	3	8411	0.333333	0.110851	0.480234
GO:0009785	blue light signaling pathway	biological_process	biological regulation	1	323	3	8411	0.333333	0.110851	0.480234
GO:0009827	plant-type cell wall modification	biological_process	cellular component organization or biogenesis	1	323	3	8411	0.333333	0.110851	0.480234
GO:0009956	radial pattern formation	biological_process	multicellular organismal process	1	323	3	8411	0.333333	0.110851	0.480234
GO:0016103	diterpenoid catabolic process	biological_process	cellular process	1	323	3	8411	0.333333	0.110851	0.480234
GO:0016115	terpenoid catabolic process	biological_process	cellular process	1	323	3	8411	0.333333	0.110851	0.480234
GO:0016702	oxidoreductase activity, acting on single donors with incorporation of molecular oxygen, incorporation of two atoms of oxygen	molecular_function	catalytic activity	4	777	38	16325	0.105263	0.105098	0.480234
GO:0030026	cellular manganese ion homeostasis	biological_process	biological regulation	1	323	3	8411	0.333333	0.110851	0.480234
GO:0030522	intracellular receptor signaling pathway	biological_process	biological regulation	1	323	3	8411	0.333333	0.110851	0.480234
GO:0042447	hormone catabolic process	biological_process	biological regulation	1	323	3	8411	0.333333	0.110851	0.480234
GO:0042493	response to drug	biological_process	response to stimulus	6	323	84	8411	0.0714286	0.103278	0.480234
GO:0043069	negative regulation of programmed cell death	biological_process	biological regulation	1	323	3	8411	0.333333	0.110851	0.480234
GO:0044273	sulfur compound catabolic process	biological_process	cellular process	2	323	15	8411	0.133333	0.111155	0.480234
GO:0044403	symbiont process	biological_process	multi-organism process	1	323	3	8411	0.333333	0.110851	0.480234
GO:0051648	vesicle localization	biological_process	localization	1	323	3	8411	0.333333	0.110851	0.480234
GO:0051650	establishment of vesicle localization	biological_process	localization	1	323	3	8411	0.333333	0.110851	0.480234
GO:0055046	microgametogenesis	biological_process	multicellular organismal process	1	323	3	8411	0.333333	0.110851	0.480234
GO:0055071	manganese ion homeostasis	biological_process	biological regulation	1	323	3	8411	0.333333	0.110851	0.480234
GO:0065008	regulation of biological quality	biological_process	biological regulation	16	323	297	8411	0.0538721	0.10755	0.480234
GO:0071483	cellular response to blue light	biological_process	cellular process	1	323	3	8411	0.333333	0.110851	0.480234
GO:1901682	sulfur compound transmembrane transporter activity	molecular_function	transporter activity	2	777	12	16325	0.166667	0.108914	0.480234
GO:0055080	cation homeostasis	biological_process	biological regulation	3	323	31	8411	0.0967742	0.114631	0.491324
GO:0055082	cellular chemical homeostasis	biological_process	biological regulation	3	323	31	8411	0.0967742	0.114631	0.491324
GO:0051704	multi-organism process	biological_process	multi-organism process	11	323	191	8411	0.0575916	0.117225	0.501023
GO:0048367	shoot system development	biological_process	multicellular organismal process	5	323	68	8411	0.0735294	0.119452	0.509101
GO:0016701	oxidoreductase activity, acting on single donors with incorporation of molecular oxygen	molecular_function	catalytic activity	5	777	55	16325	0.0909091	0.119878	0.509482
GO:0048827	phyllome development	biological_process	multicellular organismal process	3	323	32	8411	0.09375	0.123086	0.521651
GO:0003854	3-beta-hydroxy-delta5-steroid dehydrogenase activity	molecular_function	catalytic activity	2	777	13	16325	0.153846	0.124811	0.521656
GO:0004144	diacylglycerol O-acyltransferase activity	molecular_function	catalytic activity	2	777	13	16325	0.153846	0.124811	0.521656
GO:0010410	hemicellulose metabolic process	biological_process	cellular process	4	323	50	8411	0.08	0.124468	0.521656
GO:0015926	glucosidase activity	molecular_function	catalytic activity	2	777	13	16325	0.153846	0.124811	0.521656
GO:0097164	ammonium ion metabolic process	biological_process	metabolic process	2	323	16	8411	0.125	0.123939	0.521656
GO:0008168	methyltransferase activity	molecular_function	catalytic activity	26	777	430	16325	0.0604651	0.125636	0.523654
GO:0080134	regulation of response to stress	biological_process	biological regulation	6	323	89	8411	0.0674157	0.126632	0.526357
GO:0000041	transition metal ion transport	biological_process	localization	1	323	4	8411	0.25	0.145009	0.529347
GO:0000098	sulfur amino acid catabolic process	biological_process	cellular process	1	323	4	8411	0.25	0.145009	0.529347
GO:0003849	3-deoxy-7-phosphoheptulonate synthase activity	molecular_function	catalytic activity	1	777	3	16325	0.333333	0.136107	0.529347
GO:0004066	asparagine synthase (glutamine-hydrolyzing) activity	molecular_function	catalytic activity	1	777	3	16325	0.333333	0.136107	0.529347
GO:0004322	ferroxidase activity	molecular_function	catalytic activity	1	777	3	16325	0.333333	0.136107	0.529347
GO:0004797	thymidine kinase activity	molecular_function	catalytic activity	1	777	3	16325	0.333333	0.136107	0.529347
GO:0005384	manganese ion transmembrane transporter activity	molecular_function	transporter activity	1	777	3	16325	0.333333	0.136107	0.529347
GO:0006520	cellular amino acid metabolic process	biological_process	cellular process	16	323	311	8411	0.0514469	0.143022	0.529347
GO:0006557	S-adenosylmethioninamine biosynthetic process	biological_process	cellular process	1	323	4	8411	0.25	0.145009	0.529347
GO:0006561	proline biosynthetic process	biological_process	cellular process	1	323	4	8411	0.25	0.145009	0.529347
GO:0006597	spermine biosynthetic process	biological_process	cellular process	1	323	4	8411	0.25	0.145009	0.529347
GO:0006751	glutathione catabolic process	biological_process	cellular process	1	323	4	8411	0.25	0.145009	0.529347
GO:0006875	cellular metal ion homeostasis	biological_process	biological regulation	2	323	17	8411	0.117647	0.137054	0.529347
GO:0008199	ferric iron binding	molecular_function	binding	1	777	3	16325	0.333333	0.136107	0.529347
GO:0008215	spermine metabolic process	biological_process	cellular process	1	323	4	8411	0.25	0.145009	0.529347
GO:0009266	response to temperature stimulus	biological_process	response to stimulus	3	323	33	8411	0.0909091	0.13176	0.529347
GO:0009685	gibberellin metabolic process	biological_process	biological regulation	1	323	4	8411	0.25	0.145009	0.529347
GO:0009744	response to sucrose	biological_process	response to stimulus	1	323	4	8411	0.25	0.145009	0.529347
GO:0010224	response to UV-B	biological_process	response to stimulus	1	323	4	8411	0.25	0.145009	0.529347
GO:0010383	cell wall polysaccharide metabolic process	biological_process	cellular process	4	323	52	8411	0.0769231	0.13814	0.529347
GO:0010876	lipid localization	biological_process	localization	4	323	53	8411	0.0754717	0.145194	0.529347
GO:0015996	chlorophyll catabolic process	biological_process	cellular process	1	323	4	8411	0.25	0.145009	0.529347
GO:0016160	amylase activity	molecular_function	catalytic activity	2	777	14	16325	0.142857	0.141215	0.529347
GO:0016174	NAD(P)H oxidase activity	molecular_function	catalytic activity	1	777	3	16325	0.333333	0.136107	0.529347
GO:0016298	lipase activity	molecular_function	catalytic activity	4	777	41	16325	0.097561	0.129391	0.529347
GO:0016722	oxidoreductase activity, oxidizing metal ions	molecular_function	catalytic activity	1	777	3	16325	0.333333	0.136107	0.529347
GO:0016724	oxidoreductase activity, oxidizing metal ions, oxygen as acceptor	molecular_function	catalytic activity	1	777	3	16325	0.333333	0.136107	0.529347
GO:0019136	deoxynucleoside kinase activity	molecular_function	catalytic activity	1	777	3	16325	0.333333	0.136107	0.529347
GO:0019948	SUMO activating enzyme activity	molecular_function	catalytic activity	1	777	3	16325	0.333333	0.136107	0.529347
GO:0032890	regulation of organic acid transport	biological_process	biological regulation	1	323	4	8411	0.25	0.145009	0.529347
GO:0033764	steroid dehydrogenase activity, acting on the CH-OH group of donors, NAD or NADP as acceptor	molecular_function	catalytic activity	2	777	14	16325	0.142857	0.141215	0.529347
GO:0034285	response to disaccharide	biological_process	response to stimulus	1	323	4	8411	0.25	0.145009	0.529347
GO:0042546	cell wall biogenesis	biological_process	cellular component organization or biogenesis	5	323	72	8411	0.0694444	0.142307	0.529347
GO:0044210	'de novo' CTP biosynthetic process	biological_process	cellular process	1	323	4	8411	0.25	0.145009	0.529347
GO:0044272	sulfur compound biosynthetic process	biological_process	cellular process	5	323	70	8411	0.0714286	0.130651	0.529347
GO:0044419	interspecies interaction between organisms	biological_process	multi-organism process	1	323	4	8411	0.25	0.145009	0.529347
GO:0044463	cell projection part	cellular_component	cell	1	536	3	11520	0.333333	0.133201	0.529347
GO:0046168	glycerol-3-phosphate catabolic process	biological_process	cellular process	1	323	4	8411	0.25	0.145009	0.529347
GO:0046439	L-cysteine metabolic process	biological_process	cellular process	1	323	4	8411	0.25	0.145009	0.529347
GO:0046499	S-adenosylmethioninamine metabolic process	biological_process	cellular process	1	323	4	8411	0.25	0.145009	0.529347
GO:0051952	regulation of amine transport	biological_process	biological regulation	1	323	4	8411	0.25	0.145009	0.529347
GO:0051955	regulation of amino acid transport	biological_process	biological regulation	1	323	4	8411	0.25	0.145009	0.529347
GO:0055129	L-proline biosynthetic process	biological_process	cellular process	1	323	4	8411	0.25	0.145009	0.529347
GO:0070125	mitochondrial translational elongation	biological_process	cellular process	1	323	4	8411	0.25	0.145009	0.529347
GO:0080143	regulation of amino acid export	biological_process	biological regulation	1	323	4	8411	0.25	0.145009	0.529347
GO:0090696	post-embryonic plant organ development	biological_process	multicellular organismal process	1	323	4	8411	0.25	0.145009	0.529347
GO:0098771	inorganic ion homeostasis	biological_process	biological regulation	3	323	33	8411	0.0909091	0.13176	0.529347
GO:0120038	plasma membrane bounded cell projection part	cellular_component	cell	1	536	3	11520	0.333333	0.133201	0.529347
GO:1903789	regulation of amino acid transmembrane transport	biological_process	biological regulation	1	323	4	8411	0.25	0.145009	0.529347
GO:1903959	regulation of anion transmembrane transport	biological_process	biological regulation	1	323	4	8411	0.25	0.145009	0.529347
GO:2000762	regulation of phenylpropanoid metabolic process	biological_process	biological regulation	1	323	4	8411	0.25	0.145009	0.529347
GO:0019752	carboxylic acid metabolic process	biological_process	cellular process	26	323	545	8411	0.0477064	0.146415	0.532513
GO:0009791	post-embryonic development	biological_process	multicellular organismal process	7	323	114	8411	0.0614035	0.148289	0.538038
GO:1901292	nucleoside phosphate catabolic process	biological_process	cellular process	3	323	35	8411	0.0857143	0.149717	0.541917
GO:0071214	cellular response to abiotic stimulus	biological_process	cellular process	2	323	18	8411	0.111111	0.150456	0.542
GO:0104004	cellular response to environmental stimulus	biological_process	cellular process	2	323	18	8411	0.111111	0.150456	0.542
GO:1901617	organic hydroxy compound biosynthetic process	biological_process	metabolic process	4	323	54	8411	0.0740741	0.152386	0.547648
GO:1901700	response to oxygen-containing compound	biological_process	response to stimulus	10	323	180	8411	0.0555556	0.154373	0.553473
GO:0004620	phospholipase activity	molecular_function	catalytic activity	3	777	29	16325	0.103448	0.157885	0.561309
GO:0005249	voltage-gated potassium channel activity	molecular_function	transporter activity	2	777	15	16325	0.133333	0.158042	0.561309
GO:0008134	transcription factor binding	molecular_function	binding	2	777	15	16325	0.133333	0.158042	0.561309
GO:0043436	oxoacid metabolic process	biological_process	cellular process	26	323	550	8411	0.0472727	0.15717	0.561309
GO:0005216	ion channel activity	molecular_function	transporter activity	8	777	111	16325	0.0720721	0.15896	0.563246
GO:0045490	pectin catabolic process	biological_process	cellular process	5	323	75	8411	0.0666667	0.160597	0.567717
GO:0003883	CTP synthase activity	molecular_function	catalytic activity	1	777	4	16325	0.25	0.177232	0.571658
GO:0004014	adenosylmethionine decarboxylase activity	molecular_function	catalytic activity	1	777	4	16325	0.25	0.177232	0.571658
GO:0004367	glycerol-3-phosphate dehydrogenase [NAD+] activity	molecular_function	catalytic activity	1	777	4	16325	0.25	0.177232	0.571658
GO:0004556	alpha-amylase activity	molecular_function	catalytic activity	1	777	4	16325	0.25	0.177232	0.571658
GO:0005381	iron ion transmembrane transporter activity	molecular_function	transporter activity	1	777	4	16325	0.25	0.177232	0.571658
GO:0006082	organic acid metabolic process	biological_process	cellular process	26	323	553	8411	0.0470163	0.163834	0.571658
GO:0006556	S-adenosylmethionine biosynthetic process	biological_process	cellular process	1	323	5	8411	0.2	0.177858	0.571658
GO:0007568	aging	biological_process	developmental process	1	323	5	8411	0.2	0.177858	0.571658
GO:0008216	spermidine metabolic process	biological_process	cellular process	1	323	5	8411	0.2	0.177858	0.571658
GO:0008295	spermidine biosynthetic process	biological_process	cellular process	1	323	5	8411	0.2	0.177858	0.571658
GO:0008300	isoprenoid catabolic process	biological_process	cellular process	1	323	5	8411	0.2	0.177858	0.571658
GO:0009072	aromatic amino acid family metabolic process	biological_process	cellular process	4	323	57	8411	0.0701754	0.174733	0.571658
GO:0009753	response to jasmonic acid	biological_process	response to stimulus	1	323	5	8411	0.2	0.177858	0.571658
GO:0009825	multidimensional cell growth	biological_process	cellular process	1	323	5	8411	0.2	0.177858	0.571658
GO:0010089	xylem development	biological_process	developmental process	1	323	5	8411	0.2	0.177858	0.571658
GO:0010099	regulation of photomorphogenesis	biological_process	biological regulation	1	323	5	8411	0.2	0.177858	0.571658
GO:0015103	inorganic anion transmembrane transporter activity	molecular_function	transporter activity	4	777	45	16325	0.0888889	0.16497	0.571658
GO:0015173	aromatic amino acid transmembrane transporter activity	molecular_function	transporter activity	1	777	4	16325	0.25	0.177232	0.571658
GO:0016741	transferase activity, transferring one-carbon groups	molecular_function	catalytic activity	26	777	445	16325	0.058427	0.163999	0.571658
GO:0016812	hydrolase activity, acting on carbon-nitrogen (but not peptide) bonds, in cyclic amides	molecular_function	catalytic activity	1	777	4	16325	0.25	0.177232	0.571658
GO:0016925	protein sumoylation	biological_process	cellular process	1	323	5	8411	0.2	0.177858	0.571658
GO:0018423	protein C-terminal leucine carboxyl O-methyltransferase activity	molecular_function	catalytic activity	1	777	4	16325	0.25	0.177232	0.571658
GO:0019825	oxygen binding	molecular_function	binding	1	777	4	16325	0.25	0.177232	0.571658
GO:0022838	substrate-specific channel activity	molecular_function	transporter activity	8	777	112	16325	0.0714286	0.164571	0.571658
GO:0030003	cellular cation homeostasis	biological_process	biological regulation	2	323	20	8411	0.1	0.177958	0.571658
GO:0036361	racemase activity, acting on amino acids and derivatives	molecular_function	catalytic activity	1	777	4	16325	0.25	0.177232	0.571658
GO:0042973	glucan endo-1,3-beta-D-glucosidase activity	molecular_function	catalytic activity	1	777	4	16325	0.25	0.177232	0.571658
GO:0042995	cell projection	cellular_component	cell	1	536	4	11520	0.25	0.173541	0.571658
GO:0043171	peptide catabolic process	biological_process	cellular process	1	323	5	8411	0.2	0.177858	0.571658
GO:0044070	regulation of anion transport	biological_process	biological regulation	1	323	5	8411	0.2	0.177858	0.571658
GO:0044281	small molecule metabolic process	biological_process	metabolic process	42	323	943	8411	0.0445387	0.170195	0.571658
GO:0046149	pigment catabolic process	biological_process	metabolic process	1	323	5	8411	0.2	0.177858	0.571658
GO:0047746	chlorophyllase activity	molecular_function	catalytic activity	1	777	4	16325	0.25	0.177232	0.571658
GO:0047750	cholestenol delta-isomerase activity	molecular_function	catalytic activity	1	777	4	16325	0.25	0.177232	0.571658
GO:0050897	cobalt ion binding	molecular_function	binding	1	777	4	16325	0.25	0.177232	0.571658
GO:0070330	aromatase activity	molecular_function	catalytic activity	1	777	4	16325	0.25	0.177232	0.571658
GO:0071281	cellular response to iron ion	biological_process	cellular process	1	323	5	8411	0.2	0.177858	0.571658
GO:0071470	cellular response to osmotic stress	biological_process	cellular process	1	323	5	8411	0.2	0.177858	0.571658
GO:0090693	plant organ senescence	biological_process	multicellular organismal process	1	323	5	8411	0.2	0.177858	0.571658
GO:0103025	alpha-amylase activity (releasing maltohexaose)	molecular_function	catalytic activity	1	777	4	16325	0.25	0.177232	0.571658
GO:0120025	plasma membrane bounded cell projection	cellular_component	cell	1	536	4	11520	0.25	0.173541	0.571658
GO:1901568	fatty acid derivative metabolic process	biological_process	metabolic process	1	323	5	8411	0.2	0.177858	0.571658
GO:2000243	positive regulation of reproductive process	biological_process	biological regulation	1	323	5	8411	0.2	0.177858	0.571658
GO:0010181	FMN binding	molecular_function	binding	3	777	31	16325	0.0967742	0.181596	0.582109
GO:0044255	cellular lipid metabolic process	biological_process	cellular process	17	323	348	8411	0.0488506	0.183248	0.584924
GO:1901701	cellular response to oxygen-containing compound	biological_process	cellular process	7	323	121	8411	0.0578512	0.183218	0.584924
GO:0006720	isoprenoid metabolic process	biological_process	cellular process	5	323	80	8411	0.0625	0.193025	0.602159
GO:0009690	cytokinin metabolic process	biological_process	biological regulation	2	323	21	8411	0.0952381	0.191984	0.602159
GO:0009966	regulation of signal transduction	biological_process	biological regulation	6	323	101	8411	0.0594059	0.191754	0.602159
GO:0010646	regulation of cell communication	biological_process	biological regulation	6	323	101	8411	0.0594059	0.191754	0.602159
GO:0016229	steroid dehydrogenase activity	molecular_function	catalytic activity	2	777	17	16325	0.117647	0.19266	0.602159
GO:0016411	acylglycerol O-acyltransferase activity	molecular_function	catalytic activity	2	777	17	16325	0.117647	0.19266	0.602159
GO:0023051	regulation of signaling	biological_process	biological regulation	6	323	101	8411	0.0594059	0.191754	0.602159
GO:0034754	cellular hormone metabolic process	biological_process	biological regulation	2	323	21	8411	0.0952381	0.191984	0.602159
GO:0071229	cellular response to acid chemical	biological_process	cellular process	6	323	101	8411	0.0594059	0.191754	0.602159
GO:0071669	plant-type cell wall organization or biogenesis	biological_process	cellular process	4	323	59	8411	0.0677966	0.190217	0.602159
GO:0071944	cell periphery	cellular_component	cell	26	536	465	11520	0.055914	0.190242	0.602159
GO:0000096	sulfur amino acid metabolic process	biological_process	cellular process	3	323	40	8411	0.075	0.197585	0.608245
GO:0000272	polysaccharide catabolic process	biological_process	metabolic process	7	323	125	8411	0.056	0.204587	0.608245
GO:0000287	magnesium ion binding	molecular_function	binding	11	777	172	16325	0.0639535	0.197361	0.608245
GO:0006004	fucose metabolic process	biological_process	metabolic process	3	323	41	8411	0.0731707	0.207573	0.608245
GO:0006696	ergosterol biosynthetic process	biological_process	cellular process	1	323	6	8411	0.166667	0.209449	0.608245
GO:0006937	regulation of muscle contraction	biological_process	biological regulation	1	323	6	8411	0.166667	0.209449	0.608245
GO:0006940	regulation of smooth muscle contraction	biological_process	biological regulation	1	323	6	8411	0.166667	0.209449	0.608245
GO:0008204	ergosterol metabolic process	biological_process	cellular process	1	323	6	8411	0.166667	0.209449	0.608245
GO:0009423	chorismate biosynthetic process	biological_process	cellular process	1	323	6	8411	0.166667	0.209449	0.608245
GO:0009555	pollen development	biological_process	multicellular organismal process	2	323	22	8411	0.0909091	0.206148	0.608245
GO:0009638	phototropism	biological_process	response to stimulus	1	323	6	8411	0.166667	0.209449	0.608245
GO:0009746	response to hexose	biological_process	response to stimulus	1	323	6	8411	0.166667	0.209449	0.608245
GO:0009749	response to glucose	biological_process	response to stimulus	1	323	6	8411	0.166667	0.209449	0.608245
GO:0009765	photosynthesis, light harvesting	biological_process	cellular process	2	323	22	8411	0.0909091	0.206148	0.608245
GO:0010039	response to iron ion	biological_process	response to stimulus	1	323	6	8411	0.166667	0.209449	0.608245
GO:0010584	pollen exine formation	biological_process	cellular component organization or biogenesis	1	323	6	8411	0.166667	0.209449	0.608245
GO:0016101	diterpenoid metabolic process	biological_process	cellular process	1	323	6	8411	0.166667	0.209449	0.608245
GO:0033500	carbohydrate homeostasis	biological_process	biological regulation	1	323	6	8411	0.166667	0.209449	0.608245
GO:0034284	response to monosaccharide	biological_process	response to stimulus	1	323	6	8411	0.166667	0.209449	0.608245
GO:0034599	cellular response to oxidative stress	biological_process	cellular process	1	323	6	8411	0.166667	0.209449	0.608245
GO:0043455	regulation of secondary metabolic process	biological_process	biological regulation	1	323	6	8411	0.166667	0.209449	0.608245
GO:0044057	regulation of system process	biological_process	biological regulation	1	323	6	8411	0.166667	0.209449	0.608245
GO:0044107	cellular alcohol metabolic process	biological_process	cellular process	1	323	6	8411	0.166667	0.209449	0.608245
GO:0044108	cellular alcohol biosynthetic process	biological_process	cellular process	1	323	6	8411	0.166667	0.209449	0.608245
GO:0046937	phytochelatin metabolic process	biological_process	cellular process	1	323	6	8411	0.166667	0.209449	0.608245
GO:0046938	phytochelatin biosynthetic process	biological_process	cellular process	1	323	6	8411	0.166667	0.209449	0.608245
GO:0090257	regulation of muscle system process	biological_process	biological regulation	1	323	6	8411	0.166667	0.209449	0.608245
GO:0090698	post-embryonic plant morphogenesis	biological_process	developmental process	1	323	6	8411	0.166667	0.209449	0.608245
GO:0097384	cellular lipid biosynthetic process	biological_process	cellular process	1	323	6	8411	0.166667	0.209449	0.608245
GO:0099402	plant organ development	biological_process	multicellular organismal process	4	323	61	8411	0.0655738	0.206118	0.608245
GO:1900140	regulation of seedling development	biological_process	biological regulation	1	323	6	8411	0.166667	0.209449	0.608245
GO:1901615	organic hydroxy compound metabolic process	biological_process	metabolic process	5	323	81	8411	0.0617284	0.199773	0.608245
GO:1902652	secondary alcohol metabolic process	biological_process	metabolic process	1	323	6	8411	0.166667	0.209449	0.608245
GO:1902653	secondary alcohol biosynthetic process	biological_process	metabolic process	1	323	6	8411	0.166667	0.209449	0.608245
GO:1905393	plant organ formation	biological_process	developmental process	1	323	6	8411	0.166667	0.209449	0.608245
GO:2000030	regulation of response to red or far red light	biological_process	biological regulation	1	323	6	8411	0.166667	0.209449	0.608245
GO:0003880	protein C-terminal carboxyl O-methyltransferase activity	molecular_function	catalytic activity	1	777	5	16325	0.2	0.216402	0.613138
GO:0003885	D-arabinono-1,4-lactone oxidase activity	molecular_function	catalytic activity	1	777	5	16325	0.2	0.216402	0.613138
GO:0003978	UDP-glucose 4-epimerase activity	molecular_function	catalytic activity	1	777	5	16325	0.2	0.216402	0.613138
GO:0004076	biotin synthase activity	molecular_function	catalytic activity	1	777	5	16325	0.2	0.216402	0.613138
GO:0004478	methionine adenosyltransferase activity	molecular_function	catalytic activity	1	777	5	16325	0.2	0.216402	0.613138
GO:0008970	phospholipase A1 activity	molecular_function	catalytic activity	1	777	5	16325	0.2	0.216402	0.613138
GO:0009331	glycerol-3-phosphate dehydrogenase complex	cellular_component	cell	1	536	5	11520	0.2	0.212008	0.613138
GO:0015098	molybdate ion transmembrane transporter activity	molecular_function	transporter activity	1	777	5	16325	0.2	0.216402	0.613138
GO:0016602	CCAAT-binding factor complex	cellular_component	organelle part	1	536	5	11520	0.2	0.212008	0.613138
GO:0016709	oxidoreductase activity, acting on paired donors, with incorporation or reduction of molecular oxygen, NAD(P)H as one donor, and incorporation of one atom of oxygen	molecular_function	catalytic activity	4	777	50	16325	0.08	0.213614	0.613138
GO:0016847	1-aminocyclopropane-1-carboxylate synthase activity	molecular_function	catalytic activity	1	777	5	16325	0.2	0.216402	0.613138
GO:0031386	protein tag	molecular_function	protein tag	1	777	5	16325	0.2	0.216402	0.613138
GO:0065007	biological regulation	biological_process	biological regulation	88	323	2122	8411	0.0414703	0.215038	0.613138
GO:0006534	cysteine metabolic process	biological_process	cellular process	2	323	23	8411	0.0869565	0.220419	0.623352
GO:0000145	exocyst	cellular_component	cell	3	536	35	11520	0.0857143	0.221466	0.625144
GO:0070008	serine-type exopeptidase activity	molecular_function	catalytic activity	4	777	51	16325	0.0784314	0.223788	0.630525
GO:0006887	exocytosis	biological_process	cellular process	3	323	43	8411	0.0697674	0.22787	0.640349
GO:0022843	voltage-gated cation channel activity	molecular_function	transporter activity	2	777	19	16325	0.105263	0.228122	0.640349
GO:0001871	pattern binding	molecular_function	binding	7	777	105	16325	0.0666667	0.23331	0.645721
GO:0005244	voltage-gated ion channel activity	molecular_function	transporter activity	3	777	35	16325	0.0857143	0.231455	0.645721
GO:0006768	biotin metabolic process	biological_process	cellular process	1	323	7	8411	0.142857	0.239829	0.645721
GO:0006787	porphyrin-containing compound catabolic process	biological_process	cellular process	1	323	7	8411	0.142857	0.239829	0.645721
GO:0009071	serine family amino acid catabolic process	biological_process	cellular process	1	323	7	8411	0.142857	0.239829	0.645721
GO:0009102	biotin biosynthetic process	biological_process	cellular process	1	323	7	8411	0.142857	0.239829	0.645721
GO:0009408	response to heat	biological_process	response to stimulus	2	323	24	8411	0.0833333	0.234767	0.645721
GO:0009411	response to UV	biological_process	response to stimulus	1	323	7	8411	0.142857	0.239829	0.645721
GO:0009860	pollen tube growth	biological_process	cellular component organization or biogenesis	1	323	7	8411	0.142857	0.239829	0.645721
GO:0015298	solute:cation antiporter activity	molecular_function	transporter activity	5	777	70	16325	0.0714286	0.239852	0.645721
GO:0015299	solute:proton antiporter activity	molecular_function	transporter activity	5	777	69	16325	0.0724638	0.230969	0.645721
GO:0022832	voltage-gated channel activity	molecular_function	transporter activity	3	777	35	16325	0.0857143	0.231455	0.645721
GO:0022839	ion gated channel activity	molecular_function	transporter activity	5	777	70	16325	0.0714286	0.239852	0.645721
GO:0030247	polysaccharide binding	molecular_function	binding	7	777	105	16325	0.0666667	0.23331	0.645721
GO:0032446	protein modification by small protein conjugation	biological_process	cellular process	3	323	44	8411	0.0681818	0.238156	0.645721
GO:0033015	tetrapyrrole catabolic process	biological_process	cellular process	1	323	7	8411	0.142857	0.239829	0.645721
GO:0042822	pyridoxal phosphate metabolic process	biological_process	cellular process	1	323	7	8411	0.142857	0.239829	0.645721
GO:0042823	pyridoxal phosphate biosynthetic process	biological_process	cellular process	1	323	7	8411	0.142857	0.239829	0.645721
GO:0046184	aldehyde biosynthetic process	biological_process	cellular process	1	323	7	8411	0.142857	0.239829	0.645721
GO:0046500	S-adenosylmethionine metabolic process	biological_process	cellular process	1	323	7	8411	0.142857	0.239829	0.645721
GO:0048366	leaf development	biological_process	multicellular organismal process	2	323	24	8411	0.0833333	0.234767	0.645721
GO:0051606	detection of stimulus	biological_process	response to stimulus	1	323	7	8411	0.142857	0.239829	0.645721
GO:0071248	cellular response to metal ion	biological_process	cellular process	1	323	7	8411	0.142857	0.239829	0.645721
GO:0000781	chromosome, telomeric region	cellular_component	organelle part	1	536	6	11520	0.166667	0.248687	0.654604
GO:0004252	serine-type endopeptidase activity	molecular_function	catalytic activity	9	777	145	16325	0.062069	0.253967	0.654604
GO:0004310	farnesyl-diphosphate farnesyltransferase activity	molecular_function	catalytic activity	1	777	6	16325	0.166667	0.253709	0.654604
GO:0004807	triose-phosphate isomerase activity	molecular_function	catalytic activity	1	777	6	16325	0.166667	0.253709	0.654604
GO:0004843	thiol-dependent ubiquitin-specific protease activity	molecular_function	catalytic activity	2	777	20	16325	0.1	0.246024	0.654604
GO:0004852	uroporphyrinogen-III synthase activity	molecular_function	catalytic activity	1	777	6	16325	0.166667	0.253709	0.654604
GO:0005267	potassium channel activity	molecular_function	transporter activity	2	777	20	16325	0.1	0.246024	0.654604
GO:0008278	cohesin complex	cellular_component	organelle part	1	536	6	11520	0.166667	0.248687	0.654604
GO:0009057	macromolecule catabolic process	biological_process	metabolic process	17	323	367	8411	0.0463215	0.245026	0.654604
GO:0009856	pollination	biological_process	multi-organism process	6	323	110	8411	0.0545455	0.247388	0.654604
GO:0010340	carboxyl-O-methyltransferase activity	molecular_function	catalytic activity	1	777	6	16325	0.166667	0.253709	0.654604
GO:0016614	oxidoreductase activity, acting on CH-OH group of donors	molecular_function	catalytic activity	9	777	145	16325	0.062069	0.253967	0.654604
GO:0016712	oxidoreductase activity, acting on paired donors, with incorporation or reduction of molecular oxygen, reduced flavin or flavoprotein as one donor, and incorporation of one atom of oxygen	molecular_function	catalytic activity	1	777	6	16325	0.166667	0.253709	0.654604
GO:0016756	glutathione gamma-glutamylcysteinyltransferase activity	molecular_function	catalytic activity	1	777	6	16325	0.166667	0.253709	0.654604
GO:0016844	strictosidine synthase activity	molecular_function	catalytic activity	2	777	20	16325	0.1	0.246024	0.654604
GO:0016863	intramolecular oxidoreductase activity, transposing C=C bonds	molecular_function	catalytic activity	1	777	6	16325	0.166667	0.253709	0.654604
GO:0019202	amino acid kinase activity	molecular_function	catalytic activity	1	777	6	16325	0.166667	0.253709	0.654604
GO:0022836	gated channel activity	molecular_function	transporter activity	5	777	71	16325	0.0704225	0.248825	0.654604
GO:0044448	cell cortex part	cellular_component	cell	3	536	37	11520	0.0810811	0.246491	0.654604
GO:0044706	multi-multicellular organism process	biological_process	multi-organism process	6	323	110	8411	0.0545455	0.247388	0.654604
GO:0047938	glucose-6-phosphate 1-epimerase activity	molecular_function	catalytic activity	1	777	6	16325	0.166667	0.253709	0.654604
GO:0051996	squalene synthase activity	molecular_function	catalytic activity	1	777	6	16325	0.166667	0.253709	0.654604
GO:0051998	protein carboxyl O-methyltransferase activity	molecular_function	catalytic activity	1	777	6	16325	0.166667	0.253709	0.654604
GO:1904265	ubiquitin-specific protease activity involved in negative regulation of retrograde protein transport, ER to cytosol	molecular_function	catalytic activity	1	777	6	16325	0.166667	0.253709	0.654604
GO:1904455	ubiquitin-specific protease activity involved in negative regulation of ERAD pathway	molecular_function	catalytic activity	1	777	6	16325	0.166667	0.253709	0.654604
GO:0004672	protein kinase activity	molecular_function	catalytic activity	76	777	1480	16325	0.0513514	0.255662	0.655109
GO:0005669	transcription factor TFIID complex	cellular_component	organelle part	2	536	21	11520	0.0952381	0.255513	0.655109
GO:0010393	galacturonan metabolic process	biological_process	metabolic process	5	323	89	8411	0.0561798	0.256328	0.655109
GO:0016042	lipid catabolic process	biological_process	metabolic process	4	323	67	8411	0.0597015	0.255851	0.655109
GO:0045488	pectin metabolic process	biological_process	cellular process	5	323	89	8411	0.0561798	0.256328	0.655109
GO:0031226	intrinsic component of plasma membrane	cellular_component	cell	3	536	38	11520	0.0789474	0.259166	0.661245
GO:0004345	glucose-6-phosphate dehydrogenase activity	molecular_function	catalytic activity	2	777	21	16325	0.0952381	0.263972	0.670116
GO:0016843	amine-lyase activity	molecular_function	catalytic activity	2	777	21	16325	0.0952381	0.263972	0.670116
GO:0048229	gametophyte development	biological_process	multicellular organismal process	2	323	26	8411	0.0769231	0.263591	0.670116
GO:0006013	mannose metabolic process	biological_process	metabolic process	1	323	8	8411	0.125	0.269046	0.672711
GO:0006801	superoxide metabolic process	biological_process	cellular process	1	323	8	8411	0.125	0.269046	0.672711
GO:0008283	cell proliferation	biological_process	cell proliferation	1	323	8	8411	0.125	0.269046	0.672711
GO:0008356	asymmetric cell division	biological_process	cellular process	1	323	8	8411	0.125	0.269046	0.672711
GO:0009409	response to cold	biological_process	response to stimulus	1	323	8	8411	0.125	0.269046	0.672711
GO:0010208	pollen wall assembly	biological_process	cellular component organization or biogenesis	1	323	8	8411	0.125	0.269046	0.672711
GO:0010927	cellular component assembly involved in morphogenesis	biological_process	cellular component organization or biogenesis	1	323	8	8411	0.125	0.269046	0.672711
GO:0032940	secretion by cell	biological_process	cellular process	3	323	47	8411	0.0638298	0.26944	0.672711
GO:0045330	aspartyl esterase activity	molecular_function	catalytic activity	4	777	55	16325	0.0727273	0.265599	0.672711
GO:0046417	chorismate metabolic process	biological_process	cellular process	1	323	8	8411	0.125	0.269046	0.672711
GO:0005938	cell cortex	cellular_component	cell	3	536	39	11520	0.0769231	0.271924	0.676679
GO:0099568	cytoplasmic region	cellular_component	cell	3	536	39	11520	0.0769231	0.271924	0.676679
GO:0019725	cellular homeostasis	biological_process	biological regulation	8	323	160	8411	0.05	0.272483	0.676958
GO:0009308	amine metabolic process	biological_process	metabolic process	4	323	69	8411	0.057971	0.272953	0.677013
GO:0048583	regulation of response to stimulus	biological_process	biological regulation	7	323	137	8411	0.0510949	0.273651	0.677633
GO:0009309	amine biosynthetic process	biological_process	cellular process	2	323	27	8411	0.0740741	0.278018	0.68065
GO:0016049	cell growth	biological_process	cellular process	2	323	27	8411	0.0740741	0.278018	0.68065
GO:0016620	oxidoreductase activity, acting on the aldehyde or oxo group of donors, NAD or NADP as acceptor	molecular_function	catalytic activity	4	777	56	16325	0.0714286	0.276276	0.68065
GO:0018298	protein-chromophore linkage	biological_process	cellular process	2	323	27	8411	0.0740741	0.278018	0.68065
GO:0019953	sexual reproduction	biological_process	multi-organism process	2	323	27	8411	0.0740741	0.278018	0.68065
GO:0042401	cellular biogenic amine biosynthetic process	biological_process	cellular process	2	323	27	8411	0.0740741	0.278018	0.68065
GO:0044703	multi-organism reproductive process	biological_process	multi-organism process	2	323	27	8411	0.0740741	0.278018	0.68065
GO:0009607	response to biotic stimulus	biological_process	response to stimulus	4	323	70	8411	0.0571429	0.281578	0.68825
GO:0008236	serine-type peptidase activity	molecular_function	catalytic activity	14	777	246	16325	0.0569106	0.283747	0.6891
GO:0009509	chromoplast	cellular_component	cell	1	536	7	11520	0.142857	0.283662	0.6891
GO:0017171	serine hydrolase activity	molecular_function	catalytic activity	14	777	246	16325	0.0569106	0.283747	0.6891
GO:0051537	2 iron, 2 sulfur cluster binding	molecular_function	binding	3	777	39	16325	0.0769231	0.283403	0.6891
GO:0004535	poly(A)-specific ribonuclease activity	molecular_function	catalytic activity	1	777	7	16325	0.142857	0.289243	0.690258
GO:0005337	nucleoside transmembrane transporter activity	molecular_function	transporter activity	1	777	7	16325	0.142857	0.289243	0.690258
GO:0010277	chlorophyllide a oxygenase [overall] activity	molecular_function	catalytic activity	1	777	7	16325	0.142857	0.289243	0.690258
GO:0016719	carotene 7,8-desaturase activity	molecular_function	catalytic activity	1	777	7	16325	0.142857	0.289243	0.690258
GO:0030599	pectinesterase activity	molecular_function	catalytic activity	4	777	57	16325	0.0701754	0.287021	0.690258
GO:0052654	L-leucine transaminase activity	molecular_function	catalytic activity	1	777	7	16325	0.142857	0.289243	0.690258
GO:0052655	L-valine transaminase activity	molecular_function	catalytic activity	1	777	7	16325	0.142857	0.289243	0.690258
GO:0052656	L-isoleucine transaminase activity	molecular_function	catalytic activity	1	777	7	16325	0.142857	0.289243	0.690258
GO:0052886	9,9'-dicis-carotene:quinone oxidoreductase activity	molecular_function	catalytic activity	1	777	7	16325	0.142857	0.289243	0.690258
GO:0052887	7,9,9'-tricis-neurosporene:quinone oxidoreductase activity	molecular_function	catalytic activity	1	777	7	16325	0.142857	0.289243	0.690258
GO:0070647	protein modification by small protein conjugation or removal	biological_process	cellular process	5	323	93	8411	0.0537634	0.285952	0.690258
GO:0008299	isoprenoid biosynthetic process	biological_process	cellular process	4	323	71	8411	0.056338	0.290243	0.690469
GO:0052689	carboxylic ester hydrolase activity	molecular_function	catalytic activity	6	777	94	16325	0.0638298	0.290097	0.690469
GO:1903825	organic acid transmembrane transport	biological_process	localization	2	323	28	8411	0.0714286	0.292427	0.693483
GO:1905039	carboxylic acid transmembrane transport	biological_process	localization	2	323	28	8411	0.0714286	0.292427	0.693483
GO:0000302	response to reactive oxygen species	biological_process	response to stimulus	1	323	9	8411	0.111111	0.297142	0.693791
GO:0006072	glycerol-3-phosphate metabolic process	biological_process	cellular process	1	323	9	8411	0.111111	0.297142	0.693791
GO:0006749	glutathione metabolic process	biological_process	cellular process	1	323	9	8411	0.111111	0.297142	0.693791
GO:0009743	response to carbohydrate	biological_process	response to stimulus	1	323	9	8411	0.111111	0.297142	0.693791
GO:0016052	carbohydrate catabolic process	biological_process	metabolic process	8	323	164	8411	0.0487805	0.294873	0.693791
GO:0030433	ubiquitin-dependent ERAD pathway	biological_process	cellular process	1	323	9	8411	0.111111	0.297142	0.693791
GO:0042816	vitamin B6 metabolic process	biological_process	cellular process	1	323	9	8411	0.111111	0.297142	0.693791
GO:0042819	vitamin B6 biosynthetic process	biological_process	cellular process	1	323	9	8411	0.111111	0.297142	0.693791
GO:0048588	developmental cell growth	biological_process	cellular process	1	323	9	8411	0.111111	0.297142	0.693791
GO:0052646	alditol phosphate metabolic process	biological_process	cellular process	1	323	9	8411	0.111111	0.297142	0.693791
GO:0008289	lipid binding	molecular_function	binding	8	777	133	16325	0.0601504	0.299754	0.696652
GO:0031625	ubiquitin protein ligase binding	molecular_function	binding	2	777	23	16325	0.0869565	0.299832	0.696652
GO:0044389	ubiquitin-like protein ligase binding	molecular_function	binding	2	777	23	16325	0.0869565	0.299832	0.696652
GO:0046700	heterocycle catabolic process	biological_process	cellular process	6	323	118	8411	0.0508475	0.30021	0.696652
GO:0009067	aspartate family amino acid biosynthetic process	biological_process	cellular process	2	323	29	8411	0.0689655	0.306797	0.708678
GO:0009163	nucleoside biosynthetic process	biological_process	cellular process	2	323	29	8411	0.0689655	0.306797	0.708678
GO:0042455	ribonucleoside biosynthetic process	biological_process	cellular process	2	323	29	8411	0.0689655	0.306797	0.708678
GO:0003886	DNA (cytosine-5-)-methyltransferase activity	molecular_function	catalytic activity	1	777	8	16325	0.125	0.323086	0.712875
GO:0004017	adenylate kinase activity	molecular_function	catalytic activity	1	777	8	16325	0.125	0.323086	0.712875
GO:0004084	branched-chain-amino-acid transaminase activity	molecular_function	catalytic activity	1	777	8	16325	0.125	0.323086	0.712875
GO:0004185	serine-type carboxypeptidase activity	molecular_function	catalytic activity	3	777	41	16325	0.0731707	0.309765	0.712875
GO:0004311	farnesyltranstransferase activity	molecular_function	catalytic activity	1	777	8	16325	0.125	0.323086	0.712875
GO:0005375	copper ion transmembrane transporter activity	molecular_function	transporter activity	1	777	8	16325	0.125	0.323086	0.712875
GO:0005976	polysaccharide metabolic process	biological_process	metabolic process	12	323	264	8411	0.0454545	0.315359	0.712875
GO:0006970	response to osmotic stress	biological_process	response to stimulus	2	323	30	8411	0.0666667	0.321111	0.712875
GO:0008252	nucleotidase activity	molecular_function	catalytic activity	1	777	8	16325	0.125	0.323086	0.712875
GO:0008374	O-acyltransferase activity	molecular_function	catalytic activity	3	777	41	16325	0.0731707	0.309765	0.712875
GO:0009008	DNA-methyltransferase activity	molecular_function	catalytic activity	1	777	8	16325	0.125	0.323086	0.712875
GO:0010088	phloem development	biological_process	developmental process	1	323	10	8411	0.1	0.324163	0.712875
GO:0010562	positive regulation of phosphorus metabolic process	biological_process	biological regulation	1	323	10	8411	0.1	0.324163	0.712875
GO:0012510	trans-Golgi network transport vesicle membrane	cellular_component	organelle part	1	536	8	11520	0.125	0.317012	0.712875
GO:0016567	protein ubiquitination	biological_process	cellular process	2	323	30	8411	0.0666667	0.321111	0.712875
GO:0016758	transferase activity, transferring hexosyl groups	molecular_function	catalytic activity	23	777	430	16325	0.0534884	0.311232	0.712875
GO:0016872	intramolecular lyase activity	molecular_function	catalytic activity	1	777	8	16325	0.125	0.323086	0.712875
GO:0030130	clathrin coat of trans-Golgi network vesicle	cellular_component	organelle part	1	536	8	11520	0.125	0.317012	0.712875
GO:0030132	clathrin coat of coated pit	cellular_component	cell	1	536	8	11520	0.125	0.317012	0.712875
GO:0030140	trans-Golgi network transport vesicle	cellular_component	cell	1	536	8	11520	0.125	0.317012	0.712875
GO:0033674	positive regulation of kinase activity	biological_process	biological regulation	1	323	10	8411	0.1	0.324163	0.712875
GO:0034976	response to endoplasmic reticulum stress	biological_process	cellular process	1	323	10	8411	0.1	0.324163	0.712875
GO:0036503	ERAD pathway	biological_process	cellular process	1	323	10	8411	0.1	0.324163	0.712875
GO:0042327	positive regulation of phosphorylation	biological_process	biological regulation	1	323	10	8411	0.1	0.324163	0.712875
GO:0045937	positive regulation of phosphate metabolic process	biological_process	biological regulation	1	323	10	8411	0.1	0.324163	0.712875
GO:0046470	phosphatidylcholine metabolic process	biological_process	cellular process	1	323	10	8411	0.1	0.324163	0.712875
GO:0046903	secretion	biological_process	localization	3	323	51	8411	0.0588235	0.311769	0.712875
GO:0048868	pollen tube development	biological_process	multi-organism process	1	323	10	8411	0.1	0.324163	0.712875
GO:0050789	regulation of biological process	biological_process	biological regulation	80	323	1981	8411	0.0403836	0.320407	0.712875
GO:0050832	defense response to fungus	biological_process	multi-organism process	2	323	30	8411	0.0666667	0.321111	0.712875
GO:0051651	maintenance of location in cell	biological_process	biological regulation	1	323	10	8411	0.1	0.324163	0.712875
GO:0070897	transcription preinitiation complex assembly	biological_process	cellular component organization or biogenesis	1	323	10	8411	0.1	0.324163	0.712875
GO:1901659	glycosyl compound biosynthetic process	biological_process	metabolic process	2	323	30	8411	0.0666667	0.321111	0.712875
GO:0030154	cell differentiation	biological_process	cellular process	3	323	53	8411	0.0566038	0.333032	0.731316
GO:0009620	response to fungus	biological_process	multi-organism process	2	323	31	8411	0.0645161	0.335351	0.732249
GO:0016168	chlorophyll binding	molecular_function	binding	2	777	25	16325	0.08	0.335392	0.732249
GO:0016846	carbon-sulfur lyase activity	molecular_function	catalytic activity	2	777	25	16325	0.08	0.335392	0.732249
GO:0046873	metal ion transmembrane transporter activity	molecular_function	transporter activity	8	777	138	16325	0.057971	0.335337	0.732249
GO:0008037	cell recognition	biological_process	cellular process	5	323	100	8411	0.05	0.3391	0.737152
GO:0009875	pollen-pistil interaction	biological_process	multi-organism process	5	323	100	8411	0.05	0.3391	0.737152
GO:0048544	recognition of pollen	biological_process	multi-organism process	5	323	100	8411	0.05	0.3391	0.737152
GO:0001101	response to acid chemical	biological_process	response to stimulus	7	323	149	8411	0.0469799	0.347763	0.750386
GO:0005905	clathrin-coated pit	cellular_component	cell	1	536	9	11520	0.111111	0.348812	0.750386
GO:0007166	cell surface receptor signaling pathway	biological_process	biological regulation	1	323	11	8411	0.0909091	0.350147	0.750386
GO:0009066	aspartate family amino acid metabolic process	biological_process	cellular process	2	323	32	8411	0.0625	0.349502	0.750386
GO:0009932	cell tip growth	biological_process	cellular component organization or biogenesis	1	323	11	8411	0.0909091	0.350147	0.750386
GO:0030125	clathrin vesicle coat	cellular_component	organelle part	1	536	9	11520	0.111111	0.348812	0.750386
GO:0030665	clathrin-coated vesicle membrane	cellular_component	organelle part	1	536	9	11520	0.111111	0.348812	0.750386
GO:0040007	growth	biological_process	growth	2	323	32	8411	0.0625	0.349502	0.750386
GO:0042219	cellular modified amino acid catabolic process	biological_process	metabolic process	1	323	11	8411	0.0909091	0.350147	0.750386
GO:0051656	establishment of organelle localization	biological_process	localization	1	323	11	8411	0.0909091	0.350147	0.750386
GO:0016703	oxidoreductase activity, acting on single donors with incorporation of molecular oxygen, incorporation of one atom of oxygen (internal monooxygenases or internal mixed function oxidases)	molecular_function	catalytic activity	1	777	9	16325	0.111111	0.35532	0.756117
GO:0016774	phosphotransferase activity, carboxyl group as acceptor	molecular_function	catalytic activity	1	777	9	16325	0.111111	0.35532	0.756117
GO:0016832	aldehyde-lyase activity	molecular_function	catalytic activity	1	777	9	16325	0.111111	0.35532	0.756117
GO:0017025	TBP-class protein binding	molecular_function	binding	1	777	9	16325	0.111111	0.35532	0.756117
GO:0050664	oxidoreductase activity, acting on NAD(P)H, oxygen as acceptor	molecular_function	catalytic activity	1	777	9	16325	0.111111	0.35532	0.756117
GO:0044459	plasma membrane part	cellular_component	cell	4	536	65	11520	0.0615385	0.358288	0.761361
GO:0046872	metal ion binding	molecular_function	binding	157	777	3208	16325	0.0489401	0.35938	0.762613
GO:0006006	glucose metabolic process	biological_process	metabolic process	2	323	33	8411	0.0606061	0.36355	0.770379
GO:0009141	nucleoside triphosphate metabolic process	biological_process	cellular process	4	323	80	8411	0.05	0.369259	0.781383
GO:0008408	3'-5' exonuclease activity	molecular_function	catalytic activity	2	777	27	16325	0.0740741	0.370398	0.782698
GO:0004180	carboxypeptidase activity	molecular_function	catalytic activity	3	777	46	16325	0.0652174	0.375704	0.786887
GO:0016109	tetraterpenoid biosynthetic process	biological_process	cellular process	1	323	12	8411	0.0833333	0.375135	0.786887
GO:0016117	carotenoid biosynthetic process	biological_process	cellular process	1	323	12	8411	0.0833333	0.375135	0.786887
GO:0043169	cation binding	molecular_function	binding	157	777	3218	16325	0.0487881	0.376021	0.786887
GO:0071478	cellular response to radiation	biological_process	cellular process	1	323	12	8411	0.0833333	0.375135	0.786887
GO:0071482	cellular response to light stimulus	biological_process	cellular process	1	323	12	8411	0.0833333	0.375135	0.786887
GO:0090575	RNA polymerase II transcription factor complex	cellular_component	organelle part	3	536	47	11520	0.0638298	0.374987	0.786887
GO:0010038	response to metal ion	biological_process	response to stimulus	2	323	34	8411	0.0588235	0.377481	0.787765
GO:0098656	anion transmembrane transport	biological_process	localization	2	323	34	8411	0.0588235	0.377481	0.787765
GO:0140110	transcription regulator activity	molecular_function	transcription regulator activity	34	777	672	16325	0.0505952	0.380586	0.793151
GO:0016161	beta-amylase activity	molecular_function	catalytic activity	1	777	10	16325	0.1	0.386021	0.797882
GO:0016755	transferase activity, transferring amino-acyl groups	molecular_function	catalytic activity	1	777	10	16325	0.1	0.386021	0.797882
GO:0016899	oxidoreductase activity, acting on the CH-OH group of donors, oxygen as acceptor	molecular_function	catalytic activity	1	777	10	16325	0.1	0.386021	0.797882
GO:0016903	oxidoreductase activity, acting on the aldehyde or oxo group of donors	molecular_function	catalytic activity	4	777	66	16325	0.0606061	0.385174	0.797882
GO:0019206	nucleoside kinase activity	molecular_function	catalytic activity	1	777	10	16325	0.1	0.386021	0.797882
GO:0102229	amylopectin maltohydrolase activity	molecular_function	catalytic activity	1	777	10	16325	0.1	0.386021	0.797882
GO:0030246	carbohydrate binding	molecular_function	binding	14	777	266	16325	0.0526316	0.388383	0.801668
GO:0000097	sulfur amino acid biosynthetic process	biological_process	cellular process	2	323	35	8411	0.0571429	0.391285	0.806559
GO:0006637	acyl-CoA metabolic process	biological_process	cellular process	1	323	13	8411	0.0769231	0.399166	0.808484
GO:0009605	response to external stimulus	biological_process	response to stimulus	5	323	107	8411	0.046729	0.392936	0.808484
GO:0009742	brassinosteroid mediated signaling pathway	biological_process	biological regulation	1	323	13	8411	0.0769231	0.399166	0.808484
GO:0009888	tissue development	biological_process	developmental process	3	323	59	8411	0.0508475	0.396437	0.808484
GO:0010243	response to organonitrogen compound	biological_process	response to stimulus	1	323	13	8411	0.0769231	0.399166	0.808484
GO:0016108	tetraterpenoid metabolic process	biological_process	cellular process	1	323	13	8411	0.0769231	0.399166	0.808484
GO:0016116	carotenoid metabolic process	biological_process	cellular process	1	323	13	8411	0.0769231	0.399166	0.808484
GO:0035383	thioester metabolic process	biological_process	cellular process	1	323	13	8411	0.0769231	0.399166	0.808484
GO:0043401	steroid hormone mediated signaling pathway	biological_process	biological regulation	1	323	13	8411	0.0769231	0.399166	0.808484
GO:0043650	dicarboxylic acid biosynthetic process	biological_process	cellular process	1	323	13	8411	0.0769231	0.399166	0.808484
GO:0048545	response to steroid hormone	biological_process	response to stimulus	1	323	13	8411	0.0769231	0.399166	0.808484
GO:0071367	cellular response to brassinosteroid stimulus	biological_process	cellular process	1	323	13	8411	0.0769231	0.399166	0.808484
GO:0071383	cellular response to steroid hormone stimulus	biological_process	cellular process	1	323	13	8411	0.0769231	0.399166	0.808484
GO:0046527	glucosyltransferase activity	molecular_function	catalytic activity	7	777	127	16325	0.0551181	0.401012	0.811138
GO:0030145	manganese ion binding	molecular_function	binding	3	777	48	16325	0.0625	0.401786	0.811618
GO:0008378	galactosyltransferase activity	molecular_function	catalytic activity	2	777	29	16325	0.0689655	0.404645	0.816305
GO:0009055	electron transfer activity	molecular_function	catalytic activity	8	777	148	16325	0.0540541	0.407996	0.821969
GO:0000175	3'-5'-exoribonuclease activity	molecular_function	catalytic activity	1	777	11	16325	0.0909091	0.415262	0.824389
GO:0004124	cysteine synthase activity	molecular_function	catalytic activity	1	777	11	16325	0.0909091	0.415262	0.824389
GO:0005261	cation channel activity	molecular_function	transporter activity	2	777	30	16325	0.0666667	0.421433	0.824389
GO:0005985	sucrose metabolic process	biological_process	cellular process	1	323	14	8411	0.0714286	0.422275	0.824389
GO:0006241	CTP biosynthetic process	biological_process	cellular process	1	323	14	8411	0.0714286	0.422275	0.824389
GO:0006576	cellular biogenic amine metabolic process	biological_process	cellular process	2	323	37	8411	0.0540541	0.418468	0.824389
GO:0008234	cysteine-type peptidase activity	molecular_function	catalytic activity	17	777	333	16325	0.0510511	0.418496	0.824389
GO:0009148	pyrimidine nucleoside triphosphate biosynthetic process	biological_process	cellular process	1	323	14	8411	0.0714286	0.422275	0.824389
GO:0009208	pyrimidine ribonucleoside triphosphate metabolic process	biological_process	cellular process	1	323	14	8411	0.0714286	0.422275	0.824389
GO:0009209	pyrimidine ribonucleoside triphosphate biosynthetic process	biological_process	cellular process	1	323	14	8411	0.0714286	0.422275	0.824389
GO:0009267	cellular response to starvation	biological_process	cellular process	1	323	14	8411	0.0714286	0.422275	0.824389
GO:0010215	cellulose microfibril organization	biological_process	cellular component organization or biogenesis	1	323	14	8411	0.0714286	0.422275	0.824389
GO:0015994	chlorophyll metabolic process	biological_process	cellular process	1	323	14	8411	0.0714286	0.422275	0.824389
GO:0016157	sucrose synthase activity	molecular_function	catalytic activity	1	777	11	16325	0.0909091	0.415262	0.824389
GO:0016857	racemase and epimerase activity, acting on carbohydrates and derivatives	molecular_function	catalytic activity	2	777	30	16325	0.0666667	0.421433	0.824389
GO:0022890	inorganic cation transmembrane transporter activity	molecular_function	transporter activity	14	777	272	16325	0.0514706	0.420755	0.824389
GO:0022904	respiratory electron transport chain	biological_process	cellular process	1	323	14	8411	0.0714286	0.422275	0.824389
GO:0030198	extracellular matrix organization	biological_process	cellular component organization or biogenesis	1	323	14	8411	0.0714286	0.422275	0.824389
GO:0032440	2-alkenal reductase [NAD(P)] activity	molecular_function	catalytic activity	2	777	30	16325	0.0666667	0.421433	0.824389
GO:0043062	extracellular structure organization	biological_process	cellular component organization or biogenesis	1	323	14	8411	0.0714286	0.422275	0.824389
GO:0044106	cellular amine metabolic process	biological_process	cellular process	2	323	37	8411	0.0540541	0.418468	0.824389
GO:0046036	CTP metabolic process	biological_process	cellular process	1	323	14	8411	0.0714286	0.422275	0.824389
GO:0070726	cell wall assembly	biological_process	cellular component organization or biogenesis	1	323	14	8411	0.0714286	0.422275	0.824389
GO:0071668	plant-type cell wall assembly	biological_process	cellular component organization or biogenesis	1	323	14	8411	0.0714286	0.422275	0.824389
GO:0000977	RNA polymerase II regulatory region sequence-specific DNA binding	molecular_function	binding	3	777	51	16325	0.0588235	0.440283	0.841649
GO:0001012	RNA polymerase II regulatory region DNA binding	molecular_function	binding	3	777	51	16325	0.0588235	0.440283	0.841649
GO:0004559	alpha-mannosidase activity	molecular_function	catalytic activity	1	777	12	16325	0.0833333	0.443111	0.841649
GO:0006414	translational elongation	biological_process	cellular process	1	323	15	8411	0.0666667	0.444498	0.841649
GO:0006535	cysteine biosynthetic process from serine	biological_process	cellular process	1	323	15	8411	0.0666667	0.444498	0.841649
GO:0006904	vesicle docking involved in exocytosis	biological_process	cellular process	1	323	15	8411	0.0666667	0.444498	0.841649
GO:0007276	gamete generation	biological_process	multi-organism process	1	323	15	8411	0.0666667	0.444498	0.841649
GO:0008519	ammonium transmembrane transporter activity	molecular_function	transporter activity	1	777	12	16325	0.0833333	0.443111	0.841649
GO:0009741	response to brassinosteroid	biological_process	response to stimulus	1	323	15	8411	0.0666667	0.444498	0.841649
GO:0016635	oxidoreductase activity, acting on the CH-CH group of donors, quinone or related compound as acceptor	molecular_function	catalytic activity	1	777	12	16325	0.0833333	0.443111	0.841649
GO:0019900	kinase binding	molecular_function	binding	1	777	12	16325	0.0833333	0.443111	0.841649
GO:0019901	protein kinase binding	molecular_function	binding	1	777	12	16325	0.0833333	0.443111	0.841649
GO:0031669	cellular response to nutrient levels	biological_process	cellular process	1	323	15	8411	0.0666667	0.444498	0.841649
GO:0032989	cellular component morphogenesis	biological_process	cellular component organization or biogenesis	2	323	38	8411	0.0526316	0.431828	0.841649
GO:0042364	water-soluble vitamin biosynthetic process	biological_process	cellular process	2	323	39	8411	0.0512821	0.445023	0.841649
GO:0042594	response to starvation	biological_process	response to stimulus	1	323	15	8411	0.0666667	0.444498	0.841649
GO:0042742	defense response to bacterium	biological_process	multi-organism process	1	323	15	8411	0.0666667	0.444498	0.841649
GO:0042802	identical protein binding	molecular_function	binding	2	777	31	16325	0.0645161	0.437973	0.841649
GO:0044242	cellular lipid catabolic process	biological_process	cellular process	1	323	15	8411	0.0666667	0.444498	0.841649
GO:0044798	nuclear transcription factor complex	cellular_component	organelle part	3	536	52	11520	0.0576923	0.438177	0.841649
GO:0045930	negative regulation of mitotic cell cycle	biological_process	biological regulation	1	323	15	8411	0.0666667	0.444498	0.841649
GO:0048232	male gamete generation	biological_process	multi-organism process	1	323	15	8411	0.0666667	0.444498	0.841649
GO:0048646	anatomical structure formation involved in morphogenesis	biological_process	developmental process	1	323	15	8411	0.0666667	0.444498	0.841649
GO:0051235	maintenance of location	biological_process	biological regulation	1	323	15	8411	0.0666667	0.444498	0.841649
GO:0140029	exocytic process	biological_process	cellular process	1	323	15	8411	0.0666667	0.444498	0.841649
GO:0008238	exopeptidase activity	molecular_function	catalytic activity	5	777	92	16325	0.0543478	0.446693	0.843753
GO:0045017	glycerolipid biosynthetic process	biological_process	cellular process	3	323	64	8411	0.046875	0.448033	0.84523
GO:0000904	cell morphogenesis involved in differentiation	biological_process	cellular component organization or biogenesis	1	323	16	8411	0.0625	0.465868	0.863585
GO:0004784	superoxide dismutase activity	molecular_function	antioxidant activity	1	777	13	16325	0.0769231	0.469636	0.863585
GO:0004970	ionotropic glutamate receptor activity	molecular_function	transporter activity	2	777	33	16325	0.0606061	0.470257	0.863585
GO:0005230	extracellular ligand-gated ion channel activity	molecular_function	transporter activity	2	777	33	16325	0.0606061	0.470257	0.863585
GO:0005543	phospholipid binding	molecular_function	binding	3	777	53	16325	0.0566038	0.465413	0.863585
GO:0006721	terpenoid metabolic process	biological_process	cellular process	2	323	41	8411	0.0487805	0.47089	0.863585
GO:0006767	water-soluble vitamin metabolic process	biological_process	metabolic process	2	323	41	8411	0.0487805	0.47089	0.863585
GO:0006812	cation transport	biological_process	localization	7	323	168	8411	0.0416667	0.467895	0.863585
GO:0008066	glutamate receptor activity	molecular_function	molecular transducer activity	2	777	33	16325	0.0606061	0.470257	0.863585
GO:0008324	cation transmembrane transporter activity	molecular_function	transporter activity	15	777	301	16325	0.0498339	0.465214	0.863585
GO:0009110	vitamin biosynthetic process	biological_process	cellular process	2	323	41	8411	0.0487805	0.47089	0.863585
GO:0009147	pyrimidine nucleoside triphosphate metabolic process	biological_process	cellular process	1	323	16	8411	0.0625	0.465868	0.863585
GO:0015923	mannosidase activity	molecular_function	catalytic activity	1	777	13	16325	0.0769231	0.469636	0.863585
GO:0016721	oxidoreductase activity, acting on superoxide radicals as acceptor	molecular_function	catalytic activity	1	777	13	16325	0.0769231	0.469636	0.863585
GO:0016773	phosphotransferase activity, alcohol group as acceptor	molecular_function	catalytic activity	77	777	1596	16325	0.0482456	0.467543	0.863585
GO:0022824	transmitter-gated ion channel activity	molecular_function	transporter activity	2	777	33	16325	0.0606061	0.470257	0.863585
GO:0022835	transmitter-gated channel activity	molecular_function	transporter activity	2	777	33	16325	0.0606061	0.470257	0.863585
GO:0030594	neurotransmitter receptor activity	molecular_function	molecular transducer activity	2	777	33	16325	0.0606061	0.470257	0.863585
GO:0031667	response to nutrient levels	biological_process	response to stimulus	1	323	16	8411	0.0625	0.465868	0.863585
GO:0032543	mitochondrial translation	biological_process	cellular process	1	323	16	8411	0.0625	0.465868	0.863585
GO:0042451	purine nucleoside biosynthetic process	biological_process	cellular process	1	323	16	8411	0.0625	0.465868	0.863585
GO:0046129	purine ribonucleoside biosynthetic process	biological_process	cellular process	1	323	16	8411	0.0625	0.465868	0.863585
GO:0140053	mitochondrial gene expression	biological_process	metabolic process	1	323	16	8411	0.0625	0.465868	0.863585
GO:0009522	photosystem I	cellular_component	cell	2	536	34	11520	0.0588235	0.473987	0.868211
GO:0006672	ceramide metabolic process	biological_process	cellular process	1	323	17	8411	0.0588235	0.486419	0.873999
GO:0008652	cellular amino acid biosynthetic process	biological_process	cellular process	6	323	144	8411	0.0416667	0.478709	0.873999
GO:0009535	chloroplast thylakoid membrane	cellular_component	organelle part	3	536	56	11520	0.0535714	0.486929	0.873999
GO:0015276	ligand-gated ion channel activity	molecular_function	transporter activity	2	777	34	16325	0.0588235	0.485977	0.873999
GO:0016763	transferase activity, transferring pentosyl groups	molecular_function	catalytic activity	2	777	34	16325	0.0588235	0.485977	0.873999
GO:0019344	cysteine biosynthetic process	biological_process	cellular process	1	323	17	8411	0.0588235	0.486419	0.873999
GO:0022406	membrane docking	biological_process	cellular process	1	323	17	8411	0.0588235	0.486419	0.873999
GO:0022834	ligand-gated channel activity	molecular_function	transporter activity	2	777	34	16325	0.0588235	0.485977	0.873999
GO:0030014	CCR4-NOT complex	cellular_component	cell	1	536	14	11520	0.0714286	0.486967	0.873999
GO:0044270	cellular nitrogen compound catabolic process	biological_process	cellular process	5	323	119	8411	0.0420168	0.483926	0.873999
GO:0045735	nutrient reservoir activity	molecular_function	nutrient reservoir activity	3	777	54	16325	0.0555556	0.47779	0.873999
GO:0046165	alcohol biosynthetic process	biological_process	metabolic process	1	323	17	8411	0.0588235	0.486419	0.873999
GO:0048278	vesicle docking	biological_process	cellular process	1	323	17	8411	0.0588235	0.486419	0.873999
GO:0055035	plastid thylakoid membrane	cellular_component	organelle part	3	536	56	11520	0.0535714	0.486929	0.873999
GO:0140056	organelle localization by membrane tethering	biological_process	cellular process	1	323	17	8411	0.0588235	0.486419	0.873999
GO:1901362	organic cyclic compound biosynthetic process	biological_process	metabolic process	23	323	584	8411	0.0393836	0.481634	0.873999
GO:1905392	plant organ morphogenesis	biological_process	multicellular organismal process	1	323	17	8411	0.0588235	0.486419	0.873999
GO:0004532	exoribonuclease activity	molecular_function	catalytic activity	1	777	14	16325	0.0714286	0.4949	0.883962
GO:0006090	pyruvate metabolic process	biological_process	cellular process	2	323	43	8411	0.0465116	0.496024	0.883962
GO:0006766	vitamin metabolic process	biological_process	metabolic process	2	323	43	8411	0.0465116	0.496024	0.883962
GO:0016884	carbon-nitrogen ligase activity, with glutamine as amido-N-donor	molecular_function	catalytic activity	1	777	14	16325	0.0714286	0.4949	0.883962
GO:0016896	exoribonuclease activity, producing 5'-phosphomonoesters	molecular_function	catalytic activity	1	777	14	16325	0.0714286	0.4949	0.883962
GO:0019887	protein kinase regulator activity	molecular_function	molecular function regulator	1	777	14	16325	0.0714286	0.4949	0.883962
GO:0050794	regulation of cellular process	biological_process	biological regulation	69	323	1785	8411	0.0386555	0.497728	0.885957
GO:0006213	pyrimidine nucleoside metabolic process	biological_process	cellular process	1	323	18	8411	0.0555556	0.506182	0.88846
GO:0006555	methionine metabolic process	biological_process	cellular process	1	323	18	8411	0.0555556	0.506182	0.88846
GO:0009086	methionine biosynthetic process	biological_process	cellular process	1	323	18	8411	0.0555556	0.506182	0.88846
GO:0009218	pyrimidine ribonucleotide metabolic process	biological_process	cellular process	1	323	18	8411	0.0555556	0.506182	0.88846
GO:0009220	pyrimidine ribonucleotide biosynthetic process	biological_process	cellular process	1	323	18	8411	0.0555556	0.506182	0.88846
GO:0009617	response to bacterium	biological_process	multi-organism process	1	323	18	8411	0.0555556	0.506182	0.88846
GO:0009790	embryo development	biological_process	multicellular organismal process	1	323	18	8411	0.0555556	0.506182	0.88846
GO:0009793	embryo development ending in seed dormancy	biological_process	multicellular organismal process	1	323	18	8411	0.0555556	0.506182	0.88846
GO:0022412	cellular process involved in reproduction in multicellular organism	biological_process	cellular process	1	323	18	8411	0.0555556	0.506182	0.88846
GO:0046131	pyrimidine ribonucleoside metabolic process	biological_process	cellular process	1	323	18	8411	0.0555556	0.506182	0.88846
GO:0046132	pyrimidine ribonucleoside biosynthetic process	biological_process	cellular process	1	323	18	8411	0.0555556	0.506182	0.88846
GO:0046134	pyrimidine nucleoside biosynthetic process	biological_process	cellular process	1	323	18	8411	0.0555556	0.506182	0.88846
GO:0009119	ribonucleoside metabolic process	biological_process	cellular process	2	323	44	8411	0.0454545	0.508303	0.88909
GO:0016301	kinase activity	molecular_function	catalytic activity	82	777	1718	16325	0.0477299	0.507178	0.88909
GO:0033013	tetrapyrrole metabolic process	biological_process	cellular process	2	323	44	8411	0.0454545	0.508303	0.88909
GO:0043531	ADP binding	molecular_function	binding	37	777	773	16325	0.0478655	0.510675	0.892207
GO:0051539	4 iron, 4 sulfur cluster binding	molecular_function	binding	3	777	57	16325	0.0526316	0.514082	0.897123
GO:0005199	structural constituent of cell wall	molecular_function	structural molecule activity	1	777	15	16325	0.0666667	0.518961	0.902014
GO:0005774	vacuolar membrane	cellular_component	organelle part	3	536	59	11520	0.0508475	0.522113	0.902014
GO:0006073	cellular glucan metabolic process	biological_process	cellular process	6	323	151	8411	0.0397351	0.525231	0.902014
GO:0006417	regulation of translation	biological_process	biological regulation	1	323	19	8411	0.0526316	0.525186	0.902014
GO:0009069	serine family amino acid metabolic process	biological_process	cellular process	2	323	45	8411	0.0444444	0.520386	0.902014
GO:0009534	chloroplast thylakoid	cellular_component	organelle part	3	536	59	11520	0.0508475	0.522113	0.902014
GO:0019684	photosynthesis, light reaction	biological_process	cellular process	2	323	45	8411	0.0444444	0.520386	0.902014
GO:0031668	cellular response to extracellular stimulus	biological_process	cellular process	1	323	19	8411	0.0526316	0.525186	0.902014
GO:0031976	plastid thylakoid	cellular_component	organelle part	3	536	59	11520	0.0508475	0.522113	0.902014
GO:0042325	regulation of phosphorylation	biological_process	biological regulation	1	323	19	8411	0.0526316	0.525186	0.902014
GO:0043167	ion binding	molecular_function	binding	329	777	6920	16325	0.0475434	0.524893	0.902014
GO:0043549	regulation of kinase activity	biological_process	biological regulation	1	323	19	8411	0.0526316	0.525186	0.902014
GO:0048468	cell development	biological_process	cellular process	1	323	19	8411	0.0526316	0.525186	0.902014
GO:0071496	cellular response to external stimulus	biological_process	response to stimulus	1	323	19	8411	0.0526316	0.525186	0.902014
GO:0016616	oxidoreductase activity, acting on the CH-OH group of donors, NAD or NADP as acceptor	molecular_function	catalytic activity	6	777	122	16325	0.0491803	0.526533	0.902202
GO:0045944	positive regulation of transcription by RNA polymerase II	biological_process	biological regulation	3	323	72	8411	0.0416667	0.526526	0.902202
GO:0005886	plasma membrane	cellular_component	cell	15	536	321	11520	0.046729	0.531342	0.904858
GO:0016579	protein deubiquitination	biological_process	cellular process	2	323	46	8411	0.0434783	0.532269	0.904858
GO:0044042	glucan metabolic process	biological_process	metabolic process	6	323	152	8411	0.0394737	0.531745	0.904858
GO:0045893	positive regulation of transcription, DNA-templated	biological_process	biological regulation	4	323	99	8411	0.040404	0.531042	0.904858
GO:0048523	negative regulation of cellular process	biological_process	biological regulation	4	323	99	8411	0.040404	0.531042	0.904858
GO:1902680	positive regulation of RNA biosynthetic process	biological_process	biological regulation	4	323	99	8411	0.040404	0.531042	0.904858
GO:1903508	positive regulation of nucleic acid-templated transcription	biological_process	biological regulation	4	323	99	8411	0.040404	0.531042	0.904858
GO:0099023	tethering complex	cellular_component	protein-containing complex	3	536	60	11520	0.05	0.533545	0.906009
GO:0005253	anion channel activity	molecular_function	transporter activity	1	777	16	16325	0.0625	0.541877	0.915653
GO:0007062	sister chromatid cohesion	biological_process	cellular component organization or biogenesis	1	323	20	8411	0.05	0.543461	0.915653
GO:0008308	voltage-gated anion channel activity	molecular_function	transporter activity	1	777	16	16325	0.0625	0.541877	0.915653
GO:0008641	ubiquitin-like modifier activating enzyme activity	molecular_function	catalytic activity	1	777	16	16325	0.0625	0.541877	0.915653
GO:0009991	response to extracellular stimulus	biological_process	response to stimulus	1	323	20	8411	0.05	0.543461	0.915653
GO:0034248	regulation of cellular amide metabolic process	biological_process	biological regulation	1	323	20	8411	0.05	0.543461	0.915653
GO:0045454	cell redox homeostasis	biological_process	biological regulation	5	323	127	8411	0.0393701	0.541937	0.915653
GO:0051254	positive regulation of RNA metabolic process	biological_process	biological regulation	4	323	101	8411	0.039604	0.546969	0.920538
GO:0005667	transcription factor complex	cellular_component	cell	3	536	62	11520	0.0483871	0.555938	0.933557
GO:0030118	clathrin coat	cellular_component	cell	1	536	17	11520	0.0588235	0.555383	0.933557
GO:0004527	exonuclease activity	molecular_function	catalytic activity	2	777	39	16325	0.0512821	0.56003	0.937951
GO:0006665	sphingolipid metabolic process	biological_process	cellular process	1	323	21	8411	0.047619	0.561035	0.937951
GO:0009084	glutamine family amino acid biosynthetic process	biological_process	cellular process	1	323	21	8411	0.047619	0.561035	0.937951
GO:0051347	positive regulation of transferase activity	biological_process	biological regulation	1	323	21	8411	0.047619	0.561035	0.937951
GO:0016830	carbon-carbon lyase activity	molecular_function	catalytic activity	4	777	83	16325	0.0481928	0.561847	0.938273
GO:0005544	calcium-dependent phospholipid binding	molecular_function	binding	1	777	17	16325	0.0588235	0.563703	0.939299
GO:0048869	cellular developmental process	biological_process	cellular process	3	323	76	8411	0.0394737	0.563398	0.939299
GO:0044437	vacuolar part	cellular_component	organelle part	3	536	63	11520	0.047619	0.566891	0.9415
GO:0070646	protein modification by small protein removal	biological_process	cellular process	2	323	49	8411	0.0408163	0.566699	0.9415
GO:0098542	defense response to other organism	biological_process	multi-organism process	2	323	49	8411	0.0408163	0.566699	0.9415
GO:0016757	transferase activity, transferring glycosyl groups	molecular_function	catalytic activity	27	777	578	16325	0.0467128	0.569028	0.944013
GO:0045935	positive regulation of nucleobase-containing compound metabolic process	biological_process	biological regulation	4	323	104	8411	0.0384615	0.570322	0.945122
GO:0008081	phosphoric diester hydrolase activity	molecular_function	catalytic activity	2	777	40	16325	0.05	0.573897	0.950007
GO:0009651	response to salt stress	biological_process	response to stimulus	1	323	22	8411	0.0454545	0.577934	0.953596
GO:0009826	unidimensional cell growth	biological_process	cellular component organization or biogenesis	1	323	22	8411	0.0454545	0.577934	0.953596
GO:0010557	positive regulation of macromolecule biosynthetic process	biological_process	biological regulation	4	323	105	8411	0.0380952	0.577956	0.953596
GO:0008242	omega peptidase activity	molecular_function	catalytic activity	1	777	18	16325	0.0555556	0.584491	0.959785
GO:0009891	positive regulation of biosynthetic process	biological_process	biological regulation	4	323	106	8411	0.0377358	0.585513	0.959785
GO:0016796	exonuclease activity, active with either ribo- or deoxyribonucleic acids and producing 5'-phosphomonoesters	molecular_function	catalytic activity	1	777	18	16325	0.0555556	0.584491	0.959785
GO:0019207	kinase regulator activity	molecular_function	molecular function regulator	1	777	18	16325	0.0555556	0.584491	0.959785
GO:0031072	heat shock protein binding	molecular_function	binding	1	777	18	16325	0.0555556	0.584491	0.959785
GO:0031328	positive regulation of cellular biosynthetic process	biological_process	biological regulation	4	323	106	8411	0.0377358	0.585513	0.959785
GO:0006811	ion transport	biological_process	localization	9	323	242	8411	0.0371901	0.58792	0.960608
GO:0015079	potassium ion transmembrane transporter activity	molecular_function	transporter activity	2	777	41	16325	0.0487805	0.587442	0.960608
GO:0016860	intramolecular oxidoreductase activity	molecular_function	catalytic activity	2	777	41	16325	0.0487805	0.587442	0.960608
GO:0072525	pyridine-containing compound biosynthetic process	biological_process	cellular process	2	323	51	8411	0.0392157	0.588621	0.960716
GO:0016740	transferase activity	molecular_function	catalytic activity	180	777	3828	16325	0.0470219	0.589922	0.961801
GO:0070011	peptidase activity, acting on L-amino acid peptides	molecular_function	catalytic activity	45	777	969	16325	0.0464396	0.591929	0.964035
GO:0009832	plant-type cell wall biogenesis	biological_process	cellular component organization or biogenesis	1	323	23	8411	0.0434783	0.594185	0.964594
GO:0048609	multicellular organismal reproductive process	biological_process	multicellular organismal process	1	323	23	8411	0.0434783	0.594185	0.964594
GO:0060560	developmental growth involved in morphogenesis	biological_process	growth	1	323	23	8411	0.0434783	0.594185	0.964594
GO:0098687	chromosomal region	cellular_component	organelle part	1	536	19	11520	0.0526316	0.595854	0.966267
GO:0008483	transaminase activity	molecular_function	catalytic activity	2	777	42	16325	0.047619	0.600665	0.967845
GO:0010628	positive regulation of gene expression	biological_process	biological regulation	4	323	108	8411	0.037037	0.600391	0.967845
GO:0015849	organic acid transport	biological_process	localization	2	323	52	8411	0.0384615	0.59927	0.967845
GO:0016769	transferase activity, transferring nitrogenous groups	molecular_function	catalytic activity	2	777	42	16325	0.047619	0.600665	0.967845
GO:0046942	carboxylic acid transport	biological_process	localization	2	323	52	8411	0.0384615	0.59927	0.967845
GO:0051301	cell division	biological_process	cellular process	2	323	52	8411	0.0384615	0.59927	0.967845
GO:0004659	prenyltransferase activity	molecular_function	catalytic activity	1	777	19	16325	0.0526316	0.604289	0.972332
GO:0048518	positive regulation of biological process	biological_process	biological regulation	7	323	191	8411	0.0366492	0.604735	0.972332
GO:0006914	autophagy	biological_process	cellular process	1	323	24	8411	0.0416667	0.609812	0.973332
GO:0009082	branched-chain amino acid biosynthetic process	biological_process	cellular process	1	323	24	8411	0.0416667	0.609812	0.973332
GO:0031325	positive regulation of cellular metabolic process	biological_process	biological regulation	5	323	137	8411	0.0364964	0.60986	0.973332
GO:0043207	response to external biotic stimulus	biological_process	response to stimulus	2	323	53	8411	0.0377358	0.609711	0.973332
GO:0051707	response to other organism	biological_process	multi-organism process	2	323	53	8411	0.0377358	0.609711	0.973332
GO:0061919	process utilizing autophagic mechanism	biological_process	cellular process	1	323	24	8411	0.0416667	0.609812	0.973332
GO:0065004	protein-DNA complex assembly	biological_process	cellular component organization or biogenesis	2	323	53	8411	0.0377358	0.609711	0.973332
GO:0005911	cell-cell junction	cellular_component	cell junction	2	536	44	11520	0.0454545	0.613735	0.974376
GO:0009506	plasmodesma	cellular_component	symplast	2	536	44	11520	0.0454545	0.613735	0.974376
GO:0030054	cell junction	cellular_component	cell junction	2	536	44	11520	0.0454545	0.613735	0.974376
GO:0046983	protein dimerization activity	molecular_function	binding	23	777	504	16325	0.0456349	0.613616	0.974376
GO:0055044	symplast	cellular_component	symplast	2	536	44	11520	0.0454545	0.613735	0.974376
GO:0009893	positive regulation of metabolic process	biological_process	biological regulation	5	323	138	8411	0.0362319	0.616328	0.977467
GO:0044264	cellular polysaccharide metabolic process	biological_process	cellular process	6	323	166	8411	0.0361446	0.618555	0.979973
GO:0071824	protein-DNA complex subunit organization	biological_process	cellular component organization or biogenesis	2	323	54	8411	0.037037	0.619943	0.981145
GO:0000976	transcription regulatory region sequence-specific DNA binding	molecular_function	binding	3	777	67	16325	0.0447761	0.624362	0.983747
GO:0033865	nucleoside bisphosphate metabolic process	biological_process	cellular process	1	323	25	8411	0.04	0.624839	0.983747
GO:0033875	ribonucleoside bisphosphate metabolic process	biological_process	cellular process	1	323	25	8411	0.04	0.624839	0.983747
GO:0034032	purine nucleoside bisphosphate metabolic process	biological_process	cellular process	1	323	25	8411	0.04	0.624839	0.983747
GO:0071241	cellular response to inorganic substance	biological_process	cellular process	1	323	25	8411	0.04	0.624839	0.983747
GO:0042440	pigment metabolic process	biological_process	metabolic process	2	323	55	8411	0.0363636	0.629969	0.990793
GO:0009606	tropism	biological_process	response to stimulus	1	323	26	8411	0.0384615	0.639289	0.99896
GO:0015711	organic anion transport	biological_process	localization	2	323	56	8411	0.0357143	0.639788	0.99896
GO:0016126	sterol biosynthetic process	biological_process	metabolic process	1	323	26	8411	0.0384615	0.639289	0.99896
GO:0016861	intramolecular oxidoreductase activity, interconverting aldoses and ketoses	molecular_function	catalytic activity	1	777	21	16325	0.047619	0.641104	0.99896
GO:0019205	nucleobase-containing compound kinase activity	molecular_function	catalytic activity	2	777	45	16325	0.0444444	0.638405	0.99896
GO:0042803	protein homodimerization activity	molecular_function	binding	1	777	21	16325	0.047619	0.641104	0.99896
GO:0043085	positive regulation of catalytic activity	biological_process	biological regulation	1	323	26	8411	0.0384615	0.639289	0.99896
GO:0051536	iron-sulfur cluster binding	molecular_function	binding	5	777	114	16325	0.0438596	0.637145	0.99896
GO:0051540	metal cluster binding	molecular_function	binding	5	777	114	16325	0.0438596	0.637145	0.99896
GO:0000166	nucleotide binding	molecular_function	binding	179	777	3933	16325	0.0455123	0.771666	1
GO:0000271	polysaccharide biosynthetic process	biological_process	metabolic process	1	323	101	8411	0.00990099	0.9813	1
GO:0000428	DNA-directed RNA polymerase complex	cellular_component	cell	2	536	61	11520	0.0327869	0.783371	1
GO:0000785	chromatin	cellular_component	organelle part	2	536	83	11520	0.0240964	0.904015	1
GO:0000786	nucleosome	cellular_component	organelle part	2	536	60	11520	0.0333333	0.77555	1
GO:0000793	condensed chromosome	cellular_component	cell	1	536	31	11520	0.0322581	0.772127	1
GO:0000819	sister chromatid segregation	biological_process	cellular component organization or biogenesis	1	323	27	8411	0.037037	0.653184	1
GO:0000902	cell morphogenesis	biological_process	cellular component organization or biogenesis	1	323	30	8411	0.0333333	0.691748	1
GO:0000943	retrotransposon nucleocapsid	cellular_component	organelle part	2	536	300	11520	0.00666667	0.999992	1
GO:0001067	regulatory region nucleic acid binding	molecular_function	binding	3	777	72	16325	0.0416667	0.672648	1
GO:0001882	nucleoside binding	molecular_function	binding	7	777	280	16325	0.025	0.981568	1
GO:0001883	purine nucleoside binding	molecular_function	binding	7	777	268	16325	0.0261194	0.973805	1
GO:0003676	nucleic acid binding	molecular_function	binding	94	777	3654	16325	0.0257252	1	1
GO:0003677	DNA binding	molecular_function	binding	68	777	1592	16325	0.0427136	0.847601	1
GO:0003680	AT DNA binding	molecular_function	binding	1	777	22	16325	0.0454545	0.658208	1
GO:0003682	chromatin binding	molecular_function	binding	1	777	48	16325	0.0208333	0.904077	1
GO:0003690	double-stranded DNA binding	molecular_function	binding	4	777	156	16325	0.025641	0.942984	1
GO:0003723	RNA binding	molecular_function	binding	4	777	840	16325	0.0047619	1	1
GO:0003743	translation initiation factor activity	molecular_function	binding	1	777	63	16325	0.015873	0.953959	1
GO:0003746	translation elongation factor activity	molecular_function	binding	1	777	33	16325	0.030303	0.800289	1
GO:0003755	peptidyl-prolyl cis-trans isomerase activity	molecular_function	catalytic activity	2	777	72	16325	0.0277778	0.863269	1
GO:0003774	motor activity	molecular_function	catalytic activity	2	777	89	16325	0.0224719	0.929514	1
GO:0003777	microtubule motor activity	molecular_function	catalytic activity	2	777	68	16325	0.0294118	0.840946	1
GO:0003924	GTPase activity	molecular_function	catalytic activity	2	777	183	16325	0.010929	0.998703	1
GO:0003964	RNA-directed DNA polymerase activity	molecular_function	catalytic activity	1	777	63	16325	0.015873	0.953959	1
GO:0004175	endopeptidase activity	molecular_function	catalytic activity	21	777	493	16325	0.0425963	0.731863	1
GO:0004190	aspartic-type endopeptidase activity	molecular_function	catalytic activity	11	777	258	16325	0.0426357	0.68877	1
GO:0004222	metalloendopeptidase activity	molecular_function	catalytic activity	1	777	59	16325	0.0169492	0.944001	1
GO:0004518	nuclease activity	molecular_function	catalytic activity	3	777	282	16325	0.0106383	0.999889	1
GO:0004519	endonuclease activity	molecular_function	catalytic activity	1	777	225	16325	0.00444444	0.999984	1
GO:0004521	endoribonuclease activity	molecular_function	catalytic activity	1	777	183	16325	0.00546448	0.999873	1
GO:0004523	RNA-DNA hybrid ribonuclease activity	molecular_function	catalytic activity	1	777	154	16325	0.00649351	0.999472	1
GO:0004540	ribonuclease activity	molecular_function	catalytic activity	2	777	206	16325	0.00970874	0.999535	1
GO:0004565	beta-galactosidase activity	molecular_function	catalytic activity	1	777	30	16325	0.0333333	0.768761	1
GO:0004650	polygalacturonase activity	molecular_function	catalytic activity	2	777	63	16325	0.031746	0.808426	1
GO:0004721	phosphoprotein phosphatase activity	molecular_function	catalytic activity	2	777	130	16325	0.0153846	0.987011	1
GO:0004722	protein serine/threonine phosphatase activity	molecular_function	catalytic activity	1	777	77	16325	0.012987	0.976808	1
GO:0004842	ubiquitin-protein transferase activity	molecular_function	catalytic activity	1	777	144	16325	0.00694444	0.999136	1
GO:0004888	transmembrane signaling receptor activity	molecular_function	molecular transducer activity	2	777	48	16325	0.0416667	0.673283	1
GO:0005198	structural molecule activity	molecular_function	structural molecule activity	2	777	417	16325	0.00479616	1	1
GO:0005319	lipid transporter activity	molecular_function	transporter activity	1	777	27	16325	0.037037	0.732263	1
GO:0005388	calcium-transporting ATPase activity	molecular_function	transporter activity	1	777	22	16325	0.0454545	0.658208	1
GO:0005488	binding	molecular_function	binding	465	777	10586	16325	0.0439259	0.998669	1
GO:0005509	calcium ion binding	molecular_function	binding	9	777	266	16325	0.0338346	0.891452	1
GO:0005515	protein binding	molecular_function	binding	40	777	1026	16325	0.0389864	0.924553	1
GO:0005516	calmodulin binding	molecular_function	binding	2	777	50	16325	0.04	0.694984	1
GO:0005524	ATP binding	molecular_function	binding	108	777	2550	16325	0.0423529	0.921514	1
GO:0005525	GTP binding	molecular_function	binding	7	777	268	16325	0.0261194	0.973805	1
GO:0005622	intracellular	cellular_component	cell	124	536	4542	11520	0.0273007	1	1
GO:0005623	cell	cellular_component	cell	152	536	5113	11520	0.0297281	1	1
GO:0005634	nucleus	cellular_component	cell	88	536	2419	11520	0.0363787	0.997362	1
GO:0005654	nucleoplasm	cellular_component	organelle part	3	536	138	11520	0.0217391	0.958665	1
GO:0005694	chromosome	cellular_component	cell	4	536	173	11520	0.0231214	0.963255	1
GO:0005737	cytoplasm	cellular_component	cell	34	536	2035	11520	0.0167076	1	1
GO:0005739	mitochondrion	cellular_component	cell	2	536	290	11520	0.00689655	0.999987	1
GO:0005740	mitochondrial envelope	cellular_component	organelle part	1	536	120	11520	0.00833333	0.99681	1
GO:0005759	mitochondrial matrix	cellular_component	organelle part	1	536	29	11520	0.0344828	0.749282	1
GO:0005768	endosome	cellular_component	cell	2	536	56	11520	0.0357143	0.741757	1
GO:0005773	vacuole	cellular_component	cell	3	536	80	11520	0.0375	0.726161	1
GO:0005783	endoplasmic reticulum	cellular_component	cell	3	536	209	11520	0.0143541	0.997193	1
GO:0005789	endoplasmic reticulum membrane	cellular_component	organelle part	2	536	145	11520	0.0137931	0.992193	1
GO:0005794	Golgi apparatus	cellular_component	cell	3	536	221	11520	0.0135747	0.998262	1
GO:0005798	Golgi-associated vesicle	cellular_component	cell	1	536	41	11520	0.0243902	0.858708	1
GO:0005802	trans-Golgi network	cellular_component	organelle part	1	536	31	11520	0.0322581	0.772127	1
GO:0005829	cytosol	cellular_component	cell	1	536	168	11520	0.00595238	0.999686	1
GO:0005856	cytoskeleton	cellular_component	cell	1	536	140	11520	0.00714286	0.998784	1
GO:0005874	microtubule	cellular_component	organelle part	1	536	82	11520	0.0121951	0.980179	1
GO:0005984	disaccharide metabolic process	biological_process	cellular process	1	323	36	8411	0.0277778	0.75652	1
GO:0006066	alcohol metabolic process	biological_process	metabolic process	1	323	32	8411	0.03125	0.715051	1
GO:0006081	cellular aldehyde metabolic process	biological_process	cellular process	1	323	50	8411	0.02	0.859674	1
GO:0006091	generation of precursor metabolites and energy	biological_process	cellular process	4	323	140	8411	0.0285714	0.791802	1
GO:0006096	glycolytic process	biological_process	cellular process	1	323	29	8411	0.0344828	0.679393	1
GO:0006139	nucleobase-containing compound metabolic process	biological_process	cellular process	20	323	1663	8411	0.0120265	1	1
GO:0006163	purine nucleotide metabolic process	biological_process	cellular process	2	323	113	8411	0.0176991	0.935222	1
GO:0006164	purine nucleotide biosynthetic process	biological_process	cellular process	1	323	86	8411	0.0116279	0.966127	1
GO:0006165	nucleoside diphosphate phosphorylation	biological_process	cellular process	1	323	29	8411	0.0344828	0.679393	1
GO:0006220	pyrimidine nucleotide metabolic process	biological_process	cellular process	1	323	43	8411	0.0232558	0.815136	1
GO:0006221	pyrimidine nucleotide biosynthetic process	biological_process	cellular process	1	323	41	8411	0.0243902	0.799997	1
GO:0006259	DNA metabolic process	biological_process	cellular process	9	323	663	8411	0.0135747	0.999975	1
GO:0006281	DNA repair	biological_process	cellular process	1	323	185	8411	0.00540541	0.999342	1
GO:0006323	DNA packaging	biological_process	cellular component organization or biogenesis	1	323	44	8411	0.0227273	0.822272	1
GO:0006325	chromatin organization	biological_process	cellular component organization or biogenesis	1	323	94	8411	0.0106383	0.975322	1
GO:0006333	chromatin assembly or disassembly	biological_process	cellular component organization or biogenesis	1	323	39	8411	0.025641	0.783621	1
GO:0006334	nucleosome assembly	biological_process	cellular component organization or biogenesis	1	323	38	8411	0.0263158	0.77494	1
GO:0006351	transcription, DNA-templated	biological_process	cellular process	4	323	200	8411	0.02	0.952507	1
GO:0006352	DNA-templated transcription, initiation	biological_process	cellular process	1	323	44	8411	0.0227273	0.822272	1
GO:0006355	regulation of transcription, DNA-templated	biological_process	biological regulation	31	323	908	8411	0.034141	0.785518	1
GO:0006357	regulation of transcription by RNA polymerase II	biological_process	biological regulation	3	323	135	8411	0.0222222	0.896567	1
GO:0006364	rRNA processing	biological_process	cellular component organization or biogenesis	1	323	73	8411	0.0136986	0.943366	1
GO:0006396	RNA processing	biological_process	cellular process	1	323	406	8411	0.00246305	1	1
GO:0006412	translation	biological_process	cellular process	1	323	439	8411	0.0022779	1	1
GO:0006457	protein folding	biological_process	cellular process	3	323	120	8411	0.025	0.845553	1
GO:0006464	cellular protein modification process	biological_process	cellular process	10	323	387	8411	0.0258398	0.933931	1
GO:0006486	protein glycosylation	biological_process	cellular process	1	323	99	8411	0.010101	0.979757	1
GO:0006508	proteolysis	biological_process	metabolic process	4	323	201	8411	0.0199005	0.953762	1
GO:0006511	ubiquitin-dependent protein catabolic process	biological_process	cellular process	1	323	136	8411	0.00735294	0.995344	1
GO:0006518	peptide metabolic process	biological_process	cellular process	3	323	464	8411	0.00646552	0.999998	1
GO:0006563	L-serine metabolic process	biological_process	cellular process	1	323	33	8411	0.030303	0.726036	1
GO:0006575	cellular modified amino acid metabolic process	biological_process	cellular process	1	323	48	8411	0.0208333	0.848171	1
GO:0006643	membrane lipid metabolic process	biological_process	cellular process	1	323	66	8411	0.0151515	0.925334	1
GO:0006644	phospholipid metabolic process	biological_process	cellular process	1	323	127	8411	0.00787402	0.99334	1
GO:0006650	glycerophospholipid metabolic process	biological_process	cellular process	1	323	89	8411	0.011236	0.969919	1
GO:0006725	cellular aromatic compound metabolic process	biological_process	cellular process	34	323	1859	8411	0.0182894	1	1
GO:0006730	one-carbon metabolic process	biological_process	cellular process	1	323	27	8411	0.037037	0.653184	1
GO:0006732	coenzyme metabolic process	biological_process	cellular process	5	323	169	8411	0.0295858	0.783474	1
GO:0006733	oxidoreduction coenzyme metabolic process	biological_process	cellular process	1	323	83	8411	0.0120482	0.961859	1
GO:0006753	nucleoside phosphate metabolic process	biological_process	cellular process	5	323	208	8411	0.0240385	0.906898	1
GO:0006754	ATP biosynthetic process	biological_process	cellular process	1	323	47	8411	0.0212766	0.842073	1
GO:0006757	ATP generation from ADP	biological_process	cellular process	1	323	29	8411	0.0344828	0.679393	1
GO:0006778	porphyrin-containing compound metabolic process	biological_process	cellular process	1	323	32	8411	0.03125	0.715051	1
GO:0006793	phosphorus metabolic process	biological_process	cellular process	8	323	428	8411	0.0186916	0.994141	1
GO:0006796	phosphate-containing compound metabolic process	biological_process	cellular process	8	323	420	8411	0.0190476	0.992839	1
GO:0006807	nitrogen compound metabolic process	biological_process	metabolic process	69	323	3015	8411	0.0228856	1	1
GO:0006810	transport	biological_process	localization	29	323	958	8411	0.0302714	0.934449	1
GO:0006820	anion transport	biological_process	localization	2	323	74	8411	0.027027	0.783212	1
GO:0006839	mitochondrial transport	biological_process	localization	1	323	45	8411	0.0222222	0.829133	1
GO:0006886	intracellular protein transport	biological_process	localization	3	323	232	8411	0.012931	0.994456	1
GO:0006928	movement of cell or subcellular component	biological_process	cellular process	2	323	69	8411	0.0289855	0.749357	1
GO:0006974	cellular response to DNA damage stimulus	biological_process	cellular process	1	323	197	8411	0.00507614	0.999593	1
GO:0006996	organelle organization	biological_process	cellular component organization or biogenesis	3	323	410	8411	0.00731707	0.999988	1
GO:0007010	cytoskeleton organization	biological_process	cellular component organization or biogenesis	1	323	92	8411	0.0108696	0.973288	1
GO:0007017	microtubule-based process	biological_process	cellular process	2	323	139	8411	0.0143885	0.972537	1
GO:0007018	microtubule-based movement	biological_process	cellular process	2	323	68	8411	0.0294118	0.742065	1
GO:0007049	cell cycle	biological_process	cellular process	1	323	122	8411	0.00819672	0.991875	1
GO:0007059	chromosome segregation	biological_process	cellular process	1	323	42	8411	0.0238095	0.807715	1
GO:0007346	regulation of mitotic cell cycle	biological_process	biological regulation	1	323	32	8411	0.03125	0.715051	1
GO:0008017	microtubule binding	molecular_function	binding	3	777	96	16325	0.03125	0.841578	1
GO:0008092	cytoskeletal protein binding	molecular_function	binding	3	777	169	16325	0.0177515	0.988468	1
GO:0008104	protein localization	biological_process	localization	5	323	336	8411	0.014881	0.996915	1
GO:0008135	translation factor activity, RNA binding	molecular_function	binding	2	777	117	16325	0.017094	0.977545	1
GO:0008144	drug binding	molecular_function	binding	117	777	2680	16325	0.0436567	0.864231	1
GO:0008152	metabolic process	biological_process	metabolic process	177	323	4776	8411	0.0370603	0.785858	1
GO:0008170	N-methyltransferase activity	molecular_function	catalytic activity	1	777	46	16325	0.0217391	0.89422	1
GO:0008194	UDP-glycosyltransferase activity	molecular_function	catalytic activity	5	777	168	16325	0.0297619	0.906799	1
GO:0008233	peptidase activity	molecular_function	catalytic activity	45	777	1003	16325	0.0448654	0.684486	1
GO:0008237	metallopeptidase activity	molecular_function	catalytic activity	2	777	85	16325	0.0235294	0.917409	1
GO:0008270	zinc ion binding	molecular_function	binding	19	777	1121	16325	0.0169492	1	1
GO:0008276	protein methyltransferase activity	molecular_function	catalytic activity	1	777	45	16325	0.0222222	0.888918	1
GO:0008643	carbohydrate transport	biological_process	localization	1	323	39	8411	0.025641	0.783621	1
GO:0008654	phospholipid biosynthetic process	biological_process	cellular process	1	323	80	8411	0.0125	0.957054	1
GO:0008757	S-adenosylmethionine-dependent methyltransferase activity	molecular_function	catalytic activity	3	777	93	16325	0.0322581	0.825648	1
GO:0008810	cellulase activity	molecular_function	catalytic activity	1	777	35	16325	0.0285714	0.818885	1
GO:0009058	biosynthetic process	biological_process	metabolic process	58	323	1871	8411	0.0309995	0.976981	1
GO:0009059	macromolecule biosynthetic process	biological_process	metabolic process	7	323	966	8411	0.00724638	1	1
GO:0009070	serine family amino acid biosynthetic process	biological_process	cellular process	1	323	35	8411	0.0285714	0.746754	1
GO:0009073	aromatic amino acid family biosynthetic process	biological_process	cellular process	1	323	37	8411	0.027027	0.76591	1
GO:0009081	branched-chain amino acid metabolic process	biological_process	cellular process	1	323	27	8411	0.037037	0.653184	1
GO:0009100	glycoprotein metabolic process	biological_process	cellular process	1	323	103	8411	0.00970874	0.982725	1
GO:0009101	glycoprotein biosynthetic process	biological_process	cellular process	1	323	99	8411	0.010101	0.979757	1
GO:0009108	coenzyme biosynthetic process	biological_process	cellular process	4	323	114	8411	0.0350877	0.64305	1
GO:0009116	nucleoside metabolic process	biological_process	cellular process	2	323	61	8411	0.0327869	0.685826	1
GO:0009117	nucleotide metabolic process	biological_process	cellular process	3	323	204	8411	0.0147059	0.986491	1
GO:0009123	nucleoside monophosphate metabolic process	biological_process	cellular process	1	323	94	8411	0.0106383	0.975322	1
GO:0009124	nucleoside monophosphate biosynthetic process	biological_process	cellular process	1	323	82	8411	0.0121951	0.96032	1
GO:0009126	purine nucleoside monophosphate metabolic process	biological_process	cellular process	1	323	81	8411	0.0123457	0.958719	1
GO:0009127	purine nucleoside monophosphate biosynthetic process	biological_process	cellular process	1	323	69	8411	0.0144928	0.933673	1
GO:0009132	nucleoside diphosphate metabolic process	biological_process	cellular process	1	323	35	8411	0.0285714	0.746754	1
GO:0009135	purine nucleoside diphosphate metabolic process	biological_process	cellular process	1	323	29	8411	0.0344828	0.679393	1
GO:0009142	nucleoside triphosphate biosynthetic process	biological_process	cellular process	2	323	61	8411	0.0327869	0.685826	1
GO:0009144	purine nucleoside triphosphate metabolic process	biological_process	cellular process	1	323	65	8411	0.0153846	0.922328	1
GO:0009145	purine nucleoside triphosphate biosynthetic process	biological_process	cellular process	1	323	52	8411	0.0192308	0.870307	1
GO:0009150	purine ribonucleotide metabolic process	biological_process	cellular process	2	323	111	8411	0.018018	0.930902	1
GO:0009152	purine ribonucleotide biosynthetic process	biological_process	cellular process	1	323	84	8411	0.0119048	0.963338	1
GO:0009156	ribonucleoside monophosphate biosynthetic process	biological_process	cellular process	1	323	80	8411	0.0125	0.957054	1
GO:0009161	ribonucleoside monophosphate metabolic process	biological_process	cellular process	1	323	92	8411	0.0108696	0.973288	1
GO:0009165	nucleotide biosynthetic process	biological_process	cellular process	2	323	142	8411	0.0140845	0.975175	1
GO:0009166	nucleotide catabolic process	biological_process	cellular process	1	323	31	8411	0.0322581	0.703628	1
GO:0009167	purine ribonucleoside monophosphate metabolic process	biological_process	cellular process	1	323	81	8411	0.0123457	0.958719	1
GO:0009168	purine ribonucleoside monophosphate biosynthetic process	biological_process	cellular process	1	323	69	8411	0.0144928	0.933673	1
GO:0009179	purine ribonucleoside diphosphate metabolic process	biological_process	cellular process	1	323	29	8411	0.0344828	0.679393	1
GO:0009185	ribonucleoside diphosphate metabolic process	biological_process	cellular process	1	323	29	8411	0.0344828	0.679393	1
GO:0009199	ribonucleoside triphosphate metabolic process	biological_process	cellular process	2	323	74	8411	0.027027	0.783212	1
GO:0009201	ribonucleoside triphosphate biosynthetic process	biological_process	cellular process	2	323	61	8411	0.0327869	0.685826	1
GO:0009205	purine ribonucleoside triphosphate metabolic process	biological_process	cellular process	1	323	65	8411	0.0153846	0.922328	1
GO:0009206	purine ribonucleoside triphosphate biosynthetic process	biological_process	cellular process	1	323	52	8411	0.0192308	0.870307	1
GO:0009250	glucan biosynthetic process	biological_process	cellular process	1	323	74	8411	0.0135135	0.94556	1
GO:0009251	glucan catabolic process	biological_process	metabolic process	1	323	40	8411	0.025	0.79197	1
GO:0009259	ribonucleotide metabolic process	biological_process	cellular process	3	323	124	8411	0.0241935	0.860952	1
GO:0009260	ribonucleotide biosynthetic process	biological_process	cellular process	2	323	97	8411	0.0206186	0.892183	1
GO:0009311	oligosaccharide metabolic process	biological_process	metabolic process	1	323	42	8411	0.0238095	0.807715	1
GO:0009505	plant-type cell wall	cellular_component	cell	1	536	22	11520	0.0454545	0.649771	1
GO:0009507	chloroplast	cellular_component	cell	10	536	297	11520	0.03367	0.89057	1
GO:0009521	photosystem	cellular_component	cell	2	536	63	11520	0.031746	0.798299	1
GO:0009523	photosystem II	cellular_component	cell	2	536	48	11520	0.0416667	0.66111	1
GO:0009526	plastid envelope	cellular_component	organelle part	1	536	37	11520	0.027027	0.828932	1
GO:0009536	plastid	cellular_component	cell	10	536	306	11520	0.0326797	0.909692	1
GO:0009579	thylakoid	cellular_component	cell	3	536	102	11520	0.0294118	0.859747	1
GO:0009653	anatomical structure morphogenesis	biological_process	developmental process	2	323	60	8411	0.0333333	0.677021	1
GO:0009889	regulation of biosynthetic process	biological_process	biological regulation	32	323	949	8411	0.0337197	0.811197	1
GO:0009890	negative regulation of biosynthetic process	biological_process	biological regulation	1	323	41	8411	0.0243902	0.799997	1
GO:0009892	negative regulation of metabolic process	biological_process	biological regulation	2	323	150	8411	0.0133333	0.981071	1
GO:0009941	chloroplast envelope	cellular_component	organelle part	1	536	37	11520	0.027027	0.828932	1
GO:0009987	cellular process	biological_process	cellular process	189	323	5547	8411	0.0340725	0.99812	1
GO:0010035	response to inorganic substance	biological_process	response to stimulus	2	323	80	8411	0.025	0.818494	1
GO:0010154	fruit development	biological_process	multicellular organismal process	1	323	46	8411	0.0217391	0.83573	1
GO:0010467	gene expression	biological_process	metabolic process	6	323	1088	8411	0.00551471	1	1
GO:0010468	regulation of gene expression	biological_process	biological regulation	34	323	1061	8411	0.0320452	0.894398	1
GO:0010498	proteasomal protein catabolic process	biological_process	cellular process	1	323	36	8411	0.0277778	0.75652	1
GO:0010556	regulation of macromolecule biosynthetic process	biological_process	biological regulation	32	323	942	8411	0.0339703	0.798137	1
GO:0010558	negative regulation of macromolecule biosynthetic process	biological_process	biological regulation	1	323	38	8411	0.0263158	0.77494	1
GO:0010604	positive regulation of macromolecule metabolic process	biological_process	biological regulation	4	323	131	8411	0.0305344	0.746949	1
GO:0010605	negative regulation of macromolecule metabolic process	biological_process	biological regulation	2	323	145	8411	0.0137931	0.977569	1
GO:0010608	posttranscriptional regulation of gene expression	biological_process	biological regulation	1	323	28	8411	0.0357143	0.666545	1
GO:0010629	negative regulation of gene expression	biological_process	biological regulation	2	323	136	8411	0.0147059	0.969629	1
GO:0012505	endomembrane system	cellular_component	cell	7	536	474	11520	0.0147679	0.999967	1
GO:0012506	vesicle membrane	cellular_component	organelle part	1	536	42	11520	0.0238095	0.865305	1
GO:0015031	protein transport	biological_process	localization	5	323	321	8411	0.0155763	0.995226	1
GO:0015035	protein disulfide oxidoreductase activity	molecular_function	catalytic activity	2	777	60	16325	0.0333333	0.786178	1
GO:0015036	disulfide oxidoreductase activity	molecular_function	catalytic activity	2	777	64	16325	0.03125	0.81537	1
GO:0015074	DNA integration	biological_process	cellular process	8	323	391	8411	0.0204604	0.985485	1
GO:0015077	monovalent inorganic cation transmembrane transporter activity	molecular_function	transporter activity	7	777	169	16325	0.0414201	0.699239	1
GO:0015078	proton transmembrane transporter activity	molecular_function	transporter activity	5	777	128	16325	0.0390625	0.734776	1
GO:0015085	calcium ion transmembrane transporter activity	molecular_function	transporter activity	1	777	32	16325	0.03125	0.790288	1
GO:0015399	primary active transmembrane transporter activity	molecular_function	transporter activity	6	777	156	16325	0.0384615	0.758167	1
GO:0015405	P-P-bond-hydrolysis-driven transmembrane transporter activity	molecular_function	transporter activity	6	777	156	16325	0.0384615	0.758167	1
GO:0015630	microtubule cytoskeleton	cellular_component	cell	1	536	99	11520	0.010101	0.99124	1
GO:0015631	tubulin binding	molecular_function	binding	3	777	106	16325	0.0283019	0.885895	1
GO:0015662	ATPase activity, coupled to transmembrane movement of ions, phosphorylative mechanism	molecular_function	transporter activity	1	777	39	16325	0.025641	0.851048	1
GO:0015833	peptide transport	biological_process	localization	5	323	336	8411	0.014881	0.996915	1
GO:0015925	galactosidase activity	molecular_function	catalytic activity	1	777	43	16325	0.0232558	0.877506	1
GO:0015932	nucleobase-containing compound transmembrane transporter activity	molecular_function	transporter activity	1	777	25	16325	0.04	0.704788	1
GO:0015979	photosynthesis	biological_process	cellular process	2	323	96	8411	0.0208333	0.888758	1
GO:0015980	energy derivation by oxidation of organic compounds	biological_process	cellular process	1	323	58	8411	0.0172414	0.897624	1
GO:0016043	cellular component organization	biological_process	cellular component organization or biogenesis	22	323	834	8411	0.0263789	0.981381	1
GO:0016051	carbohydrate biosynthetic process	biological_process	metabolic process	1	323	135	8411	0.00740741	0.995155	1
GO:0016070	RNA metabolic process	biological_process	cellular process	5	323	753	8411	0.00664011	1	1
GO:0016072	rRNA metabolic process	biological_process	cellular process	1	323	74	8411	0.0135135	0.94556	1
GO:0016114	terpenoid biosynthetic process	biological_process	cellular process	1	323	35	8411	0.0285714	0.746754	1
GO:0016192	vesicle-mediated transport	biological_process	localization	6	323	229	8411	0.0262009	0.879522	1
GO:0016310	phosphorylation	biological_process	cellular process	1	323	76	8411	0.0131579	0.949697	1
GO:0016458	gene silencing	biological_process	biological regulation	1	323	61	8411	0.0163934	0.909048	1
GO:0016462	pyrophosphatase activity	molecular_function	catalytic activity	19	777	690	16325	0.0275362	0.997511	1
GO:0016591	RNA polymerase II, holoenzyme	cellular_component	organelle part	2	536	49	11520	0.0408163	0.6722	1
GO:0016592	mediator complex	cellular_component	organelle part	1	536	30	11520	0.0333333	0.760977	1
GO:0016627	oxidoreductase activity, acting on the CH-CH group of donors	molecular_function	catalytic activity	3	777	93	16325	0.0322581	0.825648	1
GO:0016628	oxidoreductase activity, acting on the CH-CH group of donors, NAD or NADP as acceptor	molecular_function	catalytic activity	2	777	46	16325	0.0434783	0.650346	1
GO:0016645	oxidoreductase activity, acting on the CH-NH group of donors	molecular_function	catalytic activity	1	777	31	16325	0.0322581	0.779787	1
GO:0016651	oxidoreductase activity, acting on NAD(P)H	molecular_function	catalytic activity	2	777	53	16325	0.0377358	0.725285	1
GO:0016667	oxidoreductase activity, acting on a sulfur group of donors	molecular_function	catalytic activity	2	777	91	16325	0.021978	0.934919	1
GO:0016759	cellulose synthase activity	molecular_function	catalytic activity	1	777	35	16325	0.0285714	0.818885	1
GO:0016760	cellulose synthase (UDP-forming) activity	molecular_function	catalytic activity	1	777	35	16325	0.0285714	0.818885	1
GO:0016772	transferase activity, transferring phosphorus-containing groups	molecular_function	catalytic activity	83	777	1987	16325	0.0417715	0.914526	1
GO:0016776	phosphotransferase activity, phosphate group as acceptor	molecular_function	catalytic activity	1	777	36	16325	0.0277778	0.827524	1
GO:0016779	nucleotidyltransferase activity	molecular_function	catalytic activity	1	777	250	16325	0.004	0.999995	1
GO:0016782	transferase activity, transferring sulfur-containing groups	molecular_function	catalytic activity	1	777	38	16325	0.0263158	0.843586	1
GO:0016783	sulfurtransferase activity	molecular_function	catalytic activity	1	777	22	16325	0.0454545	0.658208	1
GO:0016787	hydrolase activity	molecular_function	catalytic activity	138	777	3385	16325	0.0407681	0.985076	1
GO:0016788	hydrolase activity, acting on ester bonds	molecular_function	catalytic activity	24	777	770	16325	0.0311688	0.991825	1
GO:0016791	phosphatase activity	molecular_function	catalytic activity	3	777	218	16325	0.0137615	0.998367	1
GO:0016810	hydrolase activity, acting on carbon-nitrogen (but not peptide) bonds	molecular_function	catalytic activity	3	777	83	16325	0.0361446	0.762398	1
GO:0016811	hydrolase activity, acting on carbon-nitrogen (but not peptide) bonds, in linear amides	molecular_function	catalytic activity	2	777	52	16325	0.0384615	0.715479	1
GO:0016817	hydrolase activity, acting on acid anhydrides	molecular_function	catalytic activity	19	777	699	16325	0.0271817	0.998011	1
GO:0016818	hydrolase activity, acting on acid anhydrides, in phosphorus-containing anhydrides	molecular_function	catalytic activity	19	777	694	16325	0.0273775	0.997746	1
GO:0016831	carboxy-lyase activity	molecular_function	catalytic activity	2	777	51	16325	0.0392157	0.70538	1
GO:0016853	isomerase activity	molecular_function	catalytic activity	9	777	257	16325	0.0350195	0.867793	1
GO:0016859	cis-trans isomerase activity	molecular_function	catalytic activity	2	777	73	16325	0.0273973	0.868382	1
GO:0016874	ligase activity	molecular_function	catalytic activity	6	777	205	16325	0.0292683	0.929239	1
GO:0016877	ligase activity, forming carbon-sulfur bonds	molecular_function	catalytic activity	1	777	29	16325	0.0344828	0.757183	1
GO:0016879	ligase activity, forming carbon-nitrogen bonds	molecular_function	catalytic activity	2	777	57	16325	0.0350877	0.761688	1
GO:0016887	ATPase activity	molecular_function	catalytic activity	13	777	309	16325	0.0420712	0.715481	1
GO:0016891	endoribonuclease activity, producing 5'-phosphomonoesters	molecular_function	catalytic activity	1	777	169	16325	0.00591716	0.999748	1
GO:0016893	endonuclease activity, active with either ribo- or deoxyribonucleic acids and producing 5'-phosphomonoesters	molecular_function	catalytic activity	1	777	172	16325	0.00581395	0.999782	1
GO:0017076	purine nucleotide binding	molecular_function	binding	152	777	3587	16325	0.0423752	0.957487	1
GO:0017111	nucleoside-triphosphatase activity	molecular_function	catalytic activity	17	777	663	16325	0.025641	0.998797	1
GO:0018130	heterocycle biosynthetic process	biological_process	cellular process	13	323	499	8411	0.0260521	0.9519	1
GO:0018193	peptidyl-amino acid modification	biological_process	cellular process	1	323	45	8411	0.0222222	0.829133	1
GO:0018205	peptidyl-lysine modification	biological_process	cellular process	1	323	28	8411	0.0357143	0.666545	1
GO:0019001	guanyl nucleotide binding	molecular_function	binding	7	777	271	16325	0.0258303	0.975987	1
GO:0019219	regulation of nucleobase-containing compound metabolic process	biological_process	biological regulation	31	323	948	8411	0.0327004	0.856132	1
GO:0019220	regulation of phosphate metabolic process	biological_process	biological regulation	1	323	28	8411	0.0357143	0.666545	1
GO:0019222	regulation of metabolic process	biological_process	biological regulation	35	323	1151	8411	0.0304083	0.948934	1
GO:0019359	nicotinamide nucleotide biosynthetic process	biological_process	cellular process	1	323	41	8411	0.0243902	0.799997	1
GO:0019362	pyridine nucleotide metabolic process	biological_process	cellular process	1	323	72	8411	0.0138889	0.941084	1
GO:0019363	pyridine nucleotide biosynthetic process	biological_process	cellular process	1	323	42	8411	0.0238095	0.807715	1
GO:0019438	aromatic compound biosynthetic process	biological_process	cellular process	16	323	495	8411	0.0323232	0.79875	1
GO:0019538	protein metabolic process	biological_process	metabolic process	14	323	1011	8411	0.0138477	1	1
GO:0019637	organophosphate metabolic process	biological_process	cellular process	8	323	375	8411	0.0213333	0.978884	1
GO:0019693	ribose phosphate metabolic process	biological_process	cellular process	3	323	153	8411	0.0196078	0.937514	1
GO:0019783	ubiquitin-like protein-specific protease activity	molecular_function	catalytic activity	2	777	47	16325	0.0425532	0.661971	1
GO:0019787	ubiquitin-like protein transferase activity	molecular_function	catalytic activity	1	777	150	16325	0.00666667	0.999357	1
GO:0019829	cation-transporting ATPase activity	molecular_function	transporter activity	2	777	71	16325	0.028169	0.857974	1
GO:0019842	vitamin binding	molecular_function	binding	3	777	137	16325	0.0218978	0.961531	1
GO:0019899	enzyme binding	molecular_function	binding	3	777	83	16325	0.0361446	0.762398	1
GO:0019941	modification-dependent protein catabolic process	biological_process	cellular process	2	323	142	8411	0.0140845	0.975175	1
GO:0022402	cell cycle process	biological_process	cellular process	1	323	100	8411	0.01	0.980544	1
GO:0022607	cellular component assembly	biological_process	cellular component organization or biogenesis	4	323	259	8411	0.015444	0.991046	1
GO:0022613	ribonucleoprotein complex biogenesis	biological_process	cellular component organization or biogenesis	2	323	172	8411	0.0116279	0.991125	1
GO:0022853	active ion transmembrane transporter activity	molecular_function	transporter activity	2	777	71	16325	0.028169	0.857974	1
GO:0022900	electron transport chain	biological_process	cellular process	1	323	34	8411	0.0294118	0.736598	1
GO:0030029	actin filament-based process	biological_process	cellular process	1	323	48	8411	0.0208333	0.848171	1
GO:0030036	actin cytoskeleton organization	biological_process	cellular component organization or biogenesis	1	323	48	8411	0.0208333	0.848171	1
GO:0030117	membrane coat	cellular_component	cell	1	536	49	11520	0.0204082	0.903634	1
GO:0030120	vesicle coat	cellular_component	organelle part	1	536	33	11520	0.030303	0.792894	1
GO:0030133	transport vesicle	cellular_component	cell	1	536	30	11520	0.0333333	0.760977	1
GO:0030135	coated vesicle	cellular_component	cell	1	536	53	11520	0.0188679	0.920424	1
GO:0030136	clathrin-coated vesicle	cellular_component	cell	1	536	22	11520	0.0454545	0.649771	1
GO:0030163	protein catabolic process	biological_process	metabolic process	2	323	165	8411	0.0121212	0.988687	1
GO:0030170	pyridoxal phosphate binding	molecular_function	binding	3	777	102	16325	0.0294118	0.869689	1
GO:0030243	cellulose metabolic process	biological_process	cellular process	2	323	74	8411	0.027027	0.783212	1
GO:0030244	cellulose biosynthetic process	biological_process	cellular process	1	323	38	8411	0.0263158	0.77494	1
GO:0030245	cellulose catabolic process	biological_process	cellular process	1	323	36	8411	0.0277778	0.75652	1
GO:0030554	adenyl nucleotide binding	molecular_function	binding	145	777	3327	16325	0.0435828	0.897818	1
GO:0030658	transport vesicle membrane	cellular_component	organelle part	1	536	29	11520	0.0344828	0.749282	1
GO:0030659	cytoplasmic vesicle membrane	cellular_component	organelle part	1	536	42	11520	0.0238095	0.865305	1
GO:0030660	Golgi-associated vesicle membrane	cellular_component	organelle part	1	536	38	11520	0.0263158	0.836917	1
GO:0030662	coated vesicle membrane	cellular_component	organelle part	1	536	38	11520	0.0263158	0.836917	1
GO:0030880	RNA polymerase complex	cellular_component	cell	2	536	65	11520	0.0307692	0.812308	1
GO:0031047	gene silencing by RNA	biological_process	biological regulation	1	323	56	8411	0.0178571	0.889224	1
GO:0031090	organelle membrane	cellular_component	organelle part	5	536	338	11520	0.0147929	0.999654	1
GO:0031225	anchored component of membrane	cellular_component	membrane part	1	536	28	11520	0.0357143	0.737016	1
GO:0031323	regulation of cellular metabolic process	biological_process	biological regulation	33	323	1026	8411	0.0321637	0.88621	1
GO:0031324	negative regulation of cellular metabolic process	biological_process	biological regulation	1	323	48	8411	0.0208333	0.848171	1
GO:0031326	regulation of cellular biosynthetic process	biological_process	biological regulation	32	323	949	8411	0.0337197	0.811197	1
GO:0031327	negative regulation of cellular biosynthetic process	biological_process	biological regulation	1	323	41	8411	0.0243902	0.799997	1
GO:0031410	cytoplasmic vesicle	cellular_component	cell	3	536	121	11520	0.0247934	0.925203	1
GO:0031497	chromatin assembly	biological_process	cellular component organization or biogenesis	1	323	38	8411	0.0263158	0.77494	1
GO:0031966	mitochondrial membrane	cellular_component	organelle part	1	536	115	11520	0.00869565	0.995942	1
GO:0031967	organelle envelope	cellular_component	organelle part	2	536	189	11520	0.010582	0.998818	1
GO:0031974	membrane-enclosed lumen	cellular_component	membrane-enclosed lumen	4	536	279	11520	0.0143369	0.999203	1
GO:0031975	envelope	cellular_component	cell	2	536	189	11520	0.010582	0.998818	1
GO:0031981	nuclear lumen	cellular_component	organelle part	3	536	241	11520	0.0124481	0.999227	1
GO:0031982	vesicle	cellular_component	organelle	3	536	124	11520	0.0241935	0.932507	1
GO:0031984	organelle subcompartment	cellular_component	organelle part	6	536	309	11520	0.0194175	0.996647	1
GO:0032268	regulation of cellular protein metabolic process	biological_process	biological regulation	1	323	58	8411	0.0172414	0.897624	1
GO:0032504	multicellular organism reproduction	biological_process	multicellular organismal process	1	323	27	8411	0.037037	0.653184	1
GO:0032549	ribonucleoside binding	molecular_function	binding	7	777	279	16325	0.0250896	0.981014	1
GO:0032550	purine ribonucleoside binding	molecular_function	binding	7	777	268	16325	0.0261194	0.973805	1
GO:0032553	ribonucleotide binding	molecular_function	binding	155	777	3615	16325	0.0428769	0.941296	1
GO:0032555	purine ribonucleotide binding	molecular_function	binding	152	777	3584	16325	0.0424107	0.956344	1
GO:0032559	adenyl ribonucleotide binding	molecular_function	binding	145	777	3324	16325	0.0436221	0.895503	1
GO:0032561	guanyl ribonucleotide binding	molecular_function	binding	7	777	268	16325	0.0261194	0.973805	1
GO:0032774	RNA biosynthetic process	biological_process	cellular process	4	323	201	8411	0.0199005	0.953762	1
GO:0032991	protein-containing complex	cellular_component	protein-containing complex	15	536	1435	11520	0.010453	1	1
GO:0032993	protein-DNA complex	cellular_component	protein-containing complex	2	536	67	11520	0.0298507	0.825443	1
GO:0033014	tetrapyrrole biosynthetic process	biological_process	cellular process	1	323	37	8411	0.027027	0.76591	1
GO:0033036	macromolecule localization	biological_process	localization	9	323	393	8411	0.0229008	0.96976	1
GO:0033554	cellular response to stress	biological_process	cellular process	5	323	238	8411	0.0210084	0.954834	1
GO:0033692	cellular polysaccharide biosynthetic process	biological_process	cellular process	1	323	89	8411	0.011236	0.969919	1
GO:0033993	response to lipid	biological_process	response to stimulus	1	323	58	8411	0.0172414	0.897624	1
GO:0034061	DNA polymerase activity	molecular_function	catalytic activity	1	777	96	16325	0.0104167	0.990864	1
GO:0034220	ion transmembrane transport	biological_process	localization	2	323	100	8411	0.02	0.901881	1
GO:0034357	photosynthetic membrane	cellular_component	cell	3	536	93	11520	0.0322581	0.813974	1
GO:0034470	ncRNA processing	biological_process	cellular process	1	323	147	8411	0.00680272	0.996996	1
GO:0034613	cellular protein localization	biological_process	localization	3	323	251	8411	0.0119522	0.997017	1
GO:0034622	cellular protein-containing complex assembly	biological_process	cellular component organization or biogenesis	2	323	182	8411	0.010989	0.993742	1
GO:0034637	cellular carbohydrate biosynthetic process	biological_process	cellular process	1	323	111	8411	0.00900901	0.987423	1
GO:0034641	cellular nitrogen compound metabolic process	biological_process	cellular process	31	323	2222	8411	0.0139514	1	1
GO:0034645	cellular macromolecule biosynthetic process	biological_process	cellular process	7	323	949	8411	0.00737619	1	1
GO:0034654	nucleobase-containing compound biosynthetic process	biological_process	cellular process	9	323	378	8411	0.0238095	0.958462	1
GO:0034655	nucleobase-containing compound catabolic process	biological_process	cellular process	3	323	100	8411	0.03	0.744958	1
GO:0034660	ncRNA metabolic process	biological_process	cellular process	1	323	209	8411	0.00478469	0.999749	1
GO:0034728	nucleosome organization	biological_process	cellular component organization or biogenesis	1	323	39	8411	0.025641	0.783621	1
GO:0035251	UDP-glucosyltransferase activity	molecular_function	catalytic activity	3	777	89	16325	0.0337079	0.802295	1
GO:0035556	intracellular signal transduction	biological_process	biological regulation	4	323	123	8411	0.0325203	0.701223	1
GO:0035639	purine ribonucleoside triphosphate binding	molecular_function	binding	115	777	2810	16325	0.0409253	0.971297	1
GO:0036094	small molecule binding	molecular_function	binding	183	777	4101	16325	0.0446233	0.859188	1
GO:0036211	protein modification process	biological_process	metabolic process	10	323	387	8411	0.0258398	0.933931	1
GO:0036459	thiol-dependent ubiquitinyl hydrolase activity	molecular_function	catalytic activity	2	777	47	16325	0.0425532	0.661971	1
GO:0038023	signaling receptor activity	molecular_function	molecular transducer activity	2	777	64	16325	0.03125	0.81537	1
GO:0042175	nuclear outer membrane-endoplasmic reticulum membrane network	cellular_component	cell	2	536	146	11520	0.0136986	0.992515	1
GO:0042254	ribosome biogenesis	biological_process	cellular component organization or biogenesis	2	323	126	8411	0.015873	0.957647	1
GO:0042278	purine nucleoside metabolic process	biological_process	cellular process	1	323	31	8411	0.0322581	0.703628	1
GO:0042578	phosphoric ester hydrolase activity	molecular_function	catalytic activity	5	777	266	16325	0.018797	0.996116	1
GO:0042623	ATPase activity, coupled	molecular_function	catalytic activity	6	777	214	16325	0.0280374	0.944998	1
GO:0042625	ATPase coupled ion transmembrane transporter activity	molecular_function	transporter activity	2	777	71	16325	0.028169	0.857974	1
GO:0042626	ATPase activity, coupled to transmembrane movement of substances	molecular_function	transporter activity	6	777	147	16325	0.0408163	0.706231	1
GO:0042651	thylakoid membrane	cellular_component	cell	3	536	77	11520	0.038961	0.701823	1
GO:0042866	pyruvate biosynthetic process	biological_process	cellular process	1	323	30	8411	0.0333333	0.691748	1
GO:0042886	amide transport	biological_process	localization	5	323	337	8411	0.0148368	0.997005	1
GO:0043021	ribonucleoprotein complex binding	molecular_function	binding	1	777	30	16325	0.0333333	0.768761	1
GO:0043022	ribosome binding	molecular_function	binding	1	777	22	16325	0.0454545	0.658208	1
GO:0043043	peptide biosynthetic process	biological_process	cellular process	2	323	446	8411	0.0044843	1	1
GO:0043161	proteasome-mediated ubiquitin-dependent protein catabolic process	biological_process	cellular process	1	323	33	8411	0.030303	0.726036	1
GO:0043168	anion binding	molecular_function	binding	181	777	4026	16325	0.0449578	0.828372	1
GO:0043170	macromolecule metabolic process	biological_process	metabolic process	48	323	2609	8411	0.0183979	1	1
GO:0043226	organelle	cellular_component	organelle	113	536	4007	11520	0.0282006	1	1
GO:0043227	membrane-bounded organelle	cellular_component	organelle	111	536	3512	11520	0.0316059	1	1
GO:0043228	non-membrane-bounded organelle	cellular_component	organelle	5	536	735	11520	0.00680272	1	1
GO:0043229	intracellular organelle	cellular_component	cell	113	536	4006	11520	0.0282077	1	1
GO:0043231	intracellular membrane-bounded organelle	cellular_component	cell	110	536	3459	11520	0.0318011	1	1
GO:0043232	intracellular non-membrane-bounded organelle	cellular_component	cell	5	536	735	11520	0.00680272	1	1
GO:0043233	organelle lumen	cellular_component	organelle part	4	536	279	11520	0.0143369	0.999203	1
GO:0043412	macromolecule modification	biological_process	metabolic process	10	323	487	8411	0.0205339	0.992062	1
GO:0043413	macromolecule glycosylation	biological_process	metabolic process	1	323	99	8411	0.010101	0.979757	1
GO:0043492	ATPase activity, coupled to movement of substances	molecular_function	catalytic activity	6	777	159	16325	0.0377358	0.7739	1
GO:0043603	cellular amide metabolic process	biological_process	cellular process	8	323	532	8411	0.0150376	0.999645	1
GO:0043604	amide biosynthetic process	biological_process	cellular process	4	323	475	8411	0.00842105	0.999992	1
GO:0043632	modification-dependent macromolecule catabolic process	biological_process	cellular process	2	323	144	8411	0.0138889	0.976797	1
GO:0043648	dicarboxylic acid metabolic process	biological_process	cellular process	1	323	40	8411	0.025	0.79197	1
GO:0043933	protein-containing complex subunit organization	biological_process	cellular component organization or biogenesis	2	323	215	8411	0.00930233	0.998062	1
GO:0044085	cellular component biogenesis	biological_process	cellular component organization or biogenesis	10	323	422	8411	0.0236967	0.966929	1
GO:0044093	positive regulation of molecular function	biological_process	biological regulation	1	323	29	8411	0.0344828	0.679393	1
GO:0044212	transcription regulatory region DNA binding	molecular_function	binding	3	777	72	16325	0.0416667	0.672648	1
GO:0044237	cellular metabolic process	biological_process	cellular process	119	323	3864	8411	0.0307971	0.999695	1
GO:0044238	primary metabolic process	biological_process	metabolic process	136	323	4099	8411	0.0331788	0.99366	1
GO:0044247	cellular polysaccharide catabolic process	biological_process	cellular process	1	323	39	8411	0.025641	0.783621	1
GO:0044249	cellular biosynthetic process	biological_process	cellular process	45	323	1673	8411	0.0268978	0.99822	1
GO:0044257	cellular protein catabolic process	biological_process	cellular process	2	323	155	8411	0.0129032	0.984041	1
GO:0044260	cellular macromolecule metabolic process	biological_process	cellular process	38	323	2033	8411	0.0186916	1	1
GO:0044262	cellular carbohydrate metabolic process	biological_process	cellular process	7	323	217	8411	0.0322581	0.73412	1
GO:0044265	cellular macromolecule catabolic process	biological_process	cellular process	2	323	213	8411	0.00938967	0.997917	1
GO:0044267	cellular protein metabolic process	biological_process	cellular process	11	323	954	8411	0.0115304	1	1
GO:0044271	cellular nitrogen compound biosynthetic process	biological_process	cellular process	16	323	937	8411	0.0170758	0.999977	1
GO:0044275	cellular carbohydrate catabolic process	biological_process	cellular process	1	323	46	8411	0.0217391	0.83573	1
GO:0044422	organelle part	cellular_component	organelle part	24	536	1652	11520	0.0145278	1	1
GO:0044424	intracellular part	cellular_component	cell	124	536	4542	11520	0.0273007	1	1
GO:0044427	chromosomal part	cellular_component	organelle part	4	536	145	11520	0.0275862	0.910691	1
GO:0044428	nuclear part	cellular_component	organelle part	6	536	714	11520	0.00840336	1	1
GO:0044429	mitochondrial part	cellular_component	organelle part	2	536	148	11520	0.0135135	0.993121	1
GO:0044430	cytoskeletal part	cellular_component	organelle part	1	536	125	11520	0.008	0.997493	1
GO:0044431	Golgi apparatus part	cellular_component	organelle part	2	536	148	11520	0.0135135	0.993121	1
GO:0044432	endoplasmic reticulum part	cellular_component	organelle part	2	536	147	11520	0.0136054	0.992824	1
GO:0044433	cytoplasmic vesicle part	cellular_component	organelle part	1	536	64	11520	0.015625	0.953011	1
GO:0044434	chloroplast part	cellular_component	organelle part	4	536	130	11520	0.0307692	0.860822	1
GO:0044435	plastid part	cellular_component	organelle part	4	536	132	11520	0.030303	0.868621	1
GO:0044436	thylakoid part	cellular_component	cell	3	536	96	11520	0.03125	0.83048	1
GO:0044444	cytoplasmic part	cellular_component	cell	27	536	1674	11520	0.016129	1	1
GO:0044446	intracellular organelle part	cellular_component	organelle part	24	536	1652	11520	0.0145278	1	1
GO:0044451	nucleoplasm part	cellular_component	organelle part	3	536	131	11520	0.0229008	0.947068	1
GO:0044464	cell part	cellular_component	cell	144	536	4904	11520	0.0293638	1	1
GO:0044815	DNA packaging complex	cellular_component	protein-containing complex	2	536	63	11520	0.031746	0.798299	1
GO:0044877	protein-containing complex binding	molecular_function	binding	1	777	75	16325	0.0133333	0.97442	1
GO:0045184	establishment of protein localization	biological_process	localization	5	323	323	8411	0.0154799	0.995494	1
GO:0045333	cellular respiration	biological_process	cellular process	1	323	51	8411	0.0196078	0.865095	1
GO:0045786	negative regulation of cell cycle	biological_process	biological regulation	1	323	29	8411	0.0344828	0.679393	1
GO:0045892	negative regulation of transcription, DNA-templated	biological_process	biological regulation	1	323	34	8411	0.0294118	0.736598	1
GO:0045934	negative regulation of nucleobase-containing compound metabolic process	biological_process	biological regulation	1	323	39	8411	0.025641	0.783621	1
GO:0046031	ADP metabolic process	biological_process	cellular process	1	323	29	8411	0.0344828	0.679393	1
GO:0046034	ATP metabolic process	biological_process	cellular process	1	323	59	8411	0.0169492	0.901582	1
GO:0046128	purine ribonucleoside metabolic process	biological_process	cellular process	1	323	31	8411	0.0322581	0.703628	1
GO:0046148	pigment biosynthetic process	biological_process	metabolic process	1	323	48	8411	0.0208333	0.848171	1
GO:0046390	ribose phosphate biosynthetic process	biological_process	cellular process	2	323	97	8411	0.0206186	0.892183	1
GO:0046474	glycerophospholipid biosynthetic process	biological_process	cellular process	1	323	52	8411	0.0192308	0.870307	1
GO:0046483	heterocycle metabolic process	biological_process	cellular process	29	323	1826	8411	0.0158817	1	1
GO:0046486	glycerolipid metabolic process	biological_process	cellular process	3	323	103	8411	0.0291262	0.762795	1
GO:0046496	nicotinamide nucleotide metabolic process	biological_process	cellular process	1	323	71	8411	0.0140845	0.938711	1
GO:0046907	intracellular transport	biological_process	localization	3	323	280	8411	0.0107143	0.998866	1
GO:0046914	transition metal ion binding	molecular_function	binding	77	777	1676	16325	0.0459427	0.649411	1
GO:0046939	nucleotide phosphorylation	biological_process	cellular process	1	323	29	8411	0.0344828	0.679393	1
GO:0046982	protein heterodimerization activity	molecular_function	binding	2	777	79	16325	0.0253165	0.895541	1
GO:0048316	seed development	biological_process	multicellular organismal process	1	323	43	8411	0.0232558	0.815136	1
GO:0048475	coated membrane	cellular_component	membrane	1	536	49	11520	0.0204082	0.903634	1
GO:0048519	negative regulation of biological process	biological_process	biological regulation	5	323	212	8411	0.0235849	0.915173	1
GO:0048522	positive regulation of cellular process	biological_process	biological regulation	5	323	166	8411	0.0301205	0.770178	1
GO:0048589	developmental growth	biological_process	growth	1	323	28	8411	0.0357143	0.666545	1
GO:0050145	nucleoside monophosphate kinase activity	molecular_function	catalytic activity	1	777	27	16325	0.037037	0.732263	1
GO:0050790	regulation of catalytic activity	biological_process	biological regulation	1	323	48	8411	0.0208333	0.848171	1
GO:0051082	unfolded protein binding	molecular_function	binding	2	777	68	16325	0.0294118	0.840946	1
GO:0051171	regulation of nitrogen compound metabolic process	biological_process	biological regulation	32	323	1005	8411	0.0318408	0.895056	1
GO:0051172	negative regulation of nitrogen compound metabolic process	biological_process	biological regulation	1	323	46	8411	0.0217391	0.83573	1
GO:0051173	positive regulation of nitrogen compound metabolic process	biological_process	biological regulation	4	323	130	8411	0.0307692	0.74154	1
GO:0051174	regulation of phosphorus metabolic process	biological_process	biological regulation	1	323	28	8411	0.0357143	0.666545	1
GO:0051179	localization	biological_process	localization	30	323	988	8411	0.0303644	0.935321	1
GO:0051188	cofactor biosynthetic process	biological_process	cellular process	4	323	145	8411	0.0275862	0.813842	1
GO:0051234	establishment of localization	biological_process	localization	29	323	964	8411	0.030083	0.939355	1
GO:0051246	regulation of protein metabolic process	biological_process	biological regulation	1	323	61	8411	0.0163934	0.909048	1
GO:0051252	regulation of RNA metabolic process	biological_process	biological regulation	31	323	926	8411	0.0334773	0.819714	1
GO:0051253	negative regulation of RNA metabolic process	biological_process	biological regulation	1	323	34	8411	0.0294118	0.736598	1
GO:0051273	beta-glucan metabolic process	biological_process	cellular process	2	323	90	8411	0.0222222	0.86601	1
GO:0051274	beta-glucan biosynthetic process	biological_process	cellular process	1	323	54	8411	0.0185185	0.880137	1
GO:0051275	beta-glucan catabolic process	biological_process	cellular process	1	323	36	8411	0.0277778	0.75652	1
GO:0051276	chromosome organization	biological_process	cellular component organization or biogenesis	2	323	153	8411	0.0130719	0.982912	1
GO:0051287	NAD binding	molecular_function	binding	3	777	71	16325	0.0422535	0.663369	1
GO:0051338	regulation of transferase activity	biological_process	biological regulation	1	323	31	8411	0.0322581	0.703628	1
GO:0051603	proteolysis involved in cellular protein catabolic process	biological_process	cellular process	2	323	155	8411	0.0129032	0.984041	1
GO:0051640	organelle localization	biological_process	localization	1	323	29	8411	0.0344828	0.679393	1
GO:0051641	cellular localization	biological_process	localization	5	323	324	8411	0.0154321	0.995623	1
GO:0051649	establishment of localization in cell	biological_process	localization	4	323	286	8411	0.013986	0.996033	1
GO:0051726	regulation of cell cycle	biological_process	biological regulation	1	323	86	8411	0.0116279	0.966127	1
GO:0055029	nuclear DNA-directed RNA polymerase complex	cellular_component	organelle part	2	536	60	11520	0.0333333	0.77555	1
GO:0055085	transmembrane transport	biological_process	localization	8	323	271	8411	0.0295203	0.823872	1
GO:0055086	nucleobase-containing small molecule metabolic process	biological_process	cellular process	6	323	254	8411	0.023622	0.929937	1
GO:0055114	oxidation-reduction process	biological_process	metabolic process	3	323	158	8411	0.0189873	0.945887	1
GO:0060089	molecular transducer activity	molecular_function	molecular transducer activity	2	777	68	16325	0.0294118	0.840946	1
GO:0060255	regulation of macromolecule metabolic process	biological_process	biological regulation	34	323	1127	8411	0.0301686	0.951993	1
GO:0061630	ubiquitin protein ligase activity	molecular_function	catalytic activity	1	777	31	16325	0.0322581	0.779787	1
GO:0061659	ubiquitin-like protein ligase activity	molecular_function	catalytic activity	1	777	31	16325	0.0322581	0.779787	1
GO:0061695	transferase complex, transferring phosphorus-containing groups	cellular_component	protein-containing complex	2	536	75	11520	0.0266667	0.870086	1
GO:0065003	protein-containing complex assembly	biological_process	cellular component organization or biogenesis	2	323	197	8411	0.0101523	0.996314	1
GO:0065009	regulation of molecular function	biological_process	biological regulation	1	323	51	8411	0.0196078	0.865095	1
GO:0070001	aspartic-type peptidase activity	molecular_function	catalytic activity	11	777	258	16325	0.0426357	0.68877	1
GO:0070013	intracellular organelle lumen	cellular_component	organelle part	4	536	279	11520	0.0143369	0.999203	1
GO:0070085	glycosylation	biological_process	metabolic process	1	323	105	8411	0.00952381	0.984042	1
GO:0070279	vitamin B6 binding	molecular_function	binding	3	777	102	16325	0.0294118	0.869689	1
GO:0070727	cellular macromolecule localization	biological_process	localization	3	323	252	8411	0.0119048	0.997114	1
GO:0071103	DNA conformation change	biological_process	cellular component organization or biogenesis	1	323	54	8411	0.0185185	0.880137	1
GO:0071396	cellular response to lipid	biological_process	cellular process	1	323	30	8411	0.0333333	0.691748	1
GO:0071702	organic substance transport	biological_process	localization	13	323	509	8411	0.0255403	0.95991	1
GO:0071704	organic substance metabolic process	biological_process	metabolic process	154	323	4389	8411	0.0350877	0.956229	1
GO:0071705	nitrogen compound transport	biological_process	localization	7	323	393	8411	0.0178117	0.994446	1
GO:0071840	cellular component organization or biogenesis	biological_process	cellular component organization or biogenesis	24	323	959	8411	0.0250261	0.993792	1
GO:0072521	purine-containing compound metabolic process	biological_process	cellular process	3	323	135	8411	0.0222222	0.896567	1
GO:0072522	purine-containing compound biosynthetic process	biological_process	cellular process	2	323	98	8411	0.0204082	0.895511	1
GO:0072524	pyridine-containing compound metabolic process	biological_process	cellular process	2	323	81	8411	0.0246914	0.82385	1
GO:0072527	pyrimidine-containing compound metabolic process	biological_process	cellular process	1	323	59	8411	0.0169492	0.901582	1
GO:0072528	pyrimidine-containing compound biosynthetic process	biological_process	cellular process	1	323	56	8411	0.0178571	0.889224	1
GO:0080090	regulation of primary metabolic process	biological_process	biological regulation	32	323	1018	8411	0.0314342	0.909619	1
GO:0090304	nucleic acid metabolic process	biological_process	cellular process	14	323	1405	8411	0.00996441	1	1
GO:0090407	organophosphate biosynthetic process	biological_process	cellular process	4	323	239	8411	0.0167364	0.98394	1
GO:0097159	organic cyclic compound binding	molecular_function	binding	338	777	7920	16325	0.0426768	0.998174	1
GO:0097367	carbohydrate derivative binding	molecular_function	binding	160	777	3646	16325	0.0438837	0.893046	1
GO:0097659	nucleic acid-templated transcription	biological_process	cellular process	4	323	200	8411	0.02	0.952507	1
GO:0097708	intracellular vesicle	cellular_component	cell	3	536	123	11520	0.0243902	0.930148	1
GO:0098588	bounding membrane of organelle	cellular_component	organelle part	4	536	219	11520	0.0182648	0.992494	1
GO:0098791	Golgi subcompartment	cellular_component	organelle part	1	536	119	11520	0.00840336	0.996653	1
GO:0098796	membrane protein complex	cellular_component	protein-containing complex	3	536	257	11520	0.0116732	0.9996	1
GO:0098797	plasma membrane protein complex	cellular_component	cell	1	536	27	11520	0.037037	0.724152	1
GO:0098805	whole membrane	cellular_component	membrane	4	536	140	11520	0.0285714	0.89617	1
GO:0098813	nuclear chromosome segregation	biological_process	cellular process	1	323	37	8411	0.027027	0.76591	1
GO:0098827	endoplasmic reticulum subcompartment	cellular_component	organelle part	2	536	145	11520	0.0137931	0.992193	1
GO:0099080	supramolecular complex	cellular_component	supramolecular complex	1	536	82	11520	0.0121951	0.980179	1
GO:0099081	supramolecular polymer	cellular_component	supramolecular complex	1	536	82	11520	0.0121951	0.980179	1
GO:0099512	supramolecular fiber	cellular_component	supramolecular complex	1	536	82	11520	0.0121951	0.980179	1
GO:0099513	polymeric cytoskeletal fiber	cellular_component	organelle part	1	536	82	11520	0.0121951	0.980179	1
GO:0101005	ubiquitinyl hydrolase activity	molecular_function	catalytic activity	2	777	48	16325	0.0416667	0.673283	1
GO:0140096	catalytic activity, acting on a protein	molecular_function	catalytic activity	128	777	2938	16325	0.0435671	0.881871	1
GO:0140097	catalytic activity, acting on DNA	molecular_function	catalytic activity	3	777	167	16325	0.0179641	0.987542	1
GO:0140098	catalytic activity, acting on RNA	molecular_function	catalytic activity	2	777	430	16325	0.00465116	1	1
GO:0140104	molecular carrier activity	molecular_function	molecular carrier activity	1	777	23	16325	0.0434783	0.674498	1
GO:1901135	carbohydrate derivative metabolic process	biological_process	metabolic process	14	323	415	8411	0.0337349	0.731196	1
GO:1901137	carbohydrate derivative biosynthetic process	biological_process	metabolic process	4	323	274	8411	0.0145985	0.994284	1
GO:1901265	nucleoside phosphate binding	molecular_function	binding	179	777	3933	16325	0.0455123	0.771666	1
GO:1901293	nucleoside phosphate biosynthetic process	biological_process	cellular process	2	323	142	8411	0.0140845	0.975175	1
GO:1901360	organic cyclic compound metabolic process	biological_process	metabolic process	42	323	1925	8411	0.0218182	0.999998	1
GO:1901363	heterocyclic compound binding	molecular_function	binding	338	777	7919	16325	0.0426822	0.998154	1
GO:1901505	carbohydrate derivative transmembrane transporter activity	molecular_function	transporter activity	1	777	25	16325	0.04	0.704788	1
GO:1901564	organonitrogen compound metabolic process	biological_process	metabolic process	53	323	1673	8411	0.0316796	0.955064	1
GO:1901566	organonitrogen compound biosynthetic process	biological_process	metabolic process	17	323	995	8411	0.0170854	0.999987	1
GO:1901576	organic substance biosynthetic process	biological_process	metabolic process	51	323	1750	8411	0.0291429	0.991788	1
GO:1901607	alpha-amino acid biosynthetic process	biological_process	cellular process	4	323	118	8411	0.0338983	0.669781	1
GO:1901657	glycosyl compound metabolic process	biological_process	metabolic process	2	323	64	8411	0.03125	0.711067	1
GO:1901698	response to nitrogen compound	biological_process	response to stimulus	1	323	34	8411	0.0294118	0.736598	1
GO:1902494	catalytic complex	cellular_component	protein-containing complex	3	536	350	11520	0.00857143	0.999992	1
GO:1902679	negative regulation of RNA biosynthetic process	biological_process	biological regulation	1	323	34	8411	0.0294118	0.736598	1
GO:1903506	regulation of nucleic acid-templated transcription	biological_process	biological regulation	31	323	908	8411	0.034141	0.785518	1
GO:1903507	negative regulation of nucleic acid-templated transcription	biological_process	biological regulation	1	323	34	8411	0.0294118	0.736598	1
GO:1990204	oxidoreductase complex	cellular_component	cell	1	536	44	11520	0.0227273	0.877592	1
GO:1990234	transferase complex	cellular_component	protein-containing complex	2	536	177	11520	0.0112994	0.99801	1
GO:1990837	sequence-specific double-stranded DNA binding	molecular_function	binding	4	777	93	16325	0.0430108	0.65185	1
GO:2000112	regulation of cellular macromolecule biosynthetic process	biological_process	biological regulation	32	323	941	8411	0.0340064	0.796224	1
GO:2000113	negative regulation of cellular macromolecule biosynthetic process	biological_process	biological regulation	1	323	38	8411	0.0263158	0.77494	1
GO:2001141	regulation of RNA biosynthetic process	biological_process	biological regulation	31	323	908	8411	0.034141	0.785518	1
