# Supplementary material for: Transcriptome and Physiological Analyses of a Navel Orange Mutant with Improved Drought Tolerance and Water Use Efficiency Caused by Increases of Cuticular Wax Accumulation and ROS Scavenging Capacity
Source: Int J Mol Sci. 2022 May 18;23(10):5660. doi: 10.3390/ijms23105660 (PMC9145189; doi:10.3390/ijms23105660)
Supplement: Supplementary file 1 [file ijms-23-05660-s001.zip › Table S5.xlsx]

## Sheet: Table S5
Table S5. KEGG enrichment analysis of differentially expressed genes (DEGs) in WT and MT leaf samples
Gene ID	Pathway Name	Level 1	Level 2	log2(MT/WT)
BGI_novel_G000008	ko00620//Pyruvate metabolism	Metabolism	Carbohydrate metabolism	1.15033
BGI_novel_G000010	ko04712//Circadian rhythm - plant;ko01100//Metabolic pathways;ko01110//Biosynthesis of secondary metabolites;ko00941//Flavonoid biosynthesis	Metabolism;Organismal Systems	Environmental adaptation;Biosynthesis of other secondary metabolites;Global and overview maps	1.16332
BGI_novel_G000016	ko01100//Metabolic pathways;ko00380//Tryptophan metabolism	Metabolism	Amino acid metabolism;Global and overview maps	4.74474
BGI_novel_G000051	ko03010//Ribosome	Genetic Information Processing	Translation	-4.55719
BGI_novel_G000054	ko04626//Plant-pathogen interaction;ko04016//MAPK signaling pathway - plant	Environmental Information Processing;Organismal Systems	Environmental adaptation;Signal transduction	1.62397
BGI_novel_G000076	ko04016//MAPK signaling pathway - plant;ko04626//Plant-pathogen interaction	Organismal Systems;Environmental Information Processing	Signal transduction;Environmental adaptation	-1.73417
BGI_novel_G000078	ko04626//Plant-pathogen interaction	Organismal Systems	Environmental adaptation	-1.03308
BGI_novel_G000081	ko04626//Plant-pathogen interaction;ko04016//MAPK signaling pathway - plant	Environmental Information Processing;Organismal Systems	Environmental adaptation;Signal transduction	-1.25299
BGI_novel_G000084	ko04120//Ubiquitin mediated proteolysis	Genetic Information Processing	Folding, sorting and degradation	1.53849
BGI_novel_G000087	ko04626//Plant-pathogen interaction;ko04016//MAPK signaling pathway - plant	Organismal Systems;Environmental Information Processing	Signal transduction;Environmental adaptation	1.08711
BGI_novel_G000090	ko04626//Plant-pathogen interaction;ko04016//MAPK signaling pathway - plant	Environmental Information Processing;Organismal Systems	Environmental adaptation;Signal transduction	1.30995
BGI_novel_G000113	ko00130//Ubiquinone and other terpenoid-quinone biosynthesis	Metabolism	Metabolism of cofactors and vitamins	2.52738
BGI_novel_G000116	ko02010//ABC transporters	Environmental Information Processing	Membrane transport	1.35566
BGI_novel_G000135	ko00196//Photosynthesis - antenna proteins;ko01100//Metabolic pathways	Metabolism	Global and overview maps;Energy metabolism	-7.1116
BGI_novel_G000172	ko00591//Linoleic acid metabolism	Metabolism	Lipid metabolism	-2.48447
BGI_novel_G000187	ko03022//Basal transcription factors	Genetic Information Processing	Transcription	-1.49943
BGI_novel_G000216	ko04145//Phagosome	Cellular Processes	Transport and catabolism	1.37329
BGI_novel_G000251	ko00970//Aminoacyl-tRNA biosynthesis	Genetic Information Processing	Translation	1.11841
BGI_novel_G000266	ko03015//mRNA surveillance pathway	Genetic Information Processing	Translation	1.86545
BGI_novel_G000293	ko04626//Plant-pathogen interaction	Organismal Systems	Environmental adaptation	-1.31833
BGI_novel_G000325	ko04075//Plant hormone signal transduction;ko00904//Diterpenoid biosynthesis;ko04016//MAPK signaling pathway - plant;ko01100//Metabolic pathways;ko00965//Betalain biosynthesis;ko01110//Biosynthesis of secondary metabolites;ko00040//Pentose and glucuronate interconversions	Metabolism;Environmental Information Processing	Global and overview maps;Metabolism of terpenoids and polyketides;Carbohydrate metabolism;Biosynthesis of other secondary metabolites;Signal transduction	2.31427
BGI_novel_G000396	ko04141//Protein processing in endoplasmic reticulum	Genetic Information Processing	Folding, sorting and degradation	-1.06153
BGI_novel_G000398	ko04626//Plant-pathogen interaction	Organismal Systems	Environmental adaptation	1.06249
BGI_novel_G000445	ko03022//Basal transcription factors	Genetic Information Processing	Transcription	-1.72941
BGI_novel_G000495	ko01100//Metabolic pathways;ko01110//Biosynthesis of secondary metabolites;ko00940//Phenylpropanoid biosynthesis	Metabolism	Global and overview maps;Biosynthesis of other secondary metabolites	-5.83958
BGI_novel_G000498	ko00941//Flavonoid biosynthesis;ko00940//Phenylpropanoid biosynthesis;ko01100//Metabolic pathways;ko00945//Stilbenoid, diarylheptanoid and gingerol biosynthesis;ko01110//Biosynthesis of secondary metabolites	Metabolism	Global and overview maps;Biosynthesis of other secondary metabolites	-1.78351
BGI_novel_G000507	ko04626//Plant-pathogen interaction;ko04016//MAPK signaling pathway - plant	Environmental Information Processing;Organismal Systems	Signal transduction;Environmental adaptation	-1.05745
BGI_novel_G000534	ko01100//Metabolic pathways;ko00100//Steroid biosynthesis	Metabolism	Global and overview maps;Lipid metabolism	-4.74984
BGI_novel_G000571	ko01100//Metabolic pathways;ko01110//Biosynthesis of secondary metabolites;ko00480//Glutathione metabolism;ko01200//Carbon metabolism;ko00030//Pentose phosphate pathway	Metabolism	Carbohydrate metabolism;Metabolism of other amino acids;Global and overview maps	1.62096
BGI_novel_G000574	ko01200//Carbon metabolism;ko01100//Metabolic pathways;ko00030//Pentose phosphate pathway;ko01110//Biosynthesis of secondary metabolites;ko00480//Glutathione metabolism	Metabolism	Carbohydrate metabolism;Global and overview maps;Metabolism of other amino acids	-2.13696
BGI_novel_G000648	ko03010//Ribosome	Genetic Information Processing	Translation	1.79536
BGI_novel_G000691	ko02010//ABC transporters;ko00620//Pyruvate metabolism	Metabolism;Environmental Information Processing	Carbohydrate metabolism;Membrane transport	1.44297
BGI_novel_G000698	ko00620//Pyruvate metabolism;ko01110//Biosynthesis of secondary metabolites;ko00904//Diterpenoid biosynthesis	Metabolism	Global and overview maps;Carbohydrate metabolism;Metabolism of terpenoids and polyketides	1.4651
BGI_novel_G000699	ko00600//Sphingolipid metabolism;ko04141//Protein processing in endoplasmic reticulum;ko01100//Metabolic pathways	Genetic Information Processing;Metabolism	Global and overview maps;Lipid metabolism;Folding, sorting and degradation	2.68157
BGI_novel_G000710	ko00970//Aminoacyl-tRNA biosynthesis;ko00670//One carbon pool by folate	Metabolism;Genetic Information Processing	Translation;Metabolism of cofactors and vitamins	-1.21465
BGI_novel_G000712	ko00670//One carbon pool by folate;ko00970//Aminoacyl-tRNA biosynthesis	Genetic Information Processing;Metabolism	Metabolism of cofactors and vitamins;Translation	5.78391
BGI_novel_G000804	ko04144//Endocytosis;ko04141//Protein processing in endoplasmic reticulum;ko03040//Spliceosome	Genetic Information Processing;Cellular Processes	Transcription;Transport and catabolism;Folding, sorting and degradation	1.31538
BGI_novel_G000883	ko00860//Porphyrin and chlorophyll metabolism;ko01100//Metabolic pathways;ko01110//Biosynthesis of secondary metabolites	Metabolism	Global and overview maps;Metabolism of cofactors and vitamins	-1.31804
BGI_novel_G000887	ko01110//Biosynthesis of secondary metabolites;ko00965//Betalain biosynthesis;ko02010//ABC transporters;ko00904//Diterpenoid biosynthesis;ko04075//Plant hormone signal transduction;ko04016//MAPK signaling pathway - plant	Environmental Information Processing;Metabolism	Metabolism of terpenoids and polyketides;Signal transduction;Membrane transport;Global and overview maps;Biosynthesis of other secondary metabolites	1.31173
BGI_novel_G000892	ko04016//MAPK signaling pathway - plant	Environmental Information Processing	Signal transduction	1.32438
BGI_novel_G000900	ko03022//Basal transcription factors	Genetic Information Processing	Transcription	7.80482
BGI_novel_G000902	ko03022//Basal transcription factors	Genetic Information Processing	Transcription	-1.5289
BGI_novel_G000904	ko03022//Basal transcription factors	Genetic Information Processing	Transcription	1.41217
BGI_novel_G000918	ko00511//Other glycan degradation	Metabolism	Glycan biosynthesis and metabolism	-2.59126
BGI_novel_G000995	ko04146//Peroxisome	Cellular Processes	Transport and catabolism	-1.91269
BGI_novel_G001005	ko01110//Biosynthesis of secondary metabolites;ko01100//Metabolic pathways;ko00860//Porphyrin and chlorophyll metabolism;ko00970//Aminoacyl-tRNA biosynthesis	Genetic Information Processing;Metabolism	Global and overview maps;Metabolism of cofactors and vitamins;Translation	-5.70932
BGI_novel_G001044	ko01100//Metabolic pathways;ko01110//Biosynthesis of secondary metabolites;ko00906//Carotenoid biosynthesis;ko02010//ABC transporters	Environmental Information Processing;Metabolism	Membrane transport;Global and overview maps;Metabolism of terpenoids and polyketides	1.39662
BGI_novel_G001051	ko04626//Plant-pathogen interaction;ko04016//MAPK signaling pathway - plant	Organismal Systems;Environmental Information Processing	Environmental adaptation;Signal transduction	1.23715
BGI_novel_G001052	ko04016//MAPK signaling pathway - plant;ko04626//Plant-pathogen interaction	Environmental Information Processing;Organismal Systems	Signal transduction;Environmental adaptation	1.0034
BGI_novel_G001065	ko00960//Tropane, piperidine and pyridine alkaloid biosynthesis;ko01110//Biosynthesis of secondary metabolites;ko01100//Metabolic pathways	Metabolism	Biosynthesis of other secondary metabolites;Global and overview maps	-3.0722
BGI_novel_G001084	ko00904//Diterpenoid biosynthesis;ko00620//Pyruvate metabolism;ko01110//Biosynthesis of secondary metabolites	Metabolism	Global and overview maps;Metabolism of terpenoids and polyketides;Carbohydrate metabolism	2.01724
BGI_novel_G001085	ko04141//Protein processing in endoplasmic reticulum;ko02010//ABC transporters	Genetic Information Processing;Environmental Information Processing	Folding, sorting and degradation;Membrane transport	1.41622
BGI_novel_G001123	ko04016//MAPK signaling pathway - plant;ko04626//Plant-pathogen interaction	Environmental Information Processing;Organismal Systems	Signal transduction;Environmental adaptation	-5.74713
BGI_novel_G001137	ko04141//Protein processing in endoplasmic reticulum;ko04626//Plant-pathogen interaction	Organismal Systems;Genetic Information Processing	Environmental adaptation;Folding, sorting and degradation	5.51608
BGI_novel_G001163	ko04626//Plant-pathogen interaction;ko04016//MAPK signaling pathway - plant	Environmental Information Processing;Organismal Systems	Signal transduction;Environmental adaptation	1.43446
BGI_novel_G001183	ko04626//Plant-pathogen interaction	Organismal Systems	Environmental adaptation	1.44514
BGI_novel_G001206	ko04016//MAPK signaling pathway - plant;ko04626//Plant-pathogen interaction	Environmental Information Processing;Organismal Systems	Signal transduction;Environmental adaptation	1.91417
BGI_novel_G001246	ko00730//Thiamine metabolism;ko00230//Purine metabolism;ko01110//Biosynthesis of secondary metabolites;ko01100//Metabolic pathways	Metabolism	Metabolism of cofactors and vitamins;Nucleotide metabolism;Global and overview maps	-5.5277
BGI_novel_G001257	ko01100//Metabolic pathways;ko04016//MAPK signaling pathway - plant;ko00520//Amino sugar and nucleotide sugar metabolism	Metabolism;Environmental Information Processing	Carbohydrate metabolism;Signal transduction;Global and overview maps	-7.20691
BGI_novel_G001275	ko04626//Plant-pathogen interaction	Organismal Systems	Environmental adaptation	1.11104
BGI_novel_G001276	ko01100//Metabolic pathways;ko00970//Aminoacyl-tRNA biosynthesis;ko01110//Biosynthesis of secondary metabolites;ko00860//Porphyrin and chlorophyll metabolism	Metabolism;Genetic Information Processing	Metabolism of cofactors and vitamins;Global and overview maps;Translation	2.00338
BGI_novel_G001283	ko04626//Plant-pathogen interaction	Organismal Systems	Environmental adaptation	-1.47527
BGI_novel_G001292	ko04016//MAPK signaling pathway - plant;ko04626//Plant-pathogen interaction	Environmental Information Processing;Organismal Systems	Signal transduction;Environmental adaptation	1.76972
BGI_novel_G001302	ko00940//Phenylpropanoid biosynthesis;ko01100//Metabolic pathways;ko01110//Biosynthesis of secondary metabolites	Metabolism	Biosynthesis of other secondary metabolites;Global and overview maps	8.33218
BGI_novel_G001340	ko03040//Spliceosome;ko04141//Protein processing in endoplasmic reticulum;ko03018//RNA degradation;ko04144//Endocytosis	Cellular Processes;Genetic Information Processing	Folding, sorting and degradation;Transport and catabolism;Transcription	1.08635
Cs1g01200	ko00780//Biotin metabolism;ko00061//Fatty acid biosynthesis;ko01100//Metabolic pathways;ko01212//Fatty acid metabolism	Metabolism	Metabolism of cofactors and vitamins;Global and overview maps;Lipid metabolism	-1.71894
Cs1g01800	ko01100//Metabolic pathways;ko00053//Ascorbate and aldarate metabolism	Metabolism	Global and overview maps;Carbohydrate metabolism	-1.7831
Cs1g01860	ko03040//Spliceosome	Genetic Information Processing	Transcription	-1.29069
Cs1g02030	ko04626//Plant-pathogen interaction	Organismal Systems	Environmental adaptation	1.37984
Cs1g02370	ko00430//Taurine and hypotaurine metabolism;ko00480//Glutathione metabolism;ko00460//Cyanoamino acid metabolism;ko00590//Arachidonic acid metabolism;ko01100//Metabolic pathways	Metabolism	Global and overview maps;Metabolism of other amino acids;Lipid metabolism	-1.18305
Cs1g03150	ko03020//RNA polymerase	Genetic Information Processing	Transcription	-5.17991
Cs1g03870	ko04016//MAPK signaling pathway - plant;ko03040//Spliceosome;ko04626//Plant-pathogen interaction	Environmental Information Processing;Genetic Information Processing;Organismal Systems	Transcription;Signal transduction;Environmental adaptation	1.90355
Cs1g03960	ko01110//Biosynthesis of secondary metabolites;ko00941//Flavonoid biosynthesis;ko01100//Metabolic pathways	Metabolism	Biosynthesis of other secondary metabolites;Global and overview maps	-1.02021
Cs1g03990	ko01100//Metabolic pathways;ko00240//Pyrimidine metabolism;ko00770//Pantothenate and CoA biosynthesis;ko00410//beta-Alanine metabolism	Metabolism	Global and overview maps;Metabolism of cofactors and vitamins;Nucleotide metabolism;Metabolism of other amino acids	-1.42953
Cs1g04000	ko04626//Plant-pathogen interaction	Organismal Systems	Environmental adaptation	1.22267
Cs1g04340	ko04075//Plant hormone signal transduction	Environmental Information Processing	Signal transduction	1.52578
Cs1g04510	ko00380//Tryptophan metabolism;ko01100//Metabolic pathways	Metabolism	Amino acid metabolism;Global and overview maps	4.6948
Cs1g04620	ko00410//beta-Alanine metabolism;ko01100//Metabolic pathways;ko00770//Pantothenate and CoA biosynthesis;ko00240//Pyrimidine metabolism	Metabolism	Global and overview maps;Nucleotide metabolism;Metabolism of cofactors and vitamins;Metabolism of other amino acids	-1.15438
Cs1g09220	ko04626//Plant-pathogen interaction	Organismal Systems	Environmental adaptation	1.2448
Cs1g09240	ko04626//Plant-pathogen interaction	Organismal Systems	Environmental adaptation	1.56122
Cs1g09680	ko04144//Endocytosis	Cellular Processes	Transport and catabolism	-2.37788
Cs1g10450	ko04016//MAPK signaling pathway - plant;ko04626//Plant-pathogen interaction	Organismal Systems;Environmental Information Processing	Signal transduction;Environmental adaptation	1.2445
Cs1g10490	ko04016//MAPK signaling pathway - plant;ko04626//Plant-pathogen interaction	Organismal Systems;Environmental Information Processing	Environmental adaptation;Signal transduction	1.19718
Cs1g10500	ko01100//Metabolic pathways;ko00905//Brassinosteroid biosynthesis;ko01110//Biosynthesis of secondary metabolites	Metabolism	Metabolism of terpenoids and polyketides;Global and overview maps	-1.17145
Cs1g10530	ko00130//Ubiquinone and other terpenoid-quinone biosynthesis;ko01110//Biosynthesis of secondary metabolites;ko01100//Metabolic pathways	Metabolism	Global and overview maps;Metabolism of cofactors and vitamins	-1.0641
Cs1g11520	ko00500//Starch and sucrose metabolism;ko00052//Galactose metabolism;ko01100//Metabolic pathways	Metabolism	Carbohydrate metabolism;Global and overview maps	2.70664
Cs1g11600	ko01100//Metabolic pathways;ko00500//Starch and sucrose metabolism;ko00052//Galactose metabolism	Metabolism	Carbohydrate metabolism;Global and overview maps	4.44944
Cs1g12480	ko03020//RNA polymerase	Genetic Information Processing	Transcription	-4.71043
Cs1g12490	ko00500//Starch and sucrose metabolism	Metabolism	Carbohydrate metabolism	-1.1419
Cs1g12560	ko04141//Protein processing in endoplasmic reticulum	Genetic Information Processing	Folding, sorting and degradation	-2.24945
Cs1g13500	ko04016//MAPK signaling pathway - plant;ko04626//Plant-pathogen interaction	Organismal Systems;Environmental Information Processing	Signal transduction;Environmental adaptation	1.19336
Cs1g13550	ko00500//Starch and sucrose metabolism;ko01100//Metabolic pathways	Metabolism	Global and overview maps;Carbohydrate metabolism	-1.70665
Cs1g13620	ko02010//ABC transporters	Environmental Information Processing	Membrane transport	-1.99036
Cs1g13690	ko02010//ABC transporters	Environmental Information Processing	Membrane transport	-1.16257
Cs1g13960	ko04075//Plant hormone signal transduction	Environmental Information Processing	Signal transduction	1.22897
Cs1g13970	ko04075//Plant hormone signal transduction	Environmental Information Processing	Signal transduction	1.72833
Cs1g14210	ko04016//MAPK signaling pathway - plant;ko04626//Plant-pathogen interaction	Environmental Information Processing;Organismal Systems	Environmental adaptation;Signal transduction	1.18705
Cs1g14270	ko00196//Photosynthesis - antenna proteins	Metabolism	Energy metabolism	-1.00648
Cs1g14960	ko00750//Vitamin B6 metabolism	Metabolism	Metabolism of cofactors and vitamins	-5.29613
Cs1g15010	ko00940//Phenylpropanoid biosynthesis;ko01100//Metabolic pathways;ko01110//Biosynthesis of secondary metabolites	Metabolism	Global and overview maps;Biosynthesis of other secondary metabolites	-1.72048
Cs1g15090	ko04122//Sulfur relay system	Genetic Information Processing	Folding, sorting and degradation	2.57497
Cs1g16550	ko01100//Metabolic pathways;ko00040//Pentose and glucuronate interconversions	Metabolism	Global and overview maps;Carbohydrate metabolism	-1.01511
Cs1g16720	ko00460//Cyanoamino acid metabolism;ko00500//Starch and sucrose metabolism;ko01100//Metabolic pathways;ko00561//Glycerolipid metabolism;ko01110//Biosynthesis of secondary metabolites;ko00511//Other glycan degradation;ko00940//Phenylpropanoid biosynthesis	Metabolism	Glycan biosynthesis and metabolism;Biosynthesis of other secondary metabolites;Metabolism of other amino acids;Global and overview maps;Carbohydrate metabolism;Lipid metabolism	1.24702
Cs1g17210	ko04075//Plant hormone signal transduction	Environmental Information Processing	Signal transduction	-1.51446
Cs1g18220	ko01100//Metabolic pathways;ko00052//Galactose metabolism;ko00500//Starch and sucrose metabolism	Metabolism	Carbohydrate metabolism;Global and overview maps	-1.09325
Cs1g18360	ko01100//Metabolic pathways;ko01110//Biosynthesis of secondary metabolites;ko00905//Brassinosteroid biosynthesis	Metabolism	Global and overview maps;Metabolism of terpenoids and polyketides	1.00964
Cs1g19280	ko01110//Biosynthesis of secondary metabolites;ko01100//Metabolic pathways;ko00941//Flavonoid biosynthesis	Metabolism	Biosynthesis of other secondary metabolites;Global and overview maps	-1.75569
Cs1g19830	ko01100//Metabolic pathways;ko01110//Biosynthesis of secondary metabolites;ko01230//Biosynthesis of amino acids;ko00400//Phenylalanine, tyrosine and tryptophan biosynthesis	Metabolism	Amino acid metabolism;Global and overview maps	-1.17583
Cs1g19860	ko02010//ABC transporters	Environmental Information Processing	Membrane transport	-1.0811
Cs1g20230	ko01100//Metabolic pathways;ko01110//Biosynthesis of secondary metabolites;ko00940//Phenylpropanoid biosynthesis	Metabolism	Biosynthesis of other secondary metabolites;Global and overview maps	-1.15788
Cs1g20290	ko01100//Metabolic pathways;ko00940//Phenylpropanoid biosynthesis;ko00010//Glycolysis / Gluconeogenesis;ko01110//Biosynthesis of secondary metabolites	Metabolism	Global and overview maps;Biosynthesis of other secondary metabolites;Carbohydrate metabolism	-4.40231
Cs1g20300	ko01110//Biosynthesis of secondary metabolites;ko00040//Pentose and glucuronate interconversions;ko01100//Metabolic pathways;ko00010//Glycolysis / Gluconeogenesis;ko00520//Amino sugar and nucleotide sugar metabolism	Metabolism	Global and overview maps;Carbohydrate metabolism	-4.42953
Cs1g20330	ko01100//Metabolic pathways;ko01110//Biosynthesis of secondary metabolites;ko00010//Glycolysis / Gluconeogenesis;ko00520//Amino sugar and nucleotide sugar metabolism;ko00940//Phenylpropanoid biosynthesis	Metabolism	Carbohydrate metabolism;Biosynthesis of other secondary metabolites;Global and overview maps	-6.13927
Cs1g21300	ko04016//MAPK signaling pathway - plant;ko04626//Plant-pathogen interaction	Environmental Information Processing;Organismal Systems	Environmental adaptation;Signal transduction	1.44944
Cs1g23110	ko04712//Circadian rhythm - plant	Organismal Systems	Environmental adaptation	1.21708
Cs1g23170	ko00460//Cyanoamino acid metabolism;ko01110//Biosynthesis of secondary metabolites	Metabolism	Metabolism of other amino acids;Global and overview maps	-5.75091
Cs1g23200	ko00460//Cyanoamino acid metabolism;ko01110//Biosynthesis of secondary metabolites	Metabolism	Metabolism of other amino acids;Global and overview maps	-1.54362
Cs1g23250	ko01110//Biosynthesis of secondary metabolites;ko00940//Phenylpropanoid biosynthesis;ko00500//Starch and sucrose metabolism;ko00460//Cyanoamino acid metabolism;ko00511//Other glycan degradation;ko00561//Glycerolipid metabolism;ko01100//Metabolic pathways	Metabolism	Metabolism of other amino acids;Global and overview maps;Lipid metabolism;Glycan biosynthesis and metabolism;Biosynthesis of other secondary metabolites;Carbohydrate metabolism	-3.40231
Cs1g23630	ko01212//Fatty acid metabolism;ko01100//Metabolic pathways;ko00062//Fatty acid elongation;ko01040//Biosynthesis of unsaturated fatty acids;ko01110//Biosynthesis of secondary metabolites	Metabolism	Global and overview maps;Lipid metabolism	1.01864
Cs1g24010	ko00905//Brassinosteroid biosynthesis;ko01110//Biosynthesis of secondary metabolites;ko01100//Metabolic pathways	Metabolism	Metabolism of terpenoids and polyketides;Global and overview maps	1.31829
Cs1g25030	ko04712//Circadian rhythm - plant	Organismal Systems	Environmental adaptation	1.24635
Cs1g25280	ko01100//Metabolic pathways;ko00941//Flavonoid biosynthesis;ko01110//Biosynthesis of secondary metabolites	Metabolism	Biosynthesis of other secondary metabolites;Global and overview maps	-1.59127
Cs1g25730	ko00480//Glutathione metabolism;ko00053//Ascorbate and aldarate metabolism	Metabolism	Carbohydrate metabolism;Metabolism of other amino acids	-1.03935
Cs1g26330	ko04016//MAPK signaling pathway - plant;ko01100//Metabolic pathways;ko00520//Amino sugar and nucleotide sugar metabolism	Environmental Information Processing;Metabolism	Signal transduction;Carbohydrate metabolism;Global and overview maps	-1.44133
Cs1g26800	ko03040//Spliceosome	Genetic Information Processing	Transcription	1.39337
Cs2g01090	ko01100//Metabolic pathways;ko00052//Galactose metabolism;ko00500//Starch and sucrose metabolism	Metabolism	Carbohydrate metabolism;Global and overview maps	1.35258
Cs2g01150	ko01100//Metabolic pathways;ko00500//Starch and sucrose metabolism;ko00052//Galactose metabolism	Metabolism	Carbohydrate metabolism;Global and overview maps	1.64402
Cs2g01350	ko00500//Starch and sucrose metabolism	Metabolism	Carbohydrate metabolism	-5.85347
Cs2g01910	ko00909//Sesquiterpenoid and triterpenoid biosynthesis;ko01100//Metabolic pathways;ko01110//Biosynthesis of secondary metabolites	Metabolism	Metabolism of terpenoids and polyketides;Global and overview maps	-1.41879
Cs2g02620	ko03008//Ribosome biogenesis in eukaryotes;ko03018//RNA degradation	Genetic Information Processing	Translation;Folding, sorting and degradation	-1.39916
Cs2g03340	ko00500//Starch and sucrose metabolism	Metabolism	Carbohydrate metabolism	-1.19441
Cs2g03760	ko00500//Starch and sucrose metabolism	Metabolism	Carbohydrate metabolism	2.18593
Cs2g03840	ko03040//Spliceosome;ko04016//MAPK signaling pathway - plant;ko04626//Plant-pathogen interaction	Environmental Information Processing;Organismal Systems;Genetic Information Processing	Transcription;Signal transduction;Environmental adaptation	-2.21162
Cs2g04220	ko01100//Metabolic pathways;ko00280//Valine, leucine and isoleucine degradation;ko00561//Glycerolipid metabolism;ko00460//Cyanoamino acid metabolism;ko00500//Starch and sucrose metabolism;ko00940//Phenylpropanoid biosynthesis;ko01110//Biosynthesis of secondary metabolites	Metabolism	Amino acid metabolism;Carbohydrate metabolism;Biosynthesis of other secondary metabolites;Metabolism of other amino acids;Global and overview maps;Lipid metabolism	-2.59495
Cs2g05030	ko00511//Other glycan degradation	Metabolism	Glycan biosynthesis and metabolism	-2.59032
Cs2g05260	ko00561//Glycerolipid metabolism;ko00511//Other glycan degradation;ko00500//Starch and sucrose metabolism;ko00940//Phenylpropanoid biosynthesis;ko00460//Cyanoamino acid metabolism;ko01100//Metabolic pathways;ko01110//Biosynthesis of secondary metabolites	Metabolism	Lipid metabolism;Metabolism of other amino acids;Carbohydrate metabolism;Global and overview maps;Glycan biosynthesis and metabolism;Biosynthesis of other secondary metabolites	-2.27302
Cs2g06200	ko00230//Purine metabolism;ko01100//Metabolic pathways	Metabolism	Nucleotide metabolism;Global and overview maps	2.52367
Cs2g06700	ko00604//Glycosphingolipid biosynthesis - ganglio series;ko01100//Metabolic pathways;ko00052//Galactose metabolism;ko00511//Other glycan degradation;ko00600//Sphingolipid metabolism;ko00531//Glycosaminoglycan degradation	Metabolism	Glycan biosynthesis and metabolism;Carbohydrate metabolism;Lipid metabolism;Global and overview maps	-2.06061
Cs2g07240	ko01100//Metabolic pathways;ko00909//Sesquiterpenoid and triterpenoid biosynthesis	Metabolism	Global and overview maps;Metabolism of terpenoids and polyketides	-1.27013
Cs2g07550	ko01110//Biosynthesis of secondary metabolites;ko00904//Diterpenoid biosynthesis	Metabolism	Global and overview maps;Metabolism of terpenoids and polyketides	-1.74515
Cs2g07770	ko00380//Tryptophan metabolism;ko01110//Biosynthesis of secondary metabolites;ko00232//Caffeine metabolism;ko00591//Linoleic acid metabolism;ko01100//Metabolic pathways	Metabolism	Amino acid metabolism;Global and overview maps;Biosynthesis of other secondary metabolites;Lipid metabolism	-2.44295
Cs2g08750	ko04016//MAPK signaling pathway - plant;ko04626//Plant-pathogen interaction	Organismal Systems;Environmental Information Processing	Environmental adaptation;Signal transduction	1.07798
Cs2g10090	ko01100//Metabolic pathways;ko00380//Tryptophan metabolism	Metabolism	Amino acid metabolism;Global and overview maps	-2.2901
Cs2g10110	ko00940//Phenylpropanoid biosynthesis;ko01100//Metabolic pathways;ko01110//Biosynthesis of secondary metabolites	Metabolism	Biosynthesis of other secondary metabolites;Global and overview maps	-1.43036
Cs2g10160	ko00940//Phenylpropanoid biosynthesis;ko01110//Biosynthesis of secondary metabolites;ko01100//Metabolic pathways	Metabolism	Global and overview maps;Biosynthesis of other secondary metabolites	-1.46897
Cs2g10320	ko03018//RNA degradation;ko04144//Endocytosis;ko03013//RNA transport;ko03015//mRNA surveillance pathway	Genetic Information Processing;Cellular Processes	Translation;Transport and catabolism;Folding, sorting and degradation	1.0448
Cs2g12080	ko00240//Pyrimidine metabolism;ko01100//Metabolic pathways	Metabolism	Nucleotide metabolism;Global and overview maps	-1.07379
Cs2g12760	ko03018//RNA degradation;ko03013//RNA transport;ko03015//mRNA surveillance pathway;ko03010//Ribosome	Genetic Information Processing	Folding, sorting and degradation;Translation	5.28279
Cs2g12770	ko01230//Biosynthesis of amino acids;ko00261//Monobactam biosynthesis;ko00300//Lysine biosynthesis;ko03010//Ribosome;ko01110//Biosynthesis of secondary metabolites;ko01100//Metabolic pathways;ko00260//Glycine, serine and threonine metabolism;ko00270//Cysteine and methionine metabolism	Metabolism;Genetic Information Processing	Global and overview maps;Biosynthesis of other secondary metabolites;Amino acid metabolism;Translation	2.15144
Cs2g14010	ko00261//Monobactam biosynthesis;ko00500//Starch and sucrose metabolism;ko01230//Biosynthesis of amino acids;ko01110//Biosynthesis of secondary metabolites;ko03010//Ribosome;ko00260//Glycine, serine and threonine metabolism;ko00940//Phenylpropanoid biosynthesis;ko01100//Metabolic pathways;ko00270//Cysteine and methionine metabolism;ko00300//Lysine biosynthesis;ko00460//Cyanoamino acid metabolism	Genetic Information Processing;Metabolism	Metabolism of other amino acids;Global and overview maps;Carbohydrate metabolism;Translation;Amino acid metabolism;Biosynthesis of other secondary metabolites	-5.08979
Cs2g14050	ko01110//Biosynthesis of secondary metabolites;ko00130//Ubiquinone and other terpenoid-quinone biosynthesis;ko01100//Metabolic pathways	Metabolism	Metabolism of cofactors and vitamins;Global and overview maps	-3.33192
Cs2g14523	ko00511//Other glycan degradation	Metabolism	Glycan biosynthesis and metabolism	-1.99893
Cs2g14720	ko00941//Flavonoid biosynthesis;ko01110//Biosynthesis of secondary metabolites;ko01100//Metabolic pathways;ko04712//Circadian rhythm - plant	Organismal Systems;Metabolism	Environmental adaptation;Biosynthesis of other secondary metabolites;Global and overview maps	-3.28841
Cs2g16120	ko00945//Stilbenoid, diarylheptanoid and gingerol biosynthesis	Metabolism	Biosynthesis of other secondary metabolites	-1.10455
Cs2g16840	ko01212//Fatty acid metabolism;ko00061//Fatty acid biosynthesis;ko01100//Metabolic pathways	Metabolism	Global and overview maps;Lipid metabolism	2.12994
Cs2g17080	ko00040//Pentose and glucuronate interconversions;ko01100//Metabolic pathways	Metabolism	Global and overview maps;Carbohydrate metabolism	-1.03953
Cs2g18880	ko03008//Ribosome biogenesis in eukaryotes;ko03018//RNA degradation	Genetic Information Processing	Translation;Folding, sorting and degradation	-4.86719
Cs2g18910	ko03008//Ribosome biogenesis in eukaryotes;ko03018//RNA degradation	Genetic Information Processing	Translation;Folding, sorting and degradation	1.30621
Cs2g20140	ko03022//Basal transcription factors	Genetic Information Processing	Transcription	-2.85368
Cs2g20230	ko03040//Spliceosome	Genetic Information Processing	Transcription	-1.08552
Cs2g21000	ko01110//Biosynthesis of secondary metabolites;ko00592//alpha-Linolenic acid metabolism	Metabolism	Lipid metabolism;Global and overview maps	1.04844
Cs2g21340	ko04136//Autophagy - other	Cellular Processes	Transport and catabolism	1.60257
Cs2g23350	ko00073//Cutin, suberine and wax biosynthesis	Metabolism	Lipid metabolism	-1.12667
Cs2g23850	ko01230//Biosynthesis of amino acids;ko01110//Biosynthesis of secondary metabolites;ko00360//Phenylalanine metabolism;ko01100//Metabolic pathways;ko00350//Tyrosine metabolism;ko00400//Phenylalanine, tyrosine and tryptophan biosynthesis;ko00270//Cysteine and methionine metabolism;ko00130//Ubiquinone and other terpenoid-quinone biosynthesis;ko00960//Tropane, piperidine and pyridine alkaloid biosynt…	Metabolism	Amino acid metabolism;Metabolism of cofactors and vitamins;Global and overview maps;Biosynthesis of other secondary metabolites	1.24527
Cs2g25720	ko00073//Cutin, suberine and wax biosynthesis	Metabolism	Lipid metabolism	-5.57477
Cs2g26430	ko00270//Cysteine and methionine metabolism;ko01100//Metabolic pathways	Metabolism	Amino acid metabolism;Global and overview maps	-1.30738
Cs2g27790	ko04145//Phagosome	Cellular Processes	Transport and catabolism	1.06366
Cs2g27810	ko04145//Phagosome	Cellular Processes	Transport and catabolism	1.25453
Cs2g27820	ko04145//Phagosome	Cellular Processes	Transport and catabolism	1.71732
Cs2g27860	ko04145//Phagosome	Cellular Processes	Transport and catabolism	1.18338
Cs2g28000	ko01100//Metabolic pathways;ko01110//Biosynthesis of secondary metabolites;ko00940//Phenylpropanoid biosynthesis	Metabolism	Biosynthesis of other secondary metabolites;Global and overview maps	-1.42339
Cs2g28310	ko00592//alpha-Linolenic acid metabolism;ko01110//Biosynthesis of secondary metabolites	Metabolism	Global and overview maps;Lipid metabolism	1.0177
Cs2g28910	ko04141//Protein processing in endoplasmic reticulum	Genetic Information Processing	Folding, sorting and degradation	-1.23331
Cs2g29430	ko04146//Peroxisome;ko00072//Synthesis and degradation of ketone bodies;ko01100//Metabolic pathways;ko00280//Valine, leucine and isoleucine degradation;ko00650//Butanoate metabolism	Metabolism;Cellular Processes	Global and overview maps;Amino acid metabolism;Lipid metabolism;Carbohydrate metabolism;Transport and catabolism	1.10896
Cs2g29940	ko00531//Glycosaminoglycan degradation;ko00052//Galactose metabolism;ko01100//Metabolic pathways;ko00600//Sphingolipid metabolism;ko00604//Glycosphingolipid biosynthesis - ganglio series;ko00511//Other glycan degradation	Metabolism	Glycan biosynthesis and metabolism;Lipid metabolism;Global and overview maps;Carbohydrate metabolism	1.11777
Cs2g30460	ko00940//Phenylpropanoid biosynthesis;ko01100//Metabolic pathways;ko01110//Biosynthesis of secondary metabolites	Metabolism	Biosynthesis of other secondary metabolites;Global and overview maps	-1.46859
Cs2g30570	ko00941//Flavonoid biosynthesis;ko00945//Stilbenoid, diarylheptanoid and gingerol biosynthesis;ko01100//Metabolic pathways;ko00940//Phenylpropanoid biosynthesis;ko01110//Biosynthesis of secondary metabolites	Metabolism	Global and overview maps;Biosynthesis of other secondary metabolites	-1.22411
Cs2g30660	ko02010//ABC transporters	Environmental Information Processing	Membrane transport	-1.29378
Cs2g31040	ko00563//Glycosylphosphatidylinositol (GPI)-anchor biosynthesis;ko01100//Metabolic pathways	Metabolism	Global and overview maps;Glycan biosynthesis and metabolism	-1.54476
Cs3g02020	ko04075//Plant hormone signal transduction	Environmental Information Processing	Signal transduction	-1.65532
Cs3g03490	ko01100//Metabolic pathways;ko00270//Cysteine and methionine metabolism	Metabolism	Amino acid metabolism;Global and overview maps	-1.01374
Cs3g03590	ko01100//Metabolic pathways;ko00940//Phenylpropanoid biosynthesis;ko01110//Biosynthesis of secondary metabolites	Metabolism	Biosynthesis of other secondary metabolites;Global and overview maps	-2.1905
Cs3g03620	ko00260//Glycine, serine and threonine metabolism;ko01110//Biosynthesis of secondary metabolites;ko00400//Phenylalanine, tyrosine and tryptophan biosynthesis;ko01100//Metabolic pathways;ko01230//Biosynthesis of amino acids	Metabolism	Global and overview maps;Amino acid metabolism	-2.42503
Cs3g03630	ko01110//Biosynthesis of secondary metabolites;ko00900//Terpenoid backbone biosynthesis;ko01100//Metabolic pathways	Metabolism	Metabolism of terpenoids and polyketides;Global and overview maps	-3.49498
Cs3g03640	ko01100//Metabolic pathways;ko01110//Biosynthesis of secondary metabolites;ko00900//Terpenoid backbone biosynthesis	Metabolism	Global and overview maps;Metabolism of terpenoids and polyketides	-3.21321
Cs3g03680	ko00195//Photosynthesis	Metabolism	Energy metabolism	-1.1983
Cs3g03970	ko01110//Biosynthesis of secondary metabolites;ko00945//Stilbenoid, diarylheptanoid and gingerol biosynthesis;ko01100//Metabolic pathways;ko00940//Phenylpropanoid biosynthesis;ko00941//Flavonoid biosynthesis	Metabolism	Global and overview maps;Biosynthesis of other secondary metabolites	-2.66946
Cs3g07840	ko01110//Biosynthesis of secondary metabolites;ko00270//Cysteine and methionine metabolism;ko00940//Phenylpropanoid biosynthesis;ko01100//Metabolic pathways	Metabolism	Amino acid metabolism;Global and overview maps;Biosynthesis of other secondary metabolites	-5.21005
Cs3g07920	ko01100//Metabolic pathways;ko01110//Biosynthesis of secondary metabolites;ko00902//Monoterpenoid biosynthesis;ko00900//Terpenoid backbone biosynthesis	Metabolism	Metabolism of terpenoids and polyketides;Global and overview maps	-1.36937
Cs3g08050	ko03018//RNA degradation;ko04626//Plant-pathogen interaction	Organismal Systems;Genetic Information Processing	Environmental adaptation;Folding, sorting and degradation	2.10116
Cs3g08290	ko00999//Biosynthesis of secondary metabolites - unclassified;ko01110//Biosynthesis of secondary metabolites	Metabolism	Global and overview maps;Biosynthesis of other secondary metabolites	-1.01532
Cs3g09570	ko04016//MAPK signaling pathway - plant;ko04626//Plant-pathogen interaction	Organismal Systems;Environmental Information Processing	Environmental adaptation;Signal transduction	1.57582
Cs3g10010	ko04016//MAPK signaling pathway - plant;ko04626//Plant-pathogen interaction	Organismal Systems;Environmental Information Processing	Environmental adaptation;Signal transduction	1.26335
Cs3g10090	ko04626//Plant-pathogen interaction;ko04016//MAPK signaling pathway - plant	Organismal Systems;Environmental Information Processing	Environmental adaptation;Signal transduction	1.45215
Cs3g10110	ko04626//Plant-pathogen interaction;ko04016//MAPK signaling pathway - plant	Organismal Systems;Environmental Information Processing	Environmental adaptation;Signal transduction	1.66185
Cs3g10140	ko04626//Plant-pathogen interaction;ko04016//MAPK signaling pathway - plant	Environmental Information Processing;Organismal Systems	Environmental adaptation;Signal transduction	1.34555
Cs3g10190	ko03420//Nucleotide excision repair;ko03430//Mismatch repair;ko03030//DNA replication;ko03440//Homologous recombination	Genetic Information Processing	Replication and repair	1.04365
Cs3g10720	ko04626//Plant-pathogen interaction	Organismal Systems	Environmental adaptation	-1.70187
Cs3g11170	ko01110//Biosynthesis of secondary metabolites;ko01100//Metabolic pathways;ko00906//Carotenoid biosynthesis	Metabolism	Global and overview maps;Metabolism of terpenoids and polyketides	-1.8443
Cs3g12220	ko00040//Pentose and glucuronate interconversions;ko00052//Galactose metabolism;ko00053//Ascorbate and aldarate metabolism;ko00520//Amino sugar and nucleotide sugar metabolism;ko01100//Metabolic pathways;ko03013//RNA transport	Genetic Information Processing;Metabolism	Global and overview maps;Translation;Carbohydrate metabolism	-1.79281
Cs3g12320	ko04626//Plant-pathogen interaction	Organismal Systems	Environmental adaptation	-1.37023
Cs3g12550	ko00240//Pyrimidine metabolism;ko00230//Purine metabolism	Metabolism	Nucleotide metabolism	2.31194
Cs3g15690	ko01100//Metabolic pathways;ko00563//Glycosylphosphatidylinositol (GPI)-anchor biosynthesis	Metabolism	Glycan biosynthesis and metabolism;Global and overview maps	-1.35576
Cs3g16440	ko00270//Cysteine and methionine metabolism;ko00770//Pantothenate and CoA biosynthesis;ko01100//Metabolic pathways;ko01210//2-Oxocarboxylic acid metabolism;ko01230//Biosynthesis of amino acids;ko01110//Biosynthesis of secondary metabolites;ko00290//Valine, leucine and isoleucine biosynthesis;ko00280//Valine, leucine and isoleucine degradation	Metabolism	Global and overview maps;Metabolism of cofactors and vitamins;Amino acid metabolism	-1.13966
Cs3g17910	ko00053//Ascorbate and aldarate metabolism;ko00480//Glutathione metabolism	Metabolism	Carbohydrate metabolism;Metabolism of other amino acids	-1.01421
Cs3g18090	ko00460//Cyanoamino acid metabolism;ko00908//Zeatin biosynthesis;ko01110//Biosynthesis of secondary metabolites	Metabolism	Global and overview maps;Metabolism of terpenoids and polyketides;Metabolism of other amino acids	-1.05295
Cs3g19620	ko00511//Other glycan degradation	Metabolism	Glycan biosynthesis and metabolism	-2.26572
Cs3g20300	ko04626//Plant-pathogen interaction	Organismal Systems	Environmental adaptation	1.04147
Cs3g22910	ko01100//Metabolic pathways;ko00965//Betalain biosynthesis;ko00350//Tyrosine metabolism;ko00380//Tryptophan metabolism;ko00360//Phenylalanine metabolism;ko01110//Biosynthesis of secondary metabolites;ko00901//Indole alkaloid biosynthesis;ko00950//Isoquinoline alkaloid biosynthesis	Metabolism	Biosynthesis of other secondary metabolites;Amino acid metabolism;Global and overview maps	-1.47669
Cs3g24560	ko00905//Brassinosteroid biosynthesis	Metabolism	Metabolism of terpenoids and polyketides	1.17822
Cs3g24810	ko03018//RNA degradation	Genetic Information Processing	Folding, sorting and degradation	-1.47723
Cs3g26100	ko01100//Metabolic pathways;ko00563//Glycosylphosphatidylinositol (GPI)-anchor biosynthesis	Metabolism	Glycan biosynthesis and metabolism;Global and overview maps	1.30278
Cs3g26820	ko01100//Metabolic pathways;ko00500//Starch and sucrose metabolism	Metabolism	Carbohydrate metabolism;Global and overview maps	1.16654
Cs3g27170	ko00941//Flavonoid biosynthesis;ko01100//Metabolic pathways;ko01110//Biosynthesis of secondary metabolites;ko00940//Phenylpropanoid biosynthesis;ko00945//Stilbenoid, diarylheptanoid and gingerol biosynthesis	Metabolism	Biosynthesis of other secondary metabolites;Global and overview maps	-3.6188
Cs4g01540	ko03015//mRNA surveillance pathway	Genetic Information Processing	Translation	-4.64458
Cs4g01910	ko01100//Metabolic pathways;ko00945//Stilbenoid, diarylheptanoid and gingerol biosynthesis;ko00941//Flavonoid biosynthesis;ko00940//Phenylpropanoid biosynthesis;ko01110//Biosynthesis of secondary metabolites	Metabolism	Global and overview maps;Biosynthesis of other secondary metabolites	2.0245
Cs4g02580	ko00073//Cutin, suberine and wax biosynthesis;ko01110//Biosynthesis of secondary metabolites	Metabolism	Global and overview maps;Lipid metabolism	2.81428
Cs4g03210	ko04075//Plant hormone signal transduction	Environmental Information Processing	Signal transduction	-2.81734
Cs4g05190	ko00941//Flavonoid biosynthesis;ko01100//Metabolic pathways;ko02010//ABC transporters;ko01110//Biosynthesis of secondary metabolites	Environmental Information Processing;Metabolism	Global and overview maps;Membrane transport;Biosynthesis of other secondary metabolites	-2.07847
Cs4g05470	ko00073//Cutin, suberine and wax biosynthesis;ko03040//Spliceosome;ko01100//Metabolic pathways	Metabolism;Genetic Information Processing	Global and overview maps;Lipid metabolism;Transcription	-2.51249
Cs4g06230	ko04016//MAPK signaling pathway - plant	Environmental Information Processing	Signal transduction	1.38882
Cs4g06600	ko00500//Starch and sucrose metabolism	Metabolism	Carbohydrate metabolism	-1.15054
Cs4g08380	ko01110//Biosynthesis of secondary metabolites;ko00270//Cysteine and methionine metabolism;ko00710//Carbon fixation in photosynthetic organisms;ko01200//Carbon metabolism;ko00020//Citrate cycle (TCA cycle);ko00620//Pyruvate metabolism;ko00630//Glyoxylate and dicarboxylate metabolism;ko01100//Metabolic pathways	Metabolism	Carbohydrate metabolism;Energy metabolism;Global and overview maps;Amino acid metabolism	-1.24445
Cs4g08550	ko00500//Starch and sucrose metabolism	Metabolism	Carbohydrate metabolism	-2.00999
Cs4g10050	ko04141//Protein processing in endoplasmic reticulum	Genetic Information Processing	Folding, sorting and degradation	-1.00999
Cs4g10160	ko01100//Metabolic pathways;ko00130//Ubiquinone and other terpenoid-quinone biosynthesis;ko01110//Biosynthesis of secondary metabolites	Metabolism	Metabolism of cofactors and vitamins;Global and overview maps	-2.11119
Cs4g10640	ko04626//Plant-pathogen interaction;ko04016//MAPK signaling pathway - plant	Environmental Information Processing;Organismal Systems	Signal transduction;Environmental adaptation	1.2055
Cs4g11020	ko00240//Pyrimidine metabolism;ko01100//Metabolic pathways	Metabolism	Global and overview maps;Nucleotide metabolism	-4.55719
Cs4g11180	ko00904//Diterpenoid biosynthesis;ko01110//Biosynthesis of secondary metabolites	Metabolism	Metabolism of terpenoids and polyketides;Global and overview maps	-7.54915
Cs4g11890	ko04075//Plant hormone signal transduction	Environmental Information Processing	Signal transduction	1.5107
Cs4g12120	ko00909//Sesquiterpenoid and triterpenoid biosynthesis	Metabolism	Metabolism of terpenoids and polyketides	-1.63164
Cs4g12500	ko03013//RNA transport;ko03018//RNA degradation;ko03015//mRNA surveillance pathway;ko04120//Ubiquitin mediated proteolysis;ko04141//Protein processing in endoplasmic reticulum	Genetic Information Processing	Translation;Folding, sorting and degradation	-2.77445
Cs4g14510	ko04712//Circadian rhythm - plant;ko04016//MAPK signaling pathway - plant;ko04075//Plant hormone signal transduction	Organismal Systems;Environmental Information Processing	Environmental adaptation;Signal transduction	-1.8447
Cs4g14760	ko03013//RNA transport	Genetic Information Processing	Translation	2.65015
Cs4g15810	ko01100//Metabolic pathways;ko00380//Tryptophan metabolism	Metabolism	Global and overview maps;Amino acid metabolism	-1.29756
Cs4g16220	ko04075//Plant hormone signal transduction	Environmental Information Processing	Signal transduction	1.79737
Cs4g17540	ko01100//Metabolic pathways;ko00760//Nicotinate and nicotinamide metabolism;ko04146//Peroxisome	Metabolism;Cellular Processes	Transport and catabolism;Global and overview maps;Metabolism of cofactors and vitamins	1.18353
Cs4g17860	ko01100//Metabolic pathways;ko01110//Biosynthesis of secondary metabolites;ko00940//Phenylpropanoid biosynthesis	Metabolism	Biosynthesis of other secondary metabolites;Global and overview maps	1.4794
Cs4g18120	ko03020//RNA polymerase	Genetic Information Processing	Transcription	-1.3171
Cs4g18240	ko04075//Plant hormone signal transduction	Environmental Information Processing	Signal transduction	1.11162
Cs4g19970	ko00380//Tryptophan metabolism;ko01100//Metabolic pathways	Metabolism	Amino acid metabolism;Global and overview maps	4.6948
Cs4g20310	ko00062//Fatty acid elongation	Metabolism	Lipid metabolism	5.78599
Cs5g01990	ko01100//Metabolic pathways;ko00780//Biotin metabolism;ko00061//Fatty acid biosynthesis;ko01212//Fatty acid metabolism	Metabolism	Global and overview maps;Lipid metabolism;Metabolism of cofactors and vitamins	-1.84649
Cs5g03010	ko04626//Plant-pathogen interaction;ko04016//MAPK signaling pathway - plant	Organismal Systems;Environmental Information Processing	Signal transduction;Environmental adaptation	-4.17991
Cs5g03060	ko04016//MAPK signaling pathway - plant;ko01110//Biosynthesis of secondary metabolites;ko00270//Cysteine and methionine metabolism;ko01100//Metabolic pathways	Environmental Information Processing;Metabolism	Amino acid metabolism;Signal transduction;Global and overview maps	-1.18305
Cs5g03200	ko00906//Carotenoid biosynthesis;ko01100//Metabolic pathways;ko01110//Biosynthesis of secondary metabolites	Metabolism	Metabolism of terpenoids and polyketides;Global and overview maps	3.15994
Cs5g03800	ko04016//MAPK signaling pathway - plant	Environmental Information Processing	Signal transduction	1.12673
Cs5g04230	ko04141//Protein processing in endoplasmic reticulum	Genetic Information Processing	Folding, sorting and degradation	-1.19359
Cs5g04980	ko00563//Glycosylphosphatidylinositol (GPI)-anchor biosynthesis;ko01100//Metabolic pathways	Metabolism	Global and overview maps;Glycan biosynthesis and metabolism	-2.21944
Cs5g06350	ko00590//Arachidonic acid metabolism;ko00591//Linoleic acid metabolism;ko01100//Metabolic pathways	Metabolism	Lipid metabolism;Global and overview maps	-1.3885
Cs5g07550	ko00500//Starch and sucrose metabolism	Metabolism	Carbohydrate metabolism	-1.11298
Cs5g08070	ko01100//Metabolic pathways;ko00905//Brassinosteroid biosynthesis;ko01110//Biosynthesis of secondary metabolites	Metabolism	Metabolism of terpenoids and polyketides;Global and overview maps	-3.30277
Cs5g08200	ko00905//Brassinosteroid biosynthesis;ko01110//Biosynthesis of secondary metabolites;ko01100//Metabolic pathways	Metabolism	Global and overview maps;Metabolism of terpenoids and polyketides	-1.22648
Cs5g08870	ko02010//ABC transporters	Environmental Information Processing	Membrane transport	-5.00999
Cs5g09360	ko01100//Metabolic pathways;ko00040//Pentose and glucuronate interconversions	Metabolism	Global and overview maps;Carbohydrate metabolism	-1.11835
Cs5g09460	ko01100//Metabolic pathways	Metabolism	Global and overview maps	2.15994
Cs5g10160	ko01100//Metabolic pathways;ko00260//Glycine, serine and threonine metabolism	Metabolism	Global and overview maps;Amino acid metabolism	1.23193
Cs5g10530	ko00520//Amino sugar and nucleotide sugar metabolism;ko01100//Metabolic pathways;ko00052//Galactose metabolism	Metabolism	Carbohydrate metabolism;Global and overview maps	-1.35259
Cs5g10750	ko00940//Phenylpropanoid biosynthesis;ko00460//Cyanoamino acid metabolism;ko01110//Biosynthesis of secondary metabolites;ko04144//Endocytosis;ko00561//Glycerolipid metabolism;ko01100//Metabolic pathways;ko00500//Starch and sucrose metabolism	Metabolism;Cellular Processes	Metabolism of other amino acids;Global and overview maps;Biosynthesis of other secondary metabolites;Carbohydrate metabolism;Lipid metabolism;Transport and catabolism	-6.25792
Cs5g11330	ko01100//Metabolic pathways;ko00240//Pyrimidine metabolism	Metabolism	Nucleotide metabolism;Global and overview maps	-2.23238
Cs5g11380	ko04712//Circadian rhythm - plant;ko04075//Plant hormone signal transduction	Environmental Information Processing;Organismal Systems	Environmental adaptation;Signal transduction	1.55744
Cs5g11620	ko00600//Sphingolipid metabolism;ko00565//Ether lipid metabolism;ko01100//Metabolic pathways	Metabolism	Global and overview maps;Lipid metabolism	-1.06745
Cs5g11630	ko00565//Ether lipid metabolism;ko01100//Metabolic pathways;ko00600//Sphingolipid metabolism;ko00460//Cyanoamino acid metabolism	Metabolism	Lipid metabolism;Metabolism of other amino acids;Global and overview maps	-2.78258
Cs5g11730	ko00944//Flavone and flavonol biosynthesis;ko01100//Metabolic pathways;ko00941//Flavonoid biosynthesis;ko01110//Biosynthesis of secondary metabolites	Metabolism	Biosynthesis of other secondary metabolites;Global and overview maps	-1.60594
Cs5g12660	ko04626//Plant-pathogen interaction;ko04016//MAPK signaling pathway - plant	Organismal Systems;Environmental Information Processing	Environmental adaptation;Signal transduction	-5.09745
Cs5g13130	ko01110//Biosynthesis of secondary metabolites;ko00941//Flavonoid biosynthesis;ko01100//Metabolic pathways;ko02010//ABC transporters	Environmental Information Processing;Metabolism	Biosynthesis of other secondary metabolites;Global and overview maps;Membrane transport	-2.0818
Cs5g13560	ko01100//Metabolic pathways;ko00940//Phenylpropanoid biosynthesis;ko01110//Biosynthesis of secondary metabolites	Metabolism	Global and overview maps;Biosynthesis of other secondary metabolites	-2.19374
Cs5g13580	ko01110//Biosynthesis of secondary metabolites;ko01100//Metabolic pathways;ko00940//Phenylpropanoid biosynthesis	Metabolism	Biosynthesis of other secondary metabolites;Global and overview maps	-2.50155
Cs5g13940	ko01100//Metabolic pathways	Metabolism	Global and overview maps	-3.43517
Cs5g13970	ko01100//Metabolic pathways	Metabolism	Global and overview maps	-3.5639
Cs5g14370	ko01110//Biosynthesis of secondary metabolites;ko01100//Metabolic pathways;ko00906//Carotenoid biosynthesis	Metabolism	Metabolism of terpenoids and polyketides;Global and overview maps	1.60617
Cs5g14480	ko01110//Biosynthesis of secondary metabolites;ko00904//Diterpenoid biosynthesis	Metabolism	Global and overview maps;Metabolism of terpenoids and polyketides	1.01881
Cs5g14840	ko00071//Fatty acid degradation;ko00590//Arachidonic acid metabolism;ko01100//Metabolic pathways	Metabolism	Global and overview maps;Lipid metabolism	4.13487
Cs5g15345	ko00073//Cutin, suberine and wax biosynthesis;ko04146//Peroxisome	Metabolism;Cellular Processes	Lipid metabolism;Transport and catabolism	-2.04849
Cs5g15350	ko04146//Peroxisome;ko00073//Cutin, suberine and wax biosynthesis	Metabolism;Cellular Processes	Lipid metabolism;Transport and catabolism	-1.33153
Cs5g15530	ko01100//Metabolic pathways;ko00904//Diterpenoid biosynthesis;ko01110//Biosynthesis of secondary metabolites	Metabolism	Metabolism of terpenoids and polyketides;Global and overview maps	-1.07412
Cs5g15640	ko02010//ABC transporters	Environmental Information Processing	Membrane transport	-2.56541
Cs5g16390	ko04016//MAPK signaling pathway - plant;ko04626//Plant-pathogen interaction	Organismal Systems;Environmental Information Processing	Signal transduction;Environmental adaptation	-1.09926
Cs5g17880	ko01110//Biosynthesis of secondary metabolites;ko00592//alpha-Linolenic acid metabolism;ko01100//Metabolic pathways	Metabolism	Lipid metabolism;Global and overview maps	1.09232
Cs5g18640	ko01100//Metabolic pathways;ko00052//Galactose metabolism;ko00500//Starch and sucrose metabolism	Metabolism	Global and overview maps;Carbohydrate metabolism	-8.07284
Cs5g18930	ko00940//Phenylpropanoid biosynthesis;ko01100//Metabolic pathways;ko00945//Stilbenoid, diarylheptanoid and gingerol biosynthesis;ko00941//Flavonoid biosynthesis;ko01110//Biosynthesis of secondary metabolites	Metabolism	Biosynthesis of other secondary metabolites;Global and overview maps	-1.47179
Cs5g19020	ko01110//Biosynthesis of secondary metabolites;ko01100//Metabolic pathways;ko00940//Phenylpropanoid biosynthesis	Metabolism	Biosynthesis of other secondary metabolites;Global and overview maps	-1.18474
Cs5g19140	ko04075//Plant hormone signal transduction	Environmental Information Processing	Signal transduction	-2.04241
Cs5g20000	ko00073//Cutin, suberine and wax biosynthesis	Metabolism	Lipid metabolism	-1.69032
Cs5g21860	ko01100//Metabolic pathways;ko00520//Amino sugar and nucleotide sugar metabolism	Metabolism	Global and overview maps;Carbohydrate metabolism	-2.56798
Cs5g21900	ko01100//Metabolic pathways;ko00520//Amino sugar and nucleotide sugar metabolism	Metabolism	Carbohydrate metabolism;Global and overview maps	-1.89751
Cs5g22020	ko04016//MAPK signaling pathway - plant;ko04626//Plant-pathogen interaction;ko03430//Mismatch repair;ko03030//DNA replication;ko03420//Nucleotide excision repair;ko03440//Homologous recombination	Environmental Information Processing;Organismal Systems;Genetic Information Processing	Signal transduction;Environmental adaptation;Replication and repair	1.24337
Cs5g23130	ko04016//MAPK signaling pathway - plant;ko04626//Plant-pathogen interaction	Environmental Information Processing;Organismal Systems	Signal transduction;Environmental adaptation	-5.03767
Cs5g23210	ko04075//Plant hormone signal transduction	Environmental Information Processing	Signal transduction	1.41628
Cs5g23510	ko00909//Sesquiterpenoid and triterpenoid biosynthesis	Metabolism	Metabolism of terpenoids and polyketides	-1.72002
Cs5g24900	ko00940//Phenylpropanoid biosynthesis;ko01110//Biosynthesis of secondary metabolites;ko01100//Metabolic pathways;ko00360//Phenylalanine metabolism;ko00130//Ubiquinone and other terpenoid-quinone biosynthesis	Metabolism	Amino acid metabolism;Metabolism of cofactors and vitamins;Global and overview maps;Biosynthesis of other secondary metabolites	-1.63278
Cs5g24990	ko01110//Biosynthesis of secondary metabolites;ko00940//Phenylpropanoid biosynthesis;ko01100//Metabolic pathways	Metabolism	Biosynthesis of other secondary metabolites;Global and overview maps	-1.88446
Cs5g25010	ko00940//Phenylpropanoid biosynthesis;ko01100//Metabolic pathways;ko01110//Biosynthesis of secondary metabolites	Metabolism	Biosynthesis of other secondary metabolites;Global and overview maps	-3.17029
Cs5g25270	ko00460//Cyanoamino acid metabolism;ko00480//Glutathione metabolism;ko01100//Metabolic pathways;ko00430//Taurine and hypotaurine metabolism;ko00590//Arachidonic acid metabolism	Metabolism	Lipid metabolism;Global and overview maps;Metabolism of other amino acids	-1.13472
Cs5g25590	ko00561//Glycerolipid metabolism;ko00940//Phenylpropanoid biosynthesis;ko00511//Other glycan degradation;ko00460//Cyanoamino acid metabolism;ko01110//Biosynthesis of secondary metabolites;ko00500//Starch and sucrose metabolism;ko01100//Metabolic pathways	Metabolism	Lipid metabolism;Global and overview maps;Biosynthesis of other secondary metabolites;Glycan biosynthesis and metabolism;Metabolism of other amino acids;Carbohydrate metabolism	-4.55593
Cs5g25600	ko00940//Phenylpropanoid biosynthesis;ko00511//Other glycan degradation;ko01100//Metabolic pathways;ko01110//Biosynthesis of secondary metabolites;ko00460//Cyanoamino acid metabolism;ko00500//Starch and sucrose metabolism;ko00561//Glycerolipid metabolism	Metabolism	Biosynthesis of other secondary metabolites;Glycan biosynthesis and metabolism;Global and overview maps;Carbohydrate metabolism;Lipid metabolism;Metabolism of other amino acids	-6.17991
Cs5g25680	ko00450//Selenocompound metabolism	Metabolism	Metabolism of other amino acids	-2.93614
Cs5g25790	ko00450//Selenocompound metabolism	Metabolism	Metabolism of other amino acids	-3.40505
Cs5g25820	ko00450//Selenocompound metabolism	Metabolism	Metabolism of other amino acids	-2.89041
Cs5g26930	ko04141//Protein processing in endoplasmic reticulum	Genetic Information Processing	Folding, sorting and degradation	-1.98399
Cs5g26940	ko04141//Protein processing in endoplasmic reticulum	Genetic Information Processing	Folding, sorting and degradation	-1.26238
Cs5g27460	ko00592//alpha-Linolenic acid metabolism;ko01110//Biosynthesis of secondary metabolites	Metabolism	Global and overview maps;Lipid metabolism	-1.96418
Cs5g27560	ko01100//Metabolic pathways;ko00195//Photosynthesis	Metabolism	Global and overview maps;Energy metabolism	-1.04459
Cs5g27810	ko04141//Protein processing in endoplasmic reticulum	Genetic Information Processing	Folding, sorting and degradation	-1.02139
Cs5g28710	ko00904//Diterpenoid biosynthesis;ko01100//Metabolic pathways;ko01110//Biosynthesis of secondary metabolites	Metabolism	Global and overview maps;Metabolism of terpenoids and polyketides	-3.71811
Cs5g29060	ko04075//Plant hormone signal transduction	Environmental Information Processing	Signal transduction	1.14238
Cs5g29260	ko04016//MAPK signaling pathway - plant;ko04626//Plant-pathogen interaction	Organismal Systems;Environmental Information Processing	Signal transduction;Environmental adaptation	-1.3361
Cs5g29490	ko04016//MAPK signaling pathway - plant	Environmental Information Processing	Signal transduction	-1.11406
Cs5g29650	ko03013//RNA transport;ko03018//RNA degradation;ko03015//mRNA surveillance pathway	Genetic Information Processing	Translation;Folding, sorting and degradation	2.04312
Cs5g30070	ko03410//Base excision repair	Genetic Information Processing	Replication and repair	-5.40984
Cs5g30380	ko04075//Plant hormone signal transduction	Environmental Information Processing	Signal transduction	4.49403
Cs5g30390	ko04075//Plant hormone signal transduction	Environmental Information Processing	Signal transduction	2.8969
Cs5g30790	ko01100//Metabolic pathways;ko00860//Porphyrin and chlorophyll metabolism;ko01110//Biosynthesis of secondary metabolites	Metabolism	Global and overview maps;Metabolism of cofactors and vitamins	-1.11308
Cs5g31210	ko00904//Diterpenoid biosynthesis;ko01110//Biosynthesis of secondary metabolites;ko01100//Metabolic pathways	Metabolism	Global and overview maps;Metabolism of terpenoids and polyketides	3.07747
Cs5g32880	ko04075//Plant hormone signal transduction	Environmental Information Processing	Signal transduction	-1.08906
Cs5g33170	ko01100//Metabolic pathways;ko00040//Pentose and glucuronate interconversions	Metabolism	Carbohydrate metabolism;Global and overview maps	1.28769
Cs5g33270	ko03410//Base excision repair	Genetic Information Processing	Replication and repair	1.51587
Cs5g33450	ko00040//Pentose and glucuronate interconversions;ko01100//Metabolic pathways	Metabolism	Carbohydrate metabolism;Global and overview maps	-1.02605
Cs5g33460	ko01100//Metabolic pathways;ko00500//Starch and sucrose metabolism	Metabolism	Global and overview maps;Carbohydrate metabolism	1.08955
Cs5g34200	ko01100//Metabolic pathways;ko00940//Phenylpropanoid biosynthesis;ko01110//Biosynthesis of secondary metabolites	Metabolism	Global and overview maps;Biosynthesis of other secondary metabolites	2.87266
Cs5g34260	ko01110//Biosynthesis of secondary metabolites;ko00943//Isoflavonoid biosynthesis	Metabolism	Biosynthesis of other secondary metabolites;Global and overview maps	-1.09614
Cs5g35100	ko00950//Isoquinoline alkaloid biosynthesis;ko01100//Metabolic pathways;ko01110//Biosynthesis of secondary metabolites;ko00945//Stilbenoid, diarylheptanoid and gingerol biosynthesis	Metabolism	Global and overview maps;Biosynthesis of other secondary metabolites	-1.04803
Cs5g35190	ko04130//SNARE interactions in vesicular transport	Genetic Information Processing	Folding, sorting and degradation	-2.5497
Cs6g03220	ko01230//Biosynthesis of amino acids;ko01110//Biosynthesis of secondary metabolites;ko01100//Metabolic pathways;ko00220//Arginine biosynthesis;ko01210//2-Oxocarboxylic acid metabolism	Metabolism	Global and overview maps;Amino acid metabolism	-1.6705
Cs6g04140	ko00053//Ascorbate and aldarate metabolism;ko00480//Glutathione metabolism	Metabolism	Carbohydrate metabolism;Metabolism of other amino acids	-1.1899
Cs6g04150	ko00360//Phenylalanine metabolism;ko00940//Phenylpropanoid biosynthesis;ko01110//Biosynthesis of secondary metabolites;ko00941//Flavonoid biosynthesis;ko00945//Stilbenoid, diarylheptanoid and gingerol biosynthesis;ko01100//Metabolic pathways	Metabolism	Global and overview maps;Amino acid metabolism;Biosynthesis of other secondary metabolites	-1.11613
Cs6g05140	ko04712//Circadian rhythm - plant	Organismal Systems	Environmental adaptation	1.82874
Cs6g05150	ko04712//Circadian rhythm - plant	Organismal Systems	Environmental adaptation	1.88131
Cs6g05320	ko02010//ABC transporters	Environmental Information Processing	Membrane transport	-2.09745
Cs6g05510	ko00330//Arginine and proline metabolism;ko00380//Tryptophan metabolism;ko00360//Phenylalanine metabolism	Metabolism	Amino acid metabolism	1.2124
Cs6g05580	ko00240//Pyrimidine metabolism;ko00230//Purine metabolism;ko01100//Metabolic pathways;ko03013//RNA transport;ko00740//Riboflavin metabolism;ko00760//Nicotinate and nicotinamide metabolism;ko00500//Starch and sucrose metabolism;ko00770//Pantothenate and CoA biosynthesis	Metabolism;Genetic Information Processing	Nucleotide metabolism;Translation;Global and overview maps;Carbohydrate metabolism;Metabolism of cofactors and vitamins	1.42445
Cs6g06550	ko01100//Metabolic pathways;ko00510//N-Glycan biosynthesis	Metabolism	Glycan biosynthesis and metabolism;Global and overview maps	1.28616
Cs6g07510	ko03010//Ribosome	Genetic Information Processing	Translation	-1.61767
Cs6g07990	ko04075//Plant hormone signal transduction	Environmental Information Processing	Signal transduction	1.16805
Cs6g08210	ko04144//Endocytosis	Cellular Processes	Transport and catabolism	1.83603
Cs6g09800	ko00970//Aminoacyl-tRNA biosynthesis	Genetic Information Processing	Translation	-1.37426
Cs6g10120	ko04626//Plant-pathogen interaction	Organismal Systems	Environmental adaptation	1.22788
Cs6g11040	ko03018//RNA degradation	Genetic Information Processing	Folding, sorting and degradation	-1.94859
Cs6g11570	ko04016//MAPK signaling pathway - plant;ko00520//Amino sugar and nucleotide sugar metabolism;ko01100//Metabolic pathways	Environmental Information Processing;Metabolism	Signal transduction;Carbohydrate metabolism;Global and overview maps	-1.25073
Cs6g11940	ko01100//Metabolic pathways;ko00360//Phenylalanine metabolism;ko01110//Biosynthesis of secondary metabolites;ko00940//Phenylpropanoid biosynthesis	Metabolism	Biosynthesis of other secondary metabolites;Global and overview maps;Amino acid metabolism	-1.80329
Cs6g11950	ko00360//Phenylalanine metabolism;ko01100//Metabolic pathways;ko00940//Phenylpropanoid biosynthesis;ko01110//Biosynthesis of secondary metabolites	Metabolism	Biosynthesis of other secondary metabolites;Global and overview maps;Amino acid metabolism	-1.22303
Cs6g12060	ko04016//MAPK signaling pathway - plant;ko04626//Plant-pathogen interaction	Organismal Systems;Environmental Information Processing	Environmental adaptation;Signal transduction	1.18863
Cs6g12090	ko04016//MAPK signaling pathway - plant;ko04626//Plant-pathogen interaction	Organismal Systems;Environmental Information Processing	Environmental adaptation;Signal transduction	1.31022
Cs6g12110	ko04016//MAPK signaling pathway - plant;ko04626//Plant-pathogen interaction	Environmental Information Processing;Organismal Systems	Environmental adaptation;Signal transduction	1.46342
Cs6g12310	ko04626//Plant-pathogen interaction	Organismal Systems	Environmental adaptation	1.35963
Cs6g12480	ko03018//RNA degradation	Genetic Information Processing	Folding, sorting and degradation	1.20686
Cs6g12740	ko03008//Ribosome biogenesis in eukaryotes	Genetic Information Processing	Translation	-2.06903
Cs6g12870	ko01110//Biosynthesis of secondary metabolites;ko00940//Phenylpropanoid biosynthesis;ko01100//Metabolic pathways;ko00945//Stilbenoid, diarylheptanoid and gingerol biosynthesis;ko00941//Flavonoid biosynthesis	Metabolism	Biosynthesis of other secondary metabolites;Global and overview maps	-2.7427
Cs6g13820	ko03018//RNA degradation	Genetic Information Processing	Folding, sorting and degradation	1.51534
Cs6g14540	ko00910//Nitrogen metabolism	Metabolism	Energy metabolism	-1.82556
Cs6g15730	ko03018//RNA degradation;ko03013//RNA transport;ko00500//Starch and sucrose metabolism;ko01110//Biosynthesis of secondary metabolites;ko03015//mRNA surveillance pathway;ko01100//Metabolic pathways	Genetic Information Processing;Metabolism	Carbohydrate metabolism;Global and overview maps;Translation;Folding, sorting and degradation	1.18556
Cs6g15930	ko01100//Metabolic pathways;ko00500//Starch and sucrose metabolism	Metabolism	Global and overview maps;Carbohydrate metabolism	-1.06785
Cs6g16160	ko04070//Phosphatidylinositol signaling system;ko04016//MAPK signaling pathway - plant;ko04626//Plant-pathogen interaction	Organismal Systems;Environmental Information Processing	Environmental adaptation;Signal transduction	-4.131
Cs6g16770	ko00500//Starch and sucrose metabolism	Metabolism	Carbohydrate metabolism	-4.59495
Cs6g16840	ko04075//Plant hormone signal transduction;ko04016//MAPK signaling pathway - plant	Environmental Information Processing	Signal transduction	-2.14603
Cs6g17290	ko01110//Biosynthesis of secondary metabolites;ko00500//Starch and sucrose metabolism;ko00511//Other glycan degradation;ko00940//Phenylpropanoid biosynthesis;ko01100//Metabolic pathways;ko00460//Cyanoamino acid metabolism;ko00561//Glycerolipid metabolism	Metabolism	Biosynthesis of other secondary metabolites;Lipid metabolism;Glycan biosynthesis and metabolism;Metabolism of other amino acids;Global and overview maps;Carbohydrate metabolism	-4.35576
Cs6g18320	ko00130//Ubiquinone and other terpenoid-quinone biosynthesis;ko01100//Metabolic pathways;ko01110//Biosynthesis of secondary metabolites	Metabolism	Metabolism of cofactors and vitamins;Global and overview maps	-2.0008
Cs6g19180	ko00330//Arginine and proline metabolism;ko01100//Metabolic pathways;ko01110//Biosynthesis of secondary metabolites	Metabolism	Global and overview maps;Amino acid metabolism	-1.10952
Cs6g19630	ko01100//Metabolic pathways;ko01110//Biosynthesis of secondary metabolites;ko00905//Brassinosteroid biosynthesis	Metabolism	Metabolism of terpenoids and polyketides;Global and overview maps	1.10249
Cs6g20000	ko00591//Linoleic acid metabolism	Metabolism	Lipid metabolism	-1.44108
Cs6g20290	ko02010//ABC transporters	Environmental Information Processing	Membrane transport	1.53222
Cs7g01290	ko01100//Metabolic pathways;ko01230//Biosynthesis of amino acids;ko00250//Alanine, aspartate and glutamate metabolism;ko01110//Biosynthesis of secondary metabolites;ko00220//Arginine biosynthesis;ko04075//Plant hormone signal transduction	Environmental Information Processing;Metabolism	Global and overview maps;Signal transduction;Amino acid metabolism	-2.86797
Cs7g01380	ko01110//Biosynthesis of secondary metabolites;ko01100//Metabolic pathways;ko00500//Starch and sucrose metabolism;ko00460//Cyanoamino acid metabolism;ko00940//Phenylpropanoid biosynthesis	Metabolism	Metabolism of other amino acids;Carbohydrate metabolism;Global and overview maps;Biosynthesis of other secondary metabolites	-1.12939
Cs7g01690	ko01100//Metabolic pathways;ko00040//Pentose and glucuronate interconversions	Metabolism	Carbohydrate metabolism;Global and overview maps	-3.15683
Cs7g01980	ko04626//Plant-pathogen interaction;ko04016//MAPK signaling pathway - plant	Environmental Information Processing;Organismal Systems	Environmental adaptation;Signal transduction	-1.99285
Cs7g03950	ko03010//Ribosome	Genetic Information Processing	Translation	1.03178
Cs7g04260	ko04626//Plant-pathogen interaction;ko04016//MAPK signaling pathway - plant	Environmental Information Processing;Organismal Systems	Signal transduction;Environmental adaptation	-2.33192
Cs7g05540	ko04075//Plant hormone signal transduction	Environmental Information Processing	Signal transduction	2.22828
Cs7g06030	ko01110//Biosynthesis of secondary metabolites;ko00130//Ubiquinone and other terpenoid-quinone biosynthesis;ko01100//Metabolic pathways	Metabolism	Global and overview maps;Metabolism of cofactors and vitamins	-1.01916
Cs7g06080	ko01100//Metabolic pathways;ko00130//Ubiquinone and other terpenoid-quinone biosynthesis;ko01110//Biosynthesis of secondary metabolites	Metabolism	Global and overview maps;Metabolism of cofactors and vitamins	-4.34984
Cs7g08030	ko03410//Base excision repair	Genetic Information Processing	Replication and repair	5.57497
Cs7g08260	ko01100//Metabolic pathways;ko00061//Fatty acid biosynthesis;ko04075//Plant hormone signal transduction;ko01212//Fatty acid metabolism;ko04016//MAPK signaling pathway - plant	Environmental Information Processing;Metabolism	Lipid metabolism;Signal transduction;Global and overview maps	-1.51588
Cs7g08620	ko03050//Proteasome;ko04144//Endocytosis	Genetic Information Processing;Cellular Processes	Transport and catabolism;Folding, sorting and degradation	-1.09812
Cs7g08770	ko00052//Galactose metabolism	Metabolism	Carbohydrate metabolism	1.55902
Cs7g10200	ko02010//ABC transporters	Environmental Information Processing	Membrane transport	1.23028
Cs7g10510	ko03040//Spliceosome	Genetic Information Processing	Transcription	5.08762
Cs7g10760	ko00591//Linoleic acid metabolism	Metabolism	Lipid metabolism	1.26621
Cs7g10840	ko00360//Phenylalanine metabolism;ko01110//Biosynthesis of secondary metabolites;ko01100//Metabolic pathways;ko00130//Ubiquinone and other terpenoid-quinone biosynthesis;ko00940//Phenylpropanoid biosynthesis	Metabolism	Global and overview maps;Biosynthesis of other secondary metabolites;Amino acid metabolism;Metabolism of cofactors and vitamins	-2.54604
Cs7g10990	ko04075//Plant hormone signal transduction	Environmental Information Processing	Signal transduction	-2.21944
Cs7g11020	ko04016//MAPK signaling pathway - plant;ko04626//Plant-pathogen interaction	Organismal Systems;Environmental Information Processing	Environmental adaptation;Signal transduction	-1.16898
Cs7g12370	ko01110//Biosynthesis of secondary metabolites;ko00940//Phenylpropanoid biosynthesis;ko01100//Metabolic pathways	Metabolism	Biosynthesis of other secondary metabolites;Global and overview maps	-5.33192
Cs7g12620	ko02010//ABC transporters	Environmental Information Processing	Membrane transport	1.29257
Cs7g13530	ko01110//Biosynthesis of secondary metabolites;ko01100//Metabolic pathways;ko00940//Phenylpropanoid biosynthesis	Metabolism	Biosynthesis of other secondary metabolites;Global and overview maps	-2.13927
Cs7g13930	ko00073//Cutin, suberine and wax biosynthesis	Metabolism	Lipid metabolism	-2.05263
Cs7g14290	ko04626//Plant-pathogen interaction	Organismal Systems	Environmental adaptation	1.23446
Cs7g14760	ko04070//Phosphatidylinositol signaling system;ko00562//Inositol phosphate metabolism;ko01100//Metabolic pathways	Metabolism;Environmental Information Processing	Signal transduction;Carbohydrate metabolism;Global and overview maps	1.15691
Cs7g15760	ko00480//Glutathione metabolism	Metabolism	Metabolism of other amino acids	1.0641
Cs7g16390	ko00270//Cysteine and methionine metabolism;ko01100//Metabolic pathways	Metabolism	Global and overview maps;Amino acid metabolism	-1.03538
Cs7g16990	ko00520//Amino sugar and nucleotide sugar metabolism	Metabolism	Carbohydrate metabolism	-1.5803
Cs7g17020	ko01100//Metabolic pathways	Metabolism	Global and overview maps	-2.57824
Cs7g17040	ko03013//RNA transport	Genetic Information Processing	Translation	-4.5054
Cs7g17180	ko03040//Spliceosome;ko04016//MAPK signaling pathway - plant;ko04626//Plant-pathogen interaction	Genetic Information Processing;Organismal Systems;Environmental Information Processing	Environmental adaptation;Transcription;Signal transduction	-1.86797
Cs7g17370	ko01110//Biosynthesis of secondary metabolites;ko01100//Metabolic pathways;ko00130//Ubiquinone and other terpenoid-quinone biosynthesis	Metabolism	Metabolism of cofactors and vitamins;Global and overview maps	1.20674
Cs7g17390	ko01110//Biosynthesis of secondary metabolites;ko00130//Ubiquinone and other terpenoid-quinone biosynthesis;ko01100//Metabolic pathways	Metabolism	Global and overview maps;Metabolism of cofactors and vitamins	-1.79654
Cs7g18100	ko00520//Amino sugar and nucleotide sugar metabolism;ko01100//Metabolic pathways	Metabolism	Global and overview maps;Carbohydrate metabolism	1.57961
Cs7g18190	ko00520//Amino sugar and nucleotide sugar metabolism;ko01100//Metabolic pathways	Metabolism	Global and overview maps;Carbohydrate metabolism	1.02065
Cs7g18330	ko02010//ABC transporters;ko04141//Protein processing in endoplasmic reticulum	Environmental Information Processing;Genetic Information Processing	Membrane transport;Folding, sorting and degradation	1.28131
Cs7g18530	ko01100//Metabolic pathways;ko00900//Terpenoid backbone biosynthesis;ko01110//Biosynthesis of secondary metabolites;ko00902//Monoterpenoid biosynthesis	Metabolism	Metabolism of terpenoids and polyketides;Global and overview maps	-1.30756
Cs7g18750	ko04075//Plant hormone signal transduction	Environmental Information Processing	Signal transduction	1.41813
Cs7g18880	ko01100//Metabolic pathways	Metabolism	Global and overview maps	-1.59495
Cs7g18940	ko01100//Metabolic pathways	Metabolism	Global and overview maps	-1.79848
Cs7g18970	ko04016//MAPK signaling pathway - plant	Environmental Information Processing	Signal transduction	-1.49111
Cs7g19180	ko00040//Pentose and glucuronate interconversions;ko01100//Metabolic pathways	Metabolism	Global and overview maps;Carbohydrate metabolism	-4.25792
Cs7g20700	ko01100//Metabolic pathways;ko01110//Biosynthesis of secondary metabolites;ko00940//Phenylpropanoid biosynthesis	Metabolism	Biosynthesis of other secondary metabolites;Global and overview maps	-5.00999
Cs7g21760	ko04712//Circadian rhythm - plant	Organismal Systems	Environmental adaptation	-1.95752
Cs7g22210	ko01230//Biosynthesis of amino acids;ko00051//Fructose and mannose metabolism;ko00052//Galactose metabolism;ko00030//Pentose phosphate pathway;ko01110//Biosynthesis of secondary metabolites;ko00010//Glycolysis / Gluconeogenesis;ko01100//Metabolic pathways;ko03018//RNA degradation;ko01200//Carbon metabolism	Metabolism;Genetic Information Processing	Carbohydrate metabolism;Global and overview maps;Folding, sorting and degradation	-1.2374
Cs7g22300	ko04626//Plant-pathogen interaction;ko04016//MAPK signaling pathway - plant	Organismal Systems;Environmental Information Processing	Signal transduction;Environmental adaptation	-1.39926
Cs7g22450	ko03040//Spliceosome	Genetic Information Processing	Transcription	1.14694
Cs7g22820	ko01100//Metabolic pathways;ko01110//Biosynthesis of secondary metabolites;ko00904//Diterpenoid biosynthesis	Metabolism	Metabolism of terpenoids and polyketides;Global and overview maps	-1.67193
Cs7g23890	ko04141//Protein processing in endoplasmic reticulum	Genetic Information Processing	Folding, sorting and degradation	-1.06061
Cs7g24650	ko04626//Plant-pathogen interaction	Organismal Systems	Environmental adaptation	1.6115
Cs7g24830	ko01110//Biosynthesis of secondary metabolites;ko00460//Cyanoamino acid metabolism	Metabolism	Global and overview maps;Metabolism of other amino acids	1.35288
Cs7g26800	ko03015//mRNA surveillance pathway;ko03018//RNA degradation;ko03040//Spliceosome;ko03013//RNA transport	Genetic Information Processing	Translation;Folding, sorting and degradation;Transcription	-3.71043
Cs7g28090	ko02010//ABC transporters	Environmental Information Processing	Membrane transport	-1.13482
Cs7g28550	ko01110//Biosynthesis of secondary metabolites;ko00350//Tyrosine metabolism;ko00380//Tryptophan metabolism;ko00950//Isoquinoline alkaloid biosynthesis;ko00360//Phenylalanine metabolism;ko01100//Metabolic pathways;ko00965//Betalain biosynthesis;ko00901//Indole alkaloid biosynthesis	Metabolism	Global and overview maps;Biosynthesis of other secondary metabolites;Amino acid metabolism	-1.45293
Cs7g29080	ko01100//Metabolic pathways;ko00941//Flavonoid biosynthesis;ko00945//Stilbenoid, diarylheptanoid and gingerol biosynthesis;ko00940//Phenylpropanoid biosynthesis;ko01110//Biosynthesis of secondary metabolites	Metabolism	Global and overview maps;Biosynthesis of other secondary metabolites	-2.4625
Cs7g29570	ko04626//Plant-pathogen interaction	Organismal Systems	Environmental adaptation	1.20758
Cs7g29740	ko01110//Biosynthesis of secondary metabolites;ko00966//Glucosinolate biosynthesis;ko01210//2-Oxocarboxylic acid metabolism;ko00460//Cyanoamino acid metabolism	Metabolism	Metabolism of other amino acids;Biosynthesis of other secondary metabolites;Global and overview maps	-1.34889
Cs7g29760	ko01210//2-Oxocarboxylic acid metabolism;ko00460//Cyanoamino acid metabolism;ko00966//Glucosinolate biosynthesis;ko01110//Biosynthesis of secondary metabolites	Metabolism	Metabolism of other amino acids;Biosynthesis of other secondary metabolites;Global and overview maps	-1.26103
Cs7g29770	ko00460//Cyanoamino acid metabolism;ko01110//Biosynthesis of secondary metabolites;ko00966//Glucosinolate biosynthesis;ko01210//2-Oxocarboxylic acid metabolism	Metabolism	Metabolism of other amino acids;Biosynthesis of other secondary metabolites;Global and overview maps	-1.06004
Cs7g29780	ko01100//Metabolic pathways;ko01110//Biosynthesis of secondary metabolites;ko00941//Flavonoid biosynthesis	Metabolism	Global and overview maps;Biosynthesis of other secondary metabolites	-1.27333
Cs7g31240	ko04626//Plant-pathogen interaction	Organismal Systems	Environmental adaptation	-1.29949
Cs7g31430	ko00592//alpha-Linolenic acid metabolism;ko01110//Biosynthesis of secondary metabolites	Metabolism	Global and overview maps;Lipid metabolism	-2.39362
Cs7g31580	ko00053//Ascorbate and aldarate metabolism;ko01100//Metabolic pathways	Metabolism	Global and overview maps;Carbohydrate metabolism	-6.46942
Cs7g31730	ko01110//Biosynthesis of secondary metabolites;ko00561//Glycerolipid metabolism;ko01100//Metabolic pathways;ko00564//Glycerophospholipid metabolism	Metabolism	Lipid metabolism;Global and overview maps	-2.56018
Cs7g32220	ko01100//Metabolic pathways;ko00053//Ascorbate and aldarate metabolism;ko00908//Zeatin biosynthesis;ko01110//Biosynthesis of secondary metabolites;ko00860//Porphyrin and chlorophyll metabolism;ko00040//Pentose and glucuronate interconversions	Metabolism	Metabolism of terpenoids and polyketides;Global and overview maps;Carbohydrate metabolism;Metabolism of cofactors and vitamins	1.6451
Cs8g01760	ko00600//Sphingolipid metabolism;ko01100//Metabolic pathways;ko00565//Ether lipid metabolism;ko00460//Cyanoamino acid metabolism	Metabolism	Metabolism of other amino acids;Global and overview maps;Lipid metabolism	7.23071
Cs8g01840	ko04016//MAPK signaling pathway - plant;ko00520//Amino sugar and nucleotide sugar metabolism;ko01100//Metabolic pathways	Environmental Information Processing;Metabolism	Carbohydrate metabolism;Signal transduction;Global and overview maps	-5.4244
Cs8g01850	ko04016//MAPK signaling pathway - plant;ko01100//Metabolic pathways;ko00520//Amino sugar and nucleotide sugar metabolism	Metabolism;Environmental Information Processing	Carbohydrate metabolism;Global and overview maps;Signal transduction	-6.82865
Cs8g02620	ko03040//Spliceosome	Genetic Information Processing	Transcription	1.10324
Cs8g02910	ko00260//Glycine, serine and threonine metabolism;ko00360//Phenylalanine metabolism;ko01100//Metabolic pathways;ko00410//beta-Alanine metabolism;ko00350//Tyrosine metabolism;ko00960//Tropane, piperidine and pyridine alkaloid biosynthesis;ko01110//Biosynthesis of secondary metabolites;ko00950//Isoquinoline alkaloid biosynthesis	Metabolism	Amino acid metabolism;Biosynthesis of other secondary metabolites;Metabolism of other amino acids;Global and overview maps	-1.04561
Cs8g03430	ko04626//Plant-pathogen interaction;ko04016//MAPK signaling pathway - plant;ko04075//Plant hormone signal transduction	Organismal Systems;Environmental Information Processing	Environmental adaptation;Signal transduction	-2.17565
Cs8g04280	ko04144//Endocytosis	Cellular Processes	Transport and catabolism	1.03563
Cs8g04550	ko00563//Glycosylphosphatidylinositol (GPI)-anchor biosynthesis;ko01100//Metabolic pathways	Metabolism	Glycan biosynthesis and metabolism;Global and overview maps	-1.24703
Cs8g04880	ko00270//Cysteine and methionine metabolism;ko01100//Metabolic pathways	Metabolism	Amino acid metabolism;Global and overview maps	-2.33192
Cs8g05090	ko04144//Endocytosis	Cellular Processes	Transport and catabolism	1.57432
Cs8g05580	ko01110//Biosynthesis of secondary metabolites;ko00943//Isoflavonoid biosynthesis	Metabolism	Global and overview maps;Biosynthesis of other secondary metabolites	1.41063
Cs8g06080	ko03018//RNA degradation;ko01100//Metabolic pathways;ko00460//Cyanoamino acid metabolism;ko01110//Biosynthesis of secondary metabolites;ko00500//Starch and sucrose metabolism;ko00940//Phenylpropanoid biosynthesis;ko03008//Ribosome biogenesis in eukaryotes	Metabolism;Genetic Information Processing	Folding, sorting and degradation;Metabolism of other amino acids;Biosynthesis of other secondary metabolites;Carbohydrate metabolism;Global and overview maps;Translation	-1.49953
Cs8g06610	ko03050//Proteasome	Genetic Information Processing	Folding, sorting and degradation	-1.54344
Cs8g06750	ko03050//Proteasome	Genetic Information Processing	Folding, sorting and degradation	1.57497
Cs8g08180	ko04120//Ubiquitin mediated proteolysis	Genetic Information Processing	Folding, sorting and degradation	-1.65376
Cs8g09300	ko03020//RNA polymerase	Genetic Information Processing	Transcription	-4.59495
Cs8g09330	ko00380//Tryptophan metabolism;ko00360//Phenylalanine metabolism;ko00330//Arginine and proline metabolism	Metabolism	Amino acid metabolism	-1.70187
Cs8g09750	ko03040//Spliceosome	Genetic Information Processing	Transcription	2.32837
Cs8g10300	ko00940//Phenylpropanoid biosynthesis;ko01110//Biosynthesis of secondary metabolites;ko00520//Amino sugar and nucleotide sugar metabolism;ko00010//Glycolysis / Gluconeogenesis;ko01100//Metabolic pathways	Metabolism	Biosynthesis of other secondary metabolites;Carbohydrate metabolism;Global and overview maps	-5.69181
Cs8g10340	ko01100//Metabolic pathways;ko00130//Ubiquinone and other terpenoid-quinone biosynthesis;ko01110//Biosynthesis of secondary metabolites;ko00940//Phenylpropanoid biosynthesis	Metabolism	Global and overview maps;Biosynthesis of other secondary metabolites;Metabolism of cofactors and vitamins	-7.22916
Cs8g10360	ko00940//Phenylpropanoid biosynthesis;ko01110//Biosynthesis of secondary metabolites;ko01100//Metabolic pathways;ko00130//Ubiquinone and other terpenoid-quinone biosynthesis	Metabolism	Global and overview maps;Biosynthesis of other secondary metabolites;Metabolism of cofactors and vitamins	-5.17991
Cs8g10380	ko00940//Phenylpropanoid biosynthesis;ko01110//Biosynthesis of secondary metabolites;ko01100//Metabolic pathways	Metabolism	Global and overview maps;Biosynthesis of other secondary metabolites	-5.19609
Cs8g10390	ko01100//Metabolic pathways;ko01110//Biosynthesis of secondary metabolites;ko00940//Phenylpropanoid biosynthesis	Metabolism	Global and overview maps;Biosynthesis of other secondary metabolites	-6.77579
Cs8g10470	ko01110//Biosynthesis of secondary metabolites;ko01100//Metabolic pathways;ko00130//Ubiquinone and other terpenoid-quinone biosynthesis;ko00010//Glycolysis / Gluconeogenesis	Metabolism	Global and overview maps;Metabolism of cofactors and vitamins;Carbohydrate metabolism	-3.96418
Cs8g10700	ko03040//Spliceosome	Genetic Information Processing	Transcription	-1.64451
Cs8g12000	ko04016//MAPK signaling pathway - plant;ko04626//Plant-pathogen interaction	Environmental Information Processing;Organismal Systems	Signal transduction;Environmental adaptation	-1.542
Cs8g12460	ko00940//Phenylpropanoid biosynthesis;ko01110//Biosynthesis of secondary metabolites;ko00460//Cyanoamino acid metabolism;ko00500//Starch and sucrose metabolism;ko01100//Metabolic pathways	Metabolism	Biosynthesis of other secondary metabolites;Carbohydrate metabolism;Global and overview maps;Metabolism of other amino acids	-3.57662
Cs8g12550	ko04016//MAPK signaling pathway - plant;ko04626//Plant-pathogen interaction	Environmental Information Processing;Organismal Systems	Environmental adaptation;Signal transduction	5.38782
Cs8g12560	ko04626//Plant-pathogen interaction;ko04016//MAPK signaling pathway - plant	Organismal Systems;Environmental Information Processing	Environmental adaptation;Signal transduction	4.17859
Cs8g12570	ko04626//Plant-pathogen interaction;ko04016//MAPK signaling pathway - plant	Organismal Systems;Environmental Information Processing	Signal transduction;Environmental adaptation	1.1911
Cs8g13150	ko00940//Phenylpropanoid biosynthesis;ko01100//Metabolic pathways;ko01110//Biosynthesis of secondary metabolites;ko00941//Flavonoid biosynthesis;ko00945//Stilbenoid, diarylheptanoid and gingerol biosynthesis	Metabolism	Global and overview maps;Biosynthesis of other secondary metabolites	-4.10952
Cs8g14120	ko01100//Metabolic pathways;ko00902//Monoterpenoid biosynthesis;ko01110//Biosynthesis of secondary metabolites;ko00900//Terpenoid backbone biosynthesis	Metabolism	Metabolism of terpenoids and polyketides;Global and overview maps	4.07747
Cs8g14460	ko03008//Ribosome biogenesis in eukaryotes	Genetic Information Processing	Translation	2.77408
Cs8g14800	ko04626//Plant-pathogen interaction;ko04016//MAPK signaling pathway - plant	Organismal Systems;Environmental Information Processing	Signal transduction;Environmental adaptation	1.38669
Cs8g14810	ko04016//MAPK signaling pathway - plant;ko04626//Plant-pathogen interaction	Environmental Information Processing;Organismal Systems	Environmental adaptation;Signal transduction	1.41017
Cs8g14840	ko04626//Plant-pathogen interaction;ko04016//MAPK signaling pathway - plant	Organismal Systems;Environmental Information Processing	Signal transduction;Environmental adaptation	1.45806
Cs8g14930	ko04141//Protein processing in endoplasmic reticulum	Genetic Information Processing	Folding, sorting and degradation	1.09481
Cs8g15060	ko03010//Ribosome	Genetic Information Processing	Translation	1.32771
Cs8g15280	ko03010//Ribosome;ko01110//Biosynthesis of secondary metabolites;ko00261//Monobactam biosynthesis;ko00300//Lysine biosynthesis;ko00260//Glycine, serine and threonine metabolism;ko00270//Cysteine and methionine metabolism;ko01230//Biosynthesis of amino acids;ko01100//Metabolic pathways	Metabolism;Genetic Information Processing	Global and overview maps;Amino acid metabolism;Translation;Biosynthesis of other secondary metabolites	4.66696
Cs8g15290	ko04146//Peroxisome;ko00073//Cutin, suberine and wax biosynthesis	Cellular Processes;Metabolism	Transport and catabolism;Lipid metabolism	-2.30092
Cs8g15520	ko04146//Peroxisome	Cellular Processes	Transport and catabolism	-1.64488
Cs8g15850	ko01110//Biosynthesis of secondary metabolites;ko00940//Phenylpropanoid biosynthesis;ko00073//Cutin, suberine and wax biosynthesis;ko01100//Metabolic pathways;ko00941//Flavonoid biosynthesis;ko00945//Stilbenoid, diarylheptanoid and gingerol biosynthesis	Metabolism	Global and overview maps;Lipid metabolism;Biosynthesis of other secondary metabolites	-1.50303
Cs8g16230	ko00910//Nitrogen metabolism	Metabolism	Energy metabolism	-4.58045
Cs8g16290	ko01100//Metabolic pathways;ko00940//Phenylpropanoid biosynthesis;ko00360//Phenylalanine metabolism;ko01110//Biosynthesis of secondary metabolites	Metabolism	Amino acid metabolism;Global and overview maps;Biosynthesis of other secondary metabolites	-1.13234
Cs8g16560	ko00030//Pentose phosphate pathway;ko00010//Glycolysis / Gluconeogenesis;ko00051//Fructose and mannose metabolism;ko01110//Biosynthesis of secondary metabolites;ko01100//Metabolic pathways	Metabolism	Global and overview maps;Carbohydrate metabolism	1.2427
Cs8g16570	ko01100//Metabolic pathways;ko00051//Fructose and mannose metabolism;ko00030//Pentose phosphate pathway;ko01110//Biosynthesis of secondary metabolites;ko00010//Glycolysis / Gluconeogenesis	Metabolism	Global and overview maps;Carbohydrate metabolism	2.07945
Cs8g17240	ko00511//Other glycan degradation	Metabolism	Glycan biosynthesis and metabolism	-1.13212
Cs8g17270	ko04712//Circadian rhythm - plant	Organismal Systems	Environmental adaptation	1.17264
Cs8g17800	ko01110//Biosynthesis of secondary metabolites;ko01100//Metabolic pathways;ko00062//Fatty acid elongation	Metabolism	Lipid metabolism;Global and overview maps	-2.69804
Cs8g18020	ko04141//Protein processing in endoplasmic reticulum	Genetic Information Processing	Folding, sorting and degradation	-2.17106
Cs8g18360	ko04141//Protein processing in endoplasmic reticulum	Genetic Information Processing	Folding, sorting and degradation	-2.12412
Cs8g19105	ko00960//Tropane, piperidine and pyridine alkaloid biosynthesis;ko01100//Metabolic pathways;ko01110//Biosynthesis of secondary metabolites	Metabolism	Global and overview maps;Biosynthesis of other secondary metabolites	2.38233
Cs8g19110	ko01110//Biosynthesis of secondary metabolites;ko01100//Metabolic pathways;ko00960//Tropane, piperidine and pyridine alkaloid biosynthesis	Metabolism	Global and overview maps;Biosynthesis of other secondary metabolites	-2.73245
Cs8g19970	ko00073//Cutin, suberine and wax biosynthesis;ko00071//Fatty acid degradation	Metabolism	Lipid metabolism	-6.07608
Cs8g20410	ko01230//Biosynthesis of amino acids;ko01110//Biosynthesis of secondary metabolites;ko00250//Alanine, aspartate and glutamate metabolism;ko01100//Metabolic pathways	Metabolism	Amino acid metabolism;Global and overview maps	-1.77889
Cs8g21040	ko01110//Biosynthesis of secondary metabolites;ko00941//Flavonoid biosynthesis;ko00945//Stilbenoid, diarylheptanoid and gingerol biosynthesis;ko00940//Phenylpropanoid biosynthesis;ko01100//Metabolic pathways;ko00073//Cutin, suberine and wax biosynthesis	Metabolism	Biosynthesis of other secondary metabolites;Lipid metabolism;Global and overview maps	-5.76488
Cs9g01150	ko00561//Glycerolipid metabolism;ko01100//Metabolic pathways	Metabolism	Lipid metabolism;Global and overview maps	-1.25079
Cs9g01410	ko01230//Biosynthesis of amino acids;ko00270//Cysteine and methionine metabolism;ko01100//Metabolic pathways;ko01110//Biosynthesis of secondary metabolites	Metabolism	Amino acid metabolism;Global and overview maps	-1.02517
Cs9g01710	ko00052//Galactose metabolism	Metabolism	Carbohydrate metabolism	1.50396
Cs9g02190	ko04712//Circadian rhythm - plant	Organismal Systems	Environmental adaptation	-3.04341
Cs9g02550	ko01200//Carbon metabolism;ko01110//Biosynthesis of secondary metabolites;ko00620//Pyruvate metabolism;ko00010//Glycolysis / Gluconeogenesis;ko00630//Glyoxylate and dicarboxylate metabolism;ko01100//Metabolic pathways	Metabolism	Carbohydrate metabolism;Global and overview maps	-1.15609
Cs9g02930	ko00940//Phenylpropanoid biosynthesis;ko01110//Biosynthesis of secondary metabolites	Metabolism	Biosynthesis of other secondary metabolites;Global and overview maps	-1.69019
Cs9g03310	ko04016//MAPK signaling pathway - plant;ko04626//Plant-pathogen interaction	Environmental Information Processing;Organismal Systems	Signal transduction;Environmental adaptation	-1.06372
Cs9g04080	ko01230//Biosynthesis of amino acids;ko04146//Peroxisome;ko00260//Glycine, serine and threonine metabolism;ko01100//Metabolic pathways;ko01200//Carbon metabolism;ko00590//Arachidonic acid metabolism	Cellular Processes;Metabolism	Transport and catabolism;Global and overview maps;Lipid metabolism;Amino acid metabolism	-2.7876
Cs9g04500	ko03015//mRNA surveillance pathway	Genetic Information Processing	Translation	2.44944
Cs9g05140	ko01110//Biosynthesis of secondary metabolites;ko00940//Phenylpropanoid biosynthesis;ko01100//Metabolic pathways	Metabolism	Global and overview maps;Biosynthesis of other secondary metabolites	1.11339
Cs9g05430	ko01100//Metabolic pathways;ko00330//Arginine and proline metabolism;ko00270//Cysteine and methionine metabolism	Metabolism	Global and overview maps;Amino acid metabolism	1.19355
Cs9g06650	ko00591//Linoleic acid metabolism	Metabolism	Lipid metabolism	1.01195
Cs9g07280	ko01110//Biosynthesis of secondary metabolites;ko00940//Phenylpropanoid biosynthesis;ko01100//Metabolic pathways	Metabolism	Biosynthesis of other secondary metabolites;Global and overview maps	-5.91688
Cs9g07570	ko03015//mRNA surveillance pathway	Genetic Information Processing	Translation	1.59205
Cs9g08110	ko04075//Plant hormone signal transduction	Environmental Information Processing	Signal transduction	3.03005
Cs9g08130	ko00564//Glycerophospholipid metabolism;ko00220//Arginine biosynthesis;ko00592//alpha-Linolenic acid metabolism;ko01110//Biosynthesis of secondary metabolites;ko01210//2-Oxocarboxylic acid metabolism;ko01230//Biosynthesis of amino acids;ko01100//Metabolic pathways	Metabolism	Lipid metabolism;Amino acid metabolism;Global and overview maps	2.57007
Cs9g08990	ko00402//Benzoxazinoid biosynthesis	Metabolism	Biosynthesis of other secondary metabolites	-1.28008
Cs9g09020	ko00940//Phenylpropanoid biosynthesis;ko01110//Biosynthesis of secondary metabolites;ko01100//Metabolic pathways	Metabolism	Biosynthesis of other secondary metabolites;Global and overview maps	-3.43273
Cs9g09120	ko04075//Plant hormone signal transduction	Environmental Information Processing	Signal transduction	1.46312
Cs9g09290	ko01100//Metabolic pathways;ko02010//ABC transporters;ko01110//Biosynthesis of secondary metabolites;ko00941//Flavonoid biosynthesis	Environmental Information Processing;Metabolism	Biosynthesis of other secondary metabolites;Global and overview maps;Membrane transport	-2.06888
Cs9g09480	ko04626//Plant-pathogen interaction;ko04075//Plant hormone signal transduction;ko04016//MAPK signaling pathway - plant	Organismal Systems;Environmental Information Processing	Environmental adaptation;Signal transduction	-2.27302
Cs9g09750	ko01100//Metabolic pathways;ko00904//Diterpenoid biosynthesis;ko00941//Flavonoid biosynthesis;ko01110//Biosynthesis of secondary metabolites;ko02010//ABC transporters	Metabolism;Environmental Information Processing	Metabolism of terpenoids and polyketides;Membrane transport;Biosynthesis of other secondary metabolites;Global and overview maps	-1.45573
Cs9g09780	ko04075//Plant hormone signal transduction;ko04016//MAPK signaling pathway - plant	Environmental Information Processing	Signal transduction	2.35694
Cs9g10130	ko00240//Pyrimidine metabolism;ko01100//Metabolic pathways	Metabolism	Global and overview maps;Nucleotide metabolism	-2.29239
Cs9g10430	ko00480//Glutathione metabolism	Metabolism	Metabolism of other amino acids	-1.97522
Cs9g10630	ko03020//RNA polymerase	Genetic Information Processing	Transcription	-1.31814
Cs9g10800	ko03010//Ribosome	Genetic Information Processing	Translation	-1.46279
Cs9g11040	ko02010//ABC transporters	Environmental Information Processing	Membrane transport	-1.50749
Cs9g12070	ko04016//MAPK signaling pathway - plant	Environmental Information Processing	Signal transduction	1.00641
Cs9g12290	ko04016//MAPK signaling pathway - plant;ko04626//Plant-pathogen interaction	Environmental Information Processing;Organismal Systems	Environmental adaptation;Signal transduction	1.02282
Cs9g12610	ko04016//MAPK signaling pathway - plant	Environmental Information Processing	Signal transduction	1.01858
Cs9g12780	ko03013//RNA transport;ko03008//Ribosome biogenesis in eukaryotes	Genetic Information Processing	Translation	-1.27959
Cs9g13580	ko04145//Phagosome	Cellular Processes	Transport and catabolism	1.20044
Cs9g13750	ko03020//RNA polymerase	Genetic Information Processing	Transcription	-6.33192
Cs9g13800	ko04016//MAPK signaling pathway - plant;ko04626//Plant-pathogen interaction;ko04075//Plant hormone signal transduction	Environmental Information Processing;Organismal Systems	Environmental adaptation;Signal transduction	1.03977
Cs9g14350	ko01100//Metabolic pathways;ko00040//Pentose and glucuronate interconversions	Metabolism	Global and overview maps;Carbohydrate metabolism	-3.42503
Cs9g14710	ko01100//Metabolic pathways;ko00520//Amino sugar and nucleotide sugar metabolism	Metabolism	Global and overview maps;Carbohydrate metabolism	-1.03828
Cs9g14960	ko04712//Circadian rhythm - plant	Organismal Systems	Environmental adaptation	-2.59495
Cs9g15670	ko01110//Biosynthesis of secondary metabolites;ko01100//Metabolic pathways;ko00940//Phenylpropanoid biosynthesis	Metabolism	Global and overview maps;Biosynthesis of other secondary metabolites	1.1231
Cs9g16350	ko03018//RNA degradation;ko03008//Ribosome biogenesis in eukaryotes	Genetic Information Processing	Translation;Folding, sorting and degradation	-2.07608
Cs9g16520	ko01100//Metabolic pathways;ko01110//Biosynthesis of secondary metabolites;ko00904//Diterpenoid biosynthesis	Metabolism	Metabolism of terpenoids and polyketides;Global and overview maps	-1.20047
Cs9g16620	ko01100//Metabolic pathways;ko00260//Glycine, serine and threonine metabolism	Metabolism	Amino acid metabolism;Global and overview maps	-1.49277
Cs9g17270	ko01100//Metabolic pathways;ko01200//Carbon metabolism;ko00010//Glycolysis / Gluconeogenesis;ko01230//Biosynthesis of amino acids;ko00710//Carbon fixation in photosynthetic organisms;ko00051//Fructose and mannose metabolism;ko00030//Pentose phosphate pathway;ko01110//Biosynthesis of secondary metabolites	Metabolism	Carbohydrate metabolism;Global and overview maps;Energy metabolism	1.22564
Cs9g18040	ko04626//Plant-pathogen interaction	Organismal Systems	Environmental adaptation	1.15255
Cs9g18060	ko04626//Plant-pathogen interaction	Organismal Systems	Environmental adaptation	1.03111
Cs9g18100	ko04626//Plant-pathogen interaction	Organismal Systems	Environmental adaptation	1.4403
Cs9g18170	ko04626//Plant-pathogen interaction	Organismal Systems	Environmental adaptation	3.69045
Cs9g18180	ko04626//Plant-pathogen interaction	Organismal Systems	Environmental adaptation	5.52277
Cs9g18210	ko04626//Plant-pathogen interaction	Organismal Systems	Environmental adaptation	4.69045
Cs9g18820	ko00941//Flavonoid biosynthesis;ko01110//Biosynthesis of secondary metabolites	Metabolism	Biosynthesis of other secondary metabolites;Global and overview maps	-3.82751
Cs9g18880	ko00941//Flavonoid biosynthesis;ko01110//Biosynthesis of secondary metabolites	Metabolism	Global and overview maps;Biosynthesis of other secondary metabolites	-2.33192
Cs9g19000	ko00940//Phenylpropanoid biosynthesis;ko01100//Metabolic pathways;ko01110//Biosynthesis of secondary metabolites;ko00941//Flavonoid biosynthesis;ko00945//Stilbenoid, diarylheptanoid and gingerol biosynthesis	Metabolism	Global and overview maps;Biosynthesis of other secondary metabolites	-4.91688
Cs9g19070	ko04626//Plant-pathogen interaction;ko04016//MAPK signaling pathway - plant	Organismal Systems;Environmental Information Processing	Environmental adaptation;Signal transduction	-1.50641
Cs9g19190	ko04712//Circadian rhythm - plant	Organismal Systems	Environmental adaptation	-1.22257
Cs9g19250	ko01100//Metabolic pathways;ko00040//Pentose and glucuronate interconversions	Metabolism	Global and overview maps;Carbohydrate metabolism	-1.03192
Cs9g19520	ko00130//Ubiquinone and other terpenoid-quinone biosynthesis;ko01100//Metabolic pathways;ko01110//Biosynthesis of secondary metabolites	Metabolism	Metabolism of cofactors and vitamins;Global and overview maps	-3.86498
orange1.1t00039	ko00500//Starch and sucrose metabolism;ko00940//Phenylpropanoid biosynthesis;ko01100//Metabolic pathways;ko00460//Cyanoamino acid metabolism;ko01110//Biosynthesis of secondary metabolites	Metabolism	Carbohydrate metabolism;Global and overview maps;Biosynthesis of other secondary metabolites;Metabolism of other amino acids	-1.52205
orange1.1t00081	ko00564//Glycerophospholipid metabolism	Metabolism	Lipid metabolism	-3.34705
orange1.1t00114	ko00410//beta-Alanine metabolism;ko00640//Propanoate metabolism;ko00280//Valine, leucine and isoleucine degradation;ko01100//Metabolic pathways	Metabolism	Carbohydrate metabolism;Amino acid metabolism;Global and overview maps;Metabolism of other amino acids	-1.06981
orange1.1t00260	ko01100//Metabolic pathways;ko00071//Fatty acid degradation;ko00073//Cutin, suberine and wax biosynthesis	Metabolism	Lipid metabolism;Global and overview maps	1.01128
orange1.1t00281	ko03008//Ribosome biogenesis in eukaryotes;ko03018//RNA degradation	Genetic Information Processing	Folding, sorting and degradation;Translation	1.22134
orange1.1t00282	ko03008//Ribosome biogenesis in eukaryotes;ko03018//RNA degradation	Genetic Information Processing	Folding, sorting and degradation;Translation	-1.50276
orange1.1t00342	ko00514//Other types of O-glycan biosynthesis	Metabolism	Glycan biosynthesis and metabolism	1.26577
orange1.1t00454	ko01100//Metabolic pathways;ko01110//Biosynthesis of secondary metabolites;ko00010//Glycolysis / Gluconeogenesis	Metabolism	Carbohydrate metabolism;Global and overview maps	-1.27302
orange1.1t00612	ko00051//Fructose and mannose metabolism	Metabolism	Carbohydrate metabolism	1.23102
orange1.1t01195	ko00010//Glycolysis / Gluconeogenesis;ko00562//Inositol phosphate metabolism;ko01100//Metabolic pathways;ko01110//Biosynthesis of secondary metabolites;ko00051//Fructose and mannose metabolism;ko01200//Carbon metabolism;ko01230//Biosynthesis of amino acids;ko00710//Carbon fixation in photosynthetic organisms	Metabolism	Carbohydrate metabolism;Global and overview maps;Energy metabolism	-2.74695
orange1.1t01245	ko01230//Biosynthesis of amino acids;ko01110//Biosynthesis of secondary metabolites;ko00030//Pentose phosphate pathway;ko00710//Carbon fixation in photosynthetic organisms;ko01100//Metabolic pathways;ko01200//Carbon metabolism	Metabolism	Energy metabolism;Carbohydrate metabolism;Global and overview maps	1.02249
orange1.1t01261	ko04712//Circadian rhythm - plant	Organismal Systems	Environmental adaptation	1.11103
orange1.1t01307	ko01110//Biosynthesis of secondary metabolites;ko01100//Metabolic pathways;ko00010//Glycolysis / Gluconeogenesis	Metabolism	Carbohydrate metabolism;Global and overview maps	-3.34442
orange1.1t01321	ko00905//Brassinosteroid biosynthesis;ko01110//Biosynthesis of secondary metabolites;ko01100//Metabolic pathways	Metabolism	Metabolism of terpenoids and polyketides;Global and overview maps	-1.64872
orange1.1t01353	ko01100//Metabolic pathways;ko00380//Tryptophan metabolism	Metabolism	Global and overview maps;Amino acid metabolism	-1.54915
orange1.1t01378	ko04626//Plant-pathogen interaction;ko04016//MAPK signaling pathway - plant	Environmental Information Processing;Organismal Systems	Signal transduction;Environmental adaptation	1.11806
orange1.1t01394	ko04626//Plant-pathogen interaction;ko04016//MAPK signaling pathway - plant	Environmental Information Processing;Organismal Systems	Signal transduction;Environmental adaptation	1.42932
orange1.1t01658	ko00520//Amino sugar and nucleotide sugar metabolism;ko01100//Metabolic pathways	Metabolism	Carbohydrate metabolism;Global and overview maps	-1.06345
orange1.1t01727	ko01100//Metabolic pathways;ko00040//Pentose and glucuronate interconversions	Metabolism	Carbohydrate metabolism;Global and overview maps	-1.7896
orange1.1t01747	ko00940//Phenylpropanoid biosynthesis;ko01100//Metabolic pathways;ko01110//Biosynthesis of secondary metabolites	Metabolism	Biosynthesis of other secondary metabolites;Global and overview maps	1.84217
orange1.1t01771	ko01100//Metabolic pathways;ko00270//Cysteine and methionine metabolism	Metabolism	Global and overview maps;Amino acid metabolism	-1.13886
orange1.1t01780	ko00520//Amino sugar and nucleotide sugar metabolism;ko01100//Metabolic pathways;ko04016//MAPK signaling pathway - plant	Metabolism;Environmental Information Processing	Signal transduction;Global and overview maps;Carbohydrate metabolism	-1.15017
orange1.1t01882	ko00944//Flavone and flavonol biosynthesis;ko01110//Biosynthesis of secondary metabolites	Metabolism	Biosynthesis of other secondary metabolites;Global and overview maps	-2.09091
orange1.1t01935	ko00053//Ascorbate and aldarate metabolism;ko00860//Porphyrin and chlorophyll metabolism;ko01110//Biosynthesis of secondary metabolites;ko01100//Metabolic pathways;ko00908//Zeatin biosynthesis;ko00040//Pentose and glucuronate interconversions	Metabolism	Metabolism of terpenoids and polyketides;Carbohydrate metabolism;Global and overview maps;Metabolism of cofactors and vitamins	-1.42437
orange1.1t01950	ko01110//Biosynthesis of secondary metabolites;ko00940//Phenylpropanoid biosynthesis;ko01100//Metabolic pathways	Metabolism	Biosynthesis of other secondary metabolites;Global and overview maps	-2.5111
orange1.1t01952	ko01110//Biosynthesis of secondary metabolites;ko01100//Metabolic pathways;ko00940//Phenylpropanoid biosynthesis	Metabolism	Global and overview maps;Biosynthesis of other secondary metabolites	-1.61797
orange1.1t01953	ko01100//Metabolic pathways;ko00940//Phenylpropanoid biosynthesis;ko01110//Biosynthesis of secondary metabolites	Metabolism	Biosynthesis of other secondary metabolites;Global and overview maps	-4.59495
orange1.1t01955	ko01100//Metabolic pathways;ko00940//Phenylpropanoid biosynthesis;ko01110//Biosynthesis of secondary metabolites	Metabolism	Biosynthesis of other secondary metabolites;Global and overview maps	-1.94092
orange1.1t01957	ko01110//Biosynthesis of secondary metabolites;ko01100//Metabolic pathways;ko00940//Phenylpropanoid biosynthesis	Metabolism	Global and overview maps;Biosynthesis of other secondary metabolites	-2.42503
orange1.1t01967	ko01100//Metabolic pathways;ko00940//Phenylpropanoid biosynthesis;ko01110//Biosynthesis of secondary metabolites	Metabolism	Global and overview maps;Biosynthesis of other secondary metabolites	1.04331
orange1.1t01993	ko02010//ABC transporters	Environmental Information Processing	Membrane transport	1.47803
orange1.1t02024	ko01212//Fatty acid metabolism;ko01040//Biosynthesis of unsaturated fatty acids	Metabolism	Lipid metabolism;Global and overview maps	-1.00081
orange1.1t02040	ko00940//Phenylpropanoid biosynthesis;ko01100//Metabolic pathways;ko01110//Biosynthesis of secondary metabolites	Metabolism	Global and overview maps;Biosynthesis of other secondary metabolites	-3.32813
orange1.1t02041	ko01110//Biosynthesis of secondary metabolites;ko01100//Metabolic pathways;ko00940//Phenylpropanoid biosynthesis	Metabolism	Biosynthesis of other secondary metabolites;Global and overview maps	-1.97488
orange1.1t02043	ko01110//Biosynthesis of secondary metabolites;ko01100//Metabolic pathways;ko00940//Phenylpropanoid biosynthesis	Metabolism	Global and overview maps;Biosynthesis of other secondary metabolites	-2.86491
orange1.1t02044	ko00940//Phenylpropanoid biosynthesis;ko01100//Metabolic pathways;ko01110//Biosynthesis of secondary metabolites	Metabolism	Biosynthesis of other secondary metabolites;Global and overview maps	-1.61112
orange1.1t02045	ko01110//Biosynthesis of secondary metabolites;ko01100//Metabolic pathways;ko00940//Phenylpropanoid biosynthesis	Metabolism	Global and overview maps;Biosynthesis of other secondary metabolites	-1.40288
orange1.1t02074	ko00270//Cysteine and methionine metabolism;ko01100//Metabolic pathways	Metabolism	Amino acid metabolism;Global and overview maps	-2.59495
orange1.1t02108	ko01110//Biosynthesis of secondary metabolites;ko00906//Carotenoid biosynthesis;ko01100//Metabolic pathways	Metabolism	Metabolism of terpenoids and polyketides;Global and overview maps	-1.12929
orange1.1t02204	ko00940//Phenylpropanoid biosynthesis;ko00970//Aminoacyl-tRNA biosynthesis;ko01110//Biosynthesis of secondary metabolites;ko01100//Metabolic pathways;ko00360//Phenylalanine metabolism	Metabolism;Genetic Information Processing	Global and overview maps;Biosynthesis of other secondary metabolites;Amino acid metabolism;Translation	-2.09745
orange1.1t02286	ko04016//MAPK signaling pathway - plant	Environmental Information Processing	Signal transduction	-8.68799
orange1.1t02448	ko00909//Sesquiterpenoid and triterpenoid biosynthesis;ko01100//Metabolic pathways	Metabolism	Metabolism of terpenoids and polyketides;Global and overview maps	-2.92295
orange1.1t02600	ko03040//Spliceosome;ko04626//Plant-pathogen interaction;ko04016//MAPK signaling pathway - plant	Genetic Information Processing;Environmental Information Processing;Organismal Systems	Transcription;Signal transduction;Environmental adaptation	-1.07608
orange1.1t02755	ko01100//Metabolic pathways;ko01110//Biosynthesis of secondary metabolites;ko00940//Phenylpropanoid biosynthesis	Metabolism	Biosynthesis of other secondary metabolites;Global and overview maps	-1.89134
orange1.1t02775	ko01100//Metabolic pathways;ko00905//Brassinosteroid biosynthesis;ko01110//Biosynthesis of secondary metabolites	Metabolism	Metabolism of terpenoids and polyketides;Global and overview maps	-2.09833
orange1.1t02842	ko04626//Plant-pathogen interaction	Organismal Systems	Environmental adaptation	1.07647
orange1.1t02914	ko00564//Glycerophospholipid metabolism;ko01110//Biosynthesis of secondary metabolites	Metabolism	Lipid metabolism;Global and overview maps	-2.04305
orange1.1t02918	ko04626//Plant-pathogen interaction	Organismal Systems	Environmental adaptation	-1.19773
orange1.1t02930	ko04626//Plant-pathogen interaction	Organismal Systems	Environmental adaptation	-1.01398
orange1.1t03053	ko00010//Glycolysis / Gluconeogenesis;ko00561//Glycerolipid metabolism;ko00040//Pentose and glucuronate interconversions;ko01110//Biosynthesis of secondary metabolites;ko01100//Metabolic pathways	Metabolism	Lipid metabolism;Carbohydrate metabolism;Global and overview maps	-1.01835
orange1.1t03059	ko01230//Biosynthesis of amino acids;ko01100//Metabolic pathways;ko01110//Biosynthesis of secondary metabolites;ko00330//Arginine and proline metabolism	Metabolism	Amino acid metabolism;Global and overview maps	-1.24306
orange1.1t03110	ko04626//Plant-pathogen interaction;ko04016//MAPK signaling pathway - plant	Environmental Information Processing;Organismal Systems	Signal transduction;Environmental adaptation	1.40756
orange1.1t03129	ko04145//Phagosome	Cellular Processes	Transport and catabolism	2.23002
orange1.1t03134	ko03018//RNA degradation;ko00330//Arginine and proline metabolism;ko00500//Starch and sucrose metabolism;ko00380//Tryptophan metabolism;ko00460//Cyanoamino acid metabolism;ko01100//Metabolic pathways;ko00940//Phenylpropanoid biosynthesis;ko00360//Phenylalanine metabolism;ko01110//Biosynthesis of secondary metabolites	Genetic Information Processing;Metabolism	Carbohydrate metabolism;Global and overview maps;Folding, sorting and degradation;Biosynthesis of other secondary metabolites;Metabolism of other amino acids;Amino acid metabolism	1.56537
orange1.1t03332	ko04626//Plant-pathogen interaction	Organismal Systems	Environmental adaptation	-1.43625
orange1.1t03336	ko04075//Plant hormone signal transduction	Environmental Information Processing	Signal transduction	1.00863
orange1.1t03426	ko00400//Phenylalanine, tyrosine and tryptophan biosynthesis;ko00260//Glycine, serine and threonine metabolism;ko01110//Biosynthesis of secondary metabolites;ko01100//Metabolic pathways;ko01230//Biosynthesis of amino acids	Metabolism	Amino acid metabolism;Global and overview maps	-1.21798
orange1.1t03453	ko00904//Diterpenoid biosynthesis;ko00600//Sphingolipid metabolism;ko01100//Metabolic pathways;ko01110//Biosynthesis of secondary metabolites	Metabolism	Metabolism of terpenoids and polyketides;Lipid metabolism;Global and overview maps	1.54874
orange1.1t03454	ko04141//Protein processing in endoplasmic reticulum;ko02010//ABC transporters;ko01100//Metabolic pathways;ko00906//Carotenoid biosynthesis;ko01110//Biosynthesis of secondary metabolites	Environmental Information Processing;Metabolism;Genetic Information Processing	Metabolism of terpenoids and polyketides;Membrane transport;Folding, sorting and degradation;Global and overview maps	1.74804
orange1.1t03455	ko00480//Glutathione metabolism	Metabolism	Metabolism of other amino acids	-2.28885
orange1.1t03578	ko01100//Metabolic pathways;ko00904//Diterpenoid biosynthesis;ko02010//ABC transporters;ko00941//Flavonoid biosynthesis;ko01110//Biosynthesis of secondary metabolites	Environmental Information Processing;Metabolism	Global and overview maps;Biosynthesis of other secondary metabolites;Metabolism of terpenoids and polyketides;Membrane transport	1.03559
orange1.1t03583	ko00941//Flavonoid biosynthesis;ko02010//ABC transporters;ko01110//Biosynthesis of secondary metabolites;ko01100//Metabolic pathways;ko00904//Diterpenoid biosynthesis	Environmental Information Processing;Metabolism	Global and overview maps;Biosynthesis of other secondary metabolites;Membrane transport;Metabolism of terpenoids and polyketides	1.08638
orange1.1t03617	ko00480//Glutathione metabolism	Metabolism	Metabolism of other amino acids	-1.6543
orange1.1t03624	ko00480//Glutathione metabolism	Metabolism	Metabolism of other amino acids	-2.88284
orange1.1t03628	ko00480//Glutathione metabolism	Metabolism	Metabolism of other amino acids	-1.08261
orange1.1t03629	ko00480//Glutathione metabolism	Metabolism	Metabolism of other amino acids	-1.23922
orange1.1t03632	ko00480//Glutathione metabolism	Metabolism	Metabolism of other amino acids	-1.58716
orange1.1t03729	ko00592//alpha-Linolenic acid metabolism;ko01110//Biosynthesis of secondary metabolites;ko01100//Metabolic pathways	Metabolism	Lipid metabolism;Global and overview maps	-1.17991
orange1.1t03769	ko01100//Metabolic pathways;ko00592//alpha-Linolenic acid metabolism;ko00591//Linoleic acid metabolism;ko01110//Biosynthesis of secondary metabolites	Metabolism	Global and overview maps;Lipid metabolism	3.68823
orange1.1t03984	ko04141//Protein processing in endoplasmic reticulum	Genetic Information Processing	Folding, sorting and degradation	-1.06523
orange1.1t04042	ko04141//Protein processing in endoplasmic reticulum;ko03040//Spliceosome;ko04144//Endocytosis	Cellular Processes;Genetic Information Processing	Transcription;Folding, sorting and degradation;Transport and catabolism	1.52143
orange1.1t04155	ko01100//Metabolic pathways;ko01110//Biosynthesis of secondary metabolites;ko00100//Steroid biosynthesis	Metabolism	Global and overview maps;Lipid metabolism	-1.19132
orange1.1t04181	ko04144//Endocytosis	Cellular Processes	Transport and catabolism	1.45633
orange1.1t04193	ko01100//Metabolic pathways;ko00940//Phenylpropanoid biosynthesis;ko01110//Biosynthesis of secondary metabolites	Metabolism	Global and overview maps;Biosynthesis of other secondary metabolites	-1.18872
orange1.1t04315	ko04120//Ubiquitin mediated proteolysis	Genetic Information Processing	Folding, sorting and degradation	-1.48414
orange1.1t04355	ko04626//Plant-pathogen interaction	Organismal Systems	Environmental adaptation	1.12667
orange1.1t04356	ko04626//Plant-pathogen interaction	Organismal Systems	Environmental adaptation	1.42241
orange1.1t04361	ko04626//Plant-pathogen interaction	Organismal Systems	Environmental adaptation	1.00363
orange1.1t04366	ko00902//Monoterpenoid biosynthesis;ko01100//Metabolic pathways;ko00900//Terpenoid backbone biosynthesis;ko01110//Biosynthesis of secondary metabolites	Metabolism	Metabolism of terpenoids and polyketides;Global and overview maps	-1.89593
orange1.1t04376	ko00592//alpha-Linolenic acid metabolism;ko01100//Metabolic pathways;ko01110//Biosynthesis of secondary metabolites;ko00591//Linoleic acid metabolism	Metabolism	Lipid metabolism;Global and overview maps	1.72054
orange1.1t04400	ko01100//Metabolic pathways;ko01110//Biosynthesis of secondary metabolites;ko00941//Flavonoid biosynthesis;ko00940//Phenylpropanoid biosynthesis;ko00945//Stilbenoid, diarylheptanoid and gingerol biosynthesis	Metabolism	Global and overview maps;Biosynthesis of other secondary metabolites	-1.73581
orange1.1t04419	ko04016//MAPK signaling pathway - plant;ko04626//Plant-pathogen interaction	Environmental Information Processing;Organismal Systems	Environmental adaptation;Signal transduction	1.3972
orange1.1t04506	ko00940//Phenylpropanoid biosynthesis;ko01110//Biosynthesis of secondary metabolites;ko01100//Metabolic pathways	Metabolism	Biosynthesis of other secondary metabolites;Global and overview maps	-1.88741
orange1.1t04522	ko04016//MAPK signaling pathway - plant;ko04626//Plant-pathogen interaction	Organismal Systems;Environmental Information Processing	Environmental adaptation;Signal transduction	1.07916
orange1.1t04606	ko01212//Fatty acid metabolism;ko00062//Fatty acid elongation;ko01040//Biosynthesis of unsaturated fatty acids;ko01100//Metabolic pathways;ko01110//Biosynthesis of secondary metabolites	Metabolism	Global and overview maps;Lipid metabolism	-1.46124
orange1.1t04625	ko00943//Isoflavonoid biosynthesis;ko01110//Biosynthesis of secondary metabolites	Metabolism	Global and overview maps;Biosynthesis of other secondary metabolites	1.99456
orange1.1t04775	ko00902//Monoterpenoid biosynthesis;ko01110//Biosynthesis of secondary metabolites;ko01100//Metabolic pathways;ko00900//Terpenoid backbone biosynthesis	Metabolism	Global and overview maps;Metabolism of terpenoids and polyketides	-1.99747
orange1.1t04801	ko04626//Plant-pathogen interaction;ko04016//MAPK signaling pathway - plant	Environmental Information Processing;Organismal Systems	Environmental adaptation;Signal transduction	3.1418
orange1.1t04802	ko04626//Plant-pathogen interaction;ko04016//MAPK signaling pathway - plant	Environmental Information Processing;Organismal Systems	Signal transduction;Environmental adaptation	1.45988
orange1.1t04810	ko01110//Biosynthesis of secondary metabolites;ko00240//Pyrimidine metabolism;ko00760//Nicotinate and nicotinamide metabolism;ko00230//Purine metabolism;ko01100//Metabolic pathways	Metabolism	Global and overview maps;Metabolism of cofactors and vitamins;Nucleotide metabolism	1.32157
orange1.1t04827	ko02010//ABC transporters	Environmental Information Processing	Membrane transport	1.03445
orange1.1t04873	ko04626//Plant-pathogen interaction;ko04016//MAPK signaling pathway - plant	Environmental Information Processing;Organismal Systems	Environmental adaptation;Signal transduction	1.65042
orange1.1t04937	ko04016//MAPK signaling pathway - plant;ko04626//Plant-pathogen interaction	Environmental Information Processing;Organismal Systems	Environmental adaptation;Signal transduction	1.24663
orange1.1t04957	ko00900//Terpenoid backbone biosynthesis;ko01110//Biosynthesis of secondary metabolites;ko01100//Metabolic pathways	Metabolism	Metabolism of terpenoids and polyketides;Global and overview maps	-3.35836
orange1.1t04962	ko01100//Metabolic pathways;ko00230//Purine metabolism;ko01110//Biosynthesis of secondary metabolites	Metabolism	Global and overview maps;Nucleotide metabolism	-1.33251
orange1.1t05110	ko01110//Biosynthesis of secondary metabolites;ko00940//Phenylpropanoid biosynthesis;ko01100//Metabolic pathways	Metabolism	Global and overview maps;Biosynthesis of other secondary metabolites	-1.51405
orange1.1t05124	ko00520//Amino sugar and nucleotide sugar metabolism;ko04016//MAPK signaling pathway - plant;ko01100//Metabolic pathways	Environmental Information Processing;Metabolism	Carbohydrate metabolism;Global and overview maps;Signal transduction	-4.98727
orange1.1t05130	ko00460//Cyanoamino acid metabolism;ko00940//Phenylpropanoid biosynthesis;ko01110//Biosynthesis of secondary metabolites;ko01100//Metabolic pathways;ko00500//Starch and sucrose metabolism	Metabolism	Carbohydrate metabolism;Metabolism of other amino acids;Global and overview maps;Biosynthesis of other secondary metabolites	3.68304
orange1.1t05185	ko01100//Metabolic pathways;ko00940//Phenylpropanoid biosynthesis;ko01110//Biosynthesis of secondary metabolites	Metabolism	Biosynthesis of other secondary metabolites;Global and overview maps	-5.03944
orange1.1t05247	ko01110//Biosynthesis of secondary metabolites;ko00860//Porphyrin and chlorophyll metabolism	Metabolism	Metabolism of cofactors and vitamins;Global and overview maps	5.75289
orange1.1t05315	ko04626//Plant-pathogen interaction	Organismal Systems	Environmental adaptation	1.56219
orange1.1t05354	ko00941//Flavonoid biosynthesis;ko01100//Metabolic pathways;ko04712//Circadian rhythm - plant;ko01110//Biosynthesis of secondary metabolites	Metabolism;Organismal Systems	Biosynthesis of other secondary metabolites;Global and overview maps;Environmental adaptation	7.51545
orange1.1t05469	ko00010//Glycolysis / Gluconeogenesis;ko01200//Carbon metabolism;ko00350//Tyrosine metabolism;ko00071//Fatty acid degradation;ko01110//Biosynthesis of secondary metabolites;ko01100//Metabolic pathways	Metabolism	Carbohydrate metabolism;Lipid metabolism;Global and overview maps;Amino acid metabolism	3.17755
orange1.1t05518	ko00053//Ascorbate and aldarate metabolism;ko00040//Pentose and glucuronate interconversions;ko00860//Porphyrin and chlorophyll metabolism;ko00460//Cyanoamino acid metabolism;ko01100//Metabolic pathways;ko01110//Biosynthesis of secondary metabolites	Metabolism	Global and overview maps;Metabolism of other amino acids;Metabolism of cofactors and vitamins;Carbohydrate metabolism	-1.07048
orange1.1t05755	ko04146//Peroxisome	Cellular Processes	Transport and catabolism	2.25305
orange1.1t05889	ko00480//Glutathione metabolism	Metabolism	Metabolism of other amino acids	-3.12547
orange1.1t05897	ko00780//Biotin metabolism;ko01100//Metabolic pathways	Metabolism	Metabolism of cofactors and vitamins;Global and overview maps	-1.06648
