# Supplementary material for: Transcriptome and Physiological Analyses of a Navel Orange Mutant with Improved Drought Tolerance and Water Use Efficiency Caused by Increases of Cuticular Wax Accumulation and ROS Scavenging Capacity
Source: Int J Mol Sci. 2022 May 18;23(10):5660. doi: 10.3390/ijms23105660 (PMC9145189; doi:10.3390/ijms23105660)
Supplement: Supplementary file 1 [file ijms-23-05660-s001.zip › Table S6.xlsx]

## Sheet: Table S6
Table S6. The differentially expressed genes (DEGs) of MAPK signaling pathway in WT and MT leaf samples
Gene name	Gene ID	WT#1 FPKM	WT#2 FPKM	WT#3 FPKM	MT#1 FPKM	MT#2 FPKM	MT#3 FPKM	Pathway Name	Level 1	Level 2	log2(MT/WT)	Function definition
CsFLS2-LIKE7	BGI_novel_G000054	0.85	1.38	0.94	3.53	2.72	3.55	ko04016//MAPK signaling pathway - plant;ko04626//Plant-pathogen interaction;ko03430//Mismatch repair;ko03030//DNA replication;ko03420//Nucleotide excision repair;ko03440//Homologous recombination	Environmental Information Processing;Organismal Systems;Genetic Information Processing	Signal transduction;Environmental adaptation;Replication and repair	1.24337	mitogen-activated protein kinase kinase kinase 1
CsSUMM2-LIKE9	BGI_novel_G000076	2.21	1.5	2.45	0.57	0.48	0.81	ko04016//MAPK signaling pathway - plant;ko04626//Plant-pathogen interaction	Environmental Information Processing;Organismal Systems	Environmental adaptation;Signal transduction	5.38782	LRR receptor-like serine/threonine-protein kinase FLS2
CsSUMM2-LIKE8	BGI_novel_G000081	4.74	5.37	4.59	2.44	1.43	2.3	ko04626//Plant-pathogen interaction;ko04016//MAPK signaling pathway - plant	Organismal Systems;Environmental Information Processing	Environmental adaptation;Signal transduction	4.17859	LRR receptor-like serine/threonine-protein kinase FLS2
CsSUMM2-LIKE5	BGI_novel_G000087	0.3	0.59	0.5	0.85	1.1	1.01	ko04626//Plant-pathogen interaction;ko04016//MAPK signaling pathway - plant	Environmental Information Processing;Organismal Systems	Environmental adaptation;Signal transduction	3.1418	LRR receptor-like serine/threonine-protein kinase FLS2
CsFLS2-LIKE22	BGI_novel_G000090	3.5	4.35	3.06	8.28	9.37	9.42	ko04016//MAPK signaling pathway - plant;ko04626//Plant-pathogen interaction	Environmental Information Processing;Organismal Systems	Signal transduction;Environmental adaptation	1.91417	LRR receptor-like serine/threonine-protein kinase FLS2
CsEIN2-LIKE1	BGI_novel_G000325	0.45	0.95	0.55	4.62	2.23	2.92	ko04626//Plant-pathogen interaction;ko04016//MAPK signaling pathway - plant	Organismal Systems;Environmental Information Processing	Environmental adaptation;Signal transduction	1.66185	LRR receptor-like serine/threonine-protein kinase FLS2
CsFLS2-LIKE33	BGI_novel_G000507	25.21	23.64	24.34	12.07	11.29	11.85	ko04626//Plant-pathogen interaction;ko04016//MAPK signaling pathway - plant	Environmental Information Processing;Organismal Systems	Environmental adaptation;Signal transduction	1.65042	LRR receptor-like serine/threonine-protein kinase FLS2
CsEIN2-LIKE2	BGI_novel_G000887	1.71	1.61	0.91	4.19	2.61	3.7	ko04626//Plant-pathogen interaction;ko04016//MAPK signaling pathway - plant	Environmental Information Processing;Organismal Systems	Environmental adaptation;Signal transduction	1.62397	LRR receptor-like serine/threonine-protein kinase FLS2
CsER-LIKE3	BGI_novel_G000892	0.11	2.31	0.89	3.4	2.66	2.3	ko04016//MAPK signaling pathway - plant;ko04626//Plant-pathogen interaction	Organismal Systems;Environmental Information Processing	Environmental adaptation;Signal transduction	1.57582	LRR receptor-like serine/threonine-protein kinase FLS2
CsSUMM2-LIKE2	BGI_novel_G001051	1.2	1.31	1.51	3.39	3.23	2.87	ko04016//MAPK signaling pathway - plant;ko04626//Plant-pathogen interaction	Environmental Information Processing;Organismal Systems	Environmental adaptation;Signal transduction	1.46342	LRR receptor-like serine/threonine-protein kinase FLS2
CsSUMM2-LIKE7	BGI_novel_G001052	0.98	0.68	0.84	1.52	1.89	1.58	ko04626//Plant-pathogen interaction;ko04016//MAPK signaling pathway - plant	Environmental Information Processing;Organismal Systems	Signal transduction;Environmental adaptation	1.45988	LRR receptor-like serine/threonine-protein kinase FLS2
CsFLS2-LIKE41	BGI_novel_G001123	0	1.16	0	0	0	0	ko04626//Plant-pathogen interaction;ko04016//MAPK signaling pathway - plant	Organismal Systems;Environmental Information Processing	Signal transduction;Environmental adaptation	1.45806	LRR receptor-like serine/threonine-protein kinase FLS2
CsFLS2-LIKE14	BGI_novel_G001163	1.62	1.24	1.04	4.04	2.55	3.97	ko04626//Plant-pathogen interaction;ko04016//MAPK signaling pathway - plant	Organismal Systems;Environmental Information Processing	Environmental adaptation;Signal transduction	1.45215	LRR receptor-like serine/threonine-protein kinase FLS2
CsFLS2-LIKE4	BGI_novel_G001206	1.01	0.95	1.18	4.15	3.96	3.76	ko04016//MAPK signaling pathway - plant;ko04626//Plant-pathogen interaction	Environmental Information Processing;Organismal Systems	Environmental adaptation;Signal transduction	1.44944	LRR receptor-like serine/threonine-protein kinase FLS2
CsCHIB-LIKE7	BGI_novel_G001257	4.73	3.81	1.43	0	0	0	ko04626//Plant-pathogen interaction;ko04016//MAPK signaling pathway - plant	Environmental Information Processing;Organismal Systems	Signal transduction;Environmental adaptation	1.43446	LRR receptor-like serine/threonine-protein kinase FLS2
CsER-LIKE1	BGI_novel_G001292	1.55	0	0.63	2.54	1.38	3.54	ko04626//Plant-pathogen interaction;ko04016//MAPK signaling pathway - plant	Environmental Information Processing;Organismal Systems	Signal transduction;Environmental adaptation	1.42932	LRR receptor-like serine/threonine-protein kinase FLS2
CsWRKY33-LIKE1	Cs1g03870	0.54	0.53	0.62	2.01	2.4	1.93	ko04016//MAPK signaling pathway - plant;ko04626//Plant-pathogen interaction	Environmental Information Processing;Organismal Systems	Environmental adaptation;Signal transduction	1.41017	LRR receptor-like serine/threonine-protein kinase FLS2
CsSUMM2-LIKE1	Cs1g10450	1.04	1.06	0.93	2.26	2.67	2.23	ko04626//Plant-pathogen interaction;ko04016//MAPK signaling pathway - plant	Environmental Information Processing;Organismal Systems	Signal transduction;Environmental adaptation	1.40756	LRR receptor-like serine/threonine-protein kinase FLS2
CsSUMM2-LIKE3	Cs1g10490	1.24	1.22	1.06	2.74	2.05	3.32	ko04016//MAPK signaling pathway - plant;ko04626//Plant-pathogen interaction	Environmental Information Processing;Organismal Systems	Environmental adaptation;Signal transduction	1.3972	LRR receptor-like serine/threonine-protein kinase FLS2
CsSUMM2-LIKE4	Cs1g13500	1.21	2.23	2.24	4.46	4.68	3.93	ko04626//Plant-pathogen interaction;ko04016//MAPK signaling pathway - plant	Organismal Systems;Environmental Information Processing	Signal transduction;Environmental adaptation	1.38669	LRR receptor-like serine/threonine-protein kinase FLS2
CsFLS2-LIKE28	Cs1g14210	4.89	4.34	4.85	9.83	8.68	9.09	ko04626//Plant-pathogen interaction;ko04016//MAPK signaling pathway - plant	Environmental Information Processing;Organismal Systems	Environmental adaptation;Signal transduction	1.34555	LRR receptor-like serine/threonine-protein kinase FLS2
CsFLS2-LIKE13	Cs1g21300	0.31	0.25	0.45	0.84	1	0.92	ko04016//MAPK signaling pathway - plant;ko04626//Plant-pathogen interaction	Organismal Systems;Environmental Information Processing	Environmental adaptation;Signal transduction	1.31022	LRR receptor-like serine/threonine-protein kinase FLS2
CsCHIB-LIKE3	Cs1g26330	1.63	2.22	0.66	0.4	0.86	0.4	ko04626//Plant-pathogen interaction;ko04016//MAPK signaling pathway - plant	Environmental Information Processing;Organismal Systems	Environmental adaptation;Signal transduction	1.30995	LRR receptor-like serine/threonine-protein kinase FLS2
CsWRKY33-LIKE6	Cs2g03840	0.74	0.29	0.66	0.22	0.07	0.07	ko04016//MAPK signaling pathway - plant;ko04626//Plant-pathogen interaction	Organismal Systems;Environmental Information Processing	Environmental adaptation;Signal transduction	1.26335	LRR receptor-like serine/threonine-protein kinase FLS2
CsFLS2-LIKE30	Cs2g08750	5.51	5.55	5.71	12.14	12.23	11.9	ko04016//MAPK signaling pathway - plant;ko04626//Plant-pathogen interaction	Environmental Information Processing;Organismal Systems	Environmental adaptation;Signal transduction	1.24663	LRR receptor-like serine/threonine-protein kinase FLS2
CsFLS2-LIKE8	Cs3g09570	0.13	0.04	0.06	0.27	0.22	0.18	ko04626//Plant-pathogen interaction;ko04016//MAPK signaling pathway - plant	Environmental Information Processing;Organismal Systems	Signal transduction;Environmental adaptation	1.2055	LRR receptor-like serine/threonine-protein kinase FLS2
CsFLS2-LIKE23	Cs3g10010	4.05	4.2	3.49	9	8.92	10.78	ko04626//Plant-pathogen interaction;ko04016//MAPK signaling pathway - plant	Organismal Systems;Environmental Information Processing	Signal transduction;Environmental adaptation	1.1911	LRR receptor-like serine/threonine-protein kinase FLS2
CsFLS2-LIKE12	Cs3g10090	1.45	1.5	1.49	3.68	3.53	4.08	ko04016//MAPK signaling pathway - plant;ko04626//Plant-pathogen interaction	Organismal Systems;Environmental Information Processing	Environmental adaptation;Signal transduction	1.18863	LRR receptor-like serine/threonine-protein kinase FLS2
CsFLS2-LIKE5	Cs3g10110	2.35	2.05	1.88	5.69	5.4	7.31	ko04016//MAPK signaling pathway - plant;ko04626//Plant-pathogen interaction	Environmental Information Processing;Organismal Systems	Environmental adaptation;Signal transduction	1.18705	LRR receptor-like serine/threonine-protein kinase FLS2
CsFLS2-LIKE20	Cs3g10140	0.6	0.52	0.54	1.36	1.43	1.4	ko04626//Plant-pathogen interaction;ko04016//MAPK signaling pathway - plant	Environmental Information Processing;Organismal Systems	Signal transduction;Environmental adaptation	1.11806	LRR receptor-like serine/threonine-protein kinase FLS2
CsER-LIKE2	Cs4g06230	1.98	2.44	2	5.66	5.3	5.3	ko04016//MAPK signaling pathway - plant;ko04626//Plant-pathogen interaction	Organismal Systems;Environmental Information Processing	Environmental adaptation;Signal transduction	1.07798	LRR receptor-like serine/threonine-protein kinase FLS2
CsFLS2-LIKE25	Cs4g10640	1.11	1.12	0.84	2.42	2.01	2.44	ko04016//MAPK signaling pathway - plant;ko04626//Plant-pathogen interaction;ko04075//Plant hormone signal transduction	Environmental Information Processing;Organismal Systems	Environmental adaptation;Signal transduction	1.03977	LRR receptor-like serine/threonine-protein kinase FLS2
CsMYC2-LIKE	Cs4g14510	4.01	4.19	4.69	0.96	1.41	1.22	ko04016//MAPK signaling pathway - plant;ko04626//Plant-pathogen interaction	Environmental Information Processing;Organismal Systems	Environmental adaptation;Signal transduction	1.02282	LRR receptor-like serine/threonine-protein kinase FLS2
CsWRKY29-LIKE2	Cs5g03010	0.49	0.42	0.18	0.06	0	0	ko04626//Plant-pathogen interaction;ko04016//MAPK signaling pathway - plant	Environmental Information Processing;Organismal Systems	Signal transduction;Environmental adaptation	-1.05745	LRR receptor-like serine/threonine-protein kinase FLS2
CsACS6-LIKE	Cs5g03060	1.01	0.94	1.25	0.5	0.61	0.3	ko04016//MAPK signaling pathway - plant;ko04626//Plant-pathogen interaction	Organismal Systems;Environmental Information Processing	Signal transduction;Environmental adaptation	-1.09926	LRR receptor-like serine/threonine-protein kinase FLS2
CsRAN1-LIKE	Cs5g03800	0.28	0.2	0.34	0.3	0.46	1.03	ko04016//MAPK signaling pathway - plant;ko04626//Plant-pathogen interaction	Organismal Systems;Environmental Information Processing	Signal transduction;Environmental adaptation	-1.3361	LRR receptor-like serine/threonine-protein kinase FLS2
CsFLS2-LIKE40	Cs5g12660	0.13	0.21	0.02	0	0	0	ko04626//Plant-pathogen interaction;ko04016//MAPK signaling pathway - plant	Organismal Systems;Environmental Information Processing	Signal transduction;Environmental adaptation	-1.39926	LRR receptor-like serine/threonine-protein kinase FLS2
CsFLS2-LIKE34	Cs5g16390	1.55	1.05	1.16	0.56	0.4	0.82	ko04626//Plant-pathogen interaction;ko04016//MAPK signaling pathway - plant	Environmental Information Processing;Organismal Systems	Environmental adaptation;Signal transduction	-1.99285	LRR receptor-like serine/threonine-protein kinase FLS2
CsMEKK1-LIKE	Cs5g22020	1.04	0.81	1.66	2.73	2.11	3.5	ko04626//Plant-pathogen interaction;ko04075//Plant hormone signal transduction;ko04016//MAPK signaling pathway - plant	Organismal Systems;Environmental Information Processing	Environmental adaptation;Signal transduction	-2.27302	LRR receptor-like serine/threonine-protein kinase FLS2
CsFLS2-LIKE39	Cs5g23130	0.12	0.12	0.04	0	0	0	ko04016//MAPK signaling pathway - plant;ko04626//Plant-pathogen interaction	Environmental Information Processing;Organismal Systems	Signal transduction;Environmental adaptation	-5.03767	LRR receptor-like serine/threonine-protein kinase FLS2
CsFLS2-LIKE35	Cs5g29260	0.33	0.31	0.33	0.15	0.1	0.14	ko04626//Plant-pathogen interaction;ko04016//MAPK signaling pathway - plant	Organismal Systems;Environmental Information Processing	Environmental adaptation;Signal transduction	-5.09745	LRR receptor-like serine/threonine-protein kinase FLS2
CsER-LIKE6	Cs5g29490	2.83	3.31	3.32	1.76	1.41	1.21	ko04016//MAPK signaling pathway - plant;ko04626//Plant-pathogen interaction	Environmental Information Processing;Organismal Systems	Signal transduction;Environmental adaptation	-5.74713	LRR receptor-like serine/threonine-protein kinase FLS2
CsCHIB-LIKE2	Cs6g11570	127.32	118.8	116.12	52.12	46.38	53.98	ko04016//MAPK signaling pathway - plant;ko04626//Plant-pathogen interaction	Organismal Systems;Environmental Information Processing	Signal transduction;Environmental adaptation	1.2445	NB-LRR protein SUMM2
CsFLS2-LIKE27	Cs6g12060	9.49	12	11.81	23.8	24.28	26.17	ko04626//Plant-pathogen interaction;ko04016//MAPK signaling pathway - plant	Organismal Systems;Environmental Information Processing	Environmental adaptation;Signal transduction	1.23715	NB-LRR protein SUMM2
CsFLS2-LIKE21	Cs6g12090	2.89	3.19	3.65	8.26	7.44	9.24	ko04016//MAPK signaling pathway - plant;ko04626//Plant-pathogen interaction	Organismal Systems;Environmental Information Processing	Environmental adaptation;Signal transduction	1.19718	NB-LRR protein SUMM2
CsFLS2-LIKE9	Cs6g12110	12.93	11.73	11.56	32.05	29.77	31.46	ko04016//MAPK signaling pathway - plant;ko04626//Plant-pathogen interaction	Organismal Systems;Environmental Information Processing	Signal transduction;Environmental adaptation	1.19336	NB-LRR protein SUMM2
CsCALM-LIKE	Cs6g16160	10.55	10.55	11.09	0.8	0.43	0.61	ko04626//Plant-pathogen interaction;ko04016//MAPK signaling pathway - plant	Organismal Systems;Environmental Information Processing	Signal transduction;Environmental adaptation	1.08711	NB-LRR protein SUMM2
CsEIN3-LIKE1	Cs6g16840	1.06	0.84	0.95	0.24	0.21	0.19	ko04016//MAPK signaling pathway - plant;ko04626//Plant-pathogen interaction	Organismal Systems;Environmental Information Processing	Environmental adaptation;Signal transduction	1.07916	NB-LRR protein SUMM2
CsFLS2-LIKE37	Cs7g01980	18.51	16.97	18.12	4.87	4.5	4.11	ko04016//MAPK signaling pathway - plant;ko04626//Plant-pathogen interaction	Environmental Information Processing;Organismal Systems	Signal transduction;Environmental adaptation	1.0034	NB-LRR protein SUMM2
CsWRKY33-LIKE7	Cs7g04260	0.3	0.4	0.3	0.1	0.03	0.07	ko04626//Plant-pathogen interaction;ko04016//MAPK signaling pathway - plant	Environmental Information Processing;Organismal Systems	Environmental adaptation;Signal transduction	-1.25299	NB-LRR protein SUMM2
CsPYR/PYL-LIKE	Cs7g08260	1.46	1.27	1.4	0.41	0.52	0.52	ko04016//MAPK signaling pathway - plant;ko04626//Plant-pathogen interaction	Organismal Systems;Environmental Information Processing	Signal transduction;Environmental adaptation	-1.73417	NB-LRR protein SUMM2
CsWRKY33-LIKE4	Cs7g11020	3.86	5.55	4.38	2.33	2.21	1.61	ko04016//MAPK signaling pathway - plant;ko03040//Spliceosome;ko04626//Plant-pathogen interaction	Environmental Information Processing;Genetic Information Processing;Organismal Systems	Transcription;Signal transduction;Environmental adaptation	1.90355	WRKY transcription factor 33
CsWRKY33-LIKE5	Cs7g17180	1.61	1.86	2.33	0.53	0.53	0.53	ko04016//MAPK signaling pathway - plant;ko04626//Plant-pathogen interaction	Environmental Information Processing;Organismal Systems	Signal transduction;Environmental adaptation	-1.06372	WRKY transcription factor 33
CsER-LIKE7	Cs7g18970	1.36	0.82	0.74	0.22	0.43	0.39	ko03040//Spliceosome;ko04626//Plant-pathogen interaction;ko04016//MAPK signaling pathway - plant	Genetic Information Processing;Environmental Information Processing;Organismal Systems	Transcription;Signal transduction;Environmental adaptation	-1.07608	WRKY transcription factor 33
CsFLS2-LIKE36	Cs7g22300	0.95	0.87	0.85	0.35	0.4	0.27	ko04016//MAPK signaling pathway - plant;ko04626//Plant-pathogen interaction	Organismal Systems;Environmental Information Processing	Environmental adaptation;Signal transduction	-1.16898	WRKY transcription factor 33
CsCHIB-LIKE5	Cs8g01840	17.07	15.83	15.94	0.33	0.2	0.61	ko03040//Spliceosome;ko04016//MAPK signaling pathway - plant;ko04626//Plant-pathogen interaction	Genetic Information Processing;Organismal Systems;Environmental Information Processing	Environmental adaptation;Transcription;Signal transduction	-1.86797	WRKY transcription factor 33
CsCHIB-LIKE6	Cs8g01850	93.45	81.07	73.69	0.47	0.93	0.79	ko03040//Spliceosome;ko04016//MAPK signaling pathway - plant;ko04626//Plant-pathogen interaction	Environmental Information Processing;Organismal Systems;Genetic Information Processing	Transcription;Signal transduction;Environmental adaptation	-2.21162	WRKY transcription factor 33
CsPR1-LIKE	Cs8g03430	1.48	1.32	0.65	0.34	0.18	0.25	ko04626//Plant-pathogen interaction;ko04016//MAPK signaling pathway - plant	Environmental Information Processing;Organismal Systems	Signal transduction;Environmental adaptation	-2.33192	WRKY transcription factor 33
CsRbohD-LIKE	Cs8g12000	1.86	2.13	1.98	0.69	0.74	0.63	ko04626//Plant-pathogen interaction;ko04016//MAPK signaling pathway - plant;ko04075//Plant hormone signal transduction	Organismal Systems;Environmental Information Processing	Environmental adaptation;Signal transduction	-2.17565	pathogenesis-related protein 1
CsFLS2-LIKE1	Cs8g12550	0	0	0	0.35	0.14	0.26	ko04626//Plant-pathogen interaction;ko04016//MAPK signaling pathway - plant	Organismal Systems;Environmental Information Processing	Environmental adaptation;Signal transduction	-1.50641	WRKY transcription factor 29
CsFLS2-LIKE2	Cs8g12560	0.16	0	0	1.29	0.97	0.6	ko04626//Plant-pathogen interaction;ko04016//MAPK signaling pathway - plant	Organismal Systems;Environmental Information Processing	Signal transduction;Environmental adaptation	-4.17991	WRKY transcription factor 29
CsFLS2-LIKE26	Cs8g12570	0.71	0.72	0.85	1.68	2.07	1.46	ko04016//MAPK signaling pathway - plant;ko01110//Biosynthesis of secondary metabolites;ko00270//Cysteine and methionine metabolism;ko01100//Metabolic pathways	Environmental Information Processing;Metabolism	Amino acid metabolism;Signal transduction;Global and overview maps	-1.18305	1-aminocyclopropane-1-carboxylate synthase 6
CsFLS2-LIKE19	Cs8g14800	0.82	0.92	0.79	2.06	1.98	2.59	ko04016//MAPK signaling pathway - plant	Environmental Information Processing	Signal transduction	1.12673	Cu+-exporting ATPase
CsFLS2-LIKE16	Cs8g14810	2.14	2.91	2.99	6.91	7.22	7.06	ko04075//Plant hormone signal transduction;ko00904//Diterpenoid biosynthesis;ko04016//MAPK signaling pathway - plant;ko01100//Metabolic pathways;ko00965//Betalain biosynthesis;ko01110//Biosynthesis of secondary metabolites;ko00040//Pentose and glucuronate interconversions	Metabolism;Environmental Information Processing	Global and overview maps;Metabolism of terpenoids and polyketides;Carbohydrate metabolism;Biosynthesis of other secondary metabolites;Signal transduction	2.31427	ethylene-insensitive protein 2
CsFLS2-LIKE11	Cs8g14840	3.47	3.66	3.98	10.34	9.87	10.42	ko01110//Biosynthesis of secondary metabolites;ko00965//Betalain biosynthesis;ko02010//ABC transporters;ko00904//Diterpenoid biosynthesis;ko04075//Plant hormone signal transduction;ko04016//MAPK signaling pathway - plant	Environmental Information Processing;Metabolism	Metabolism of terpenoids and polyketides;Signal transduction;Membrane transport;Global and overview maps;Biosynthesis of other secondary metabolites	1.31173	ethylene-insensitive protein 2
CsWRKY33-LIKE2	Cs9g03310	11.45	12.55	13.72	6.21	5.42	6.68	ko04075//Plant hormone signal transduction;ko04016//MAPK signaling pathway - plant	Environmental Information Processing	Signal transduction	-2.14603	ethylene-insensitive protein 3
CsFLS2-LIKE38	Cs9g09480	0.1	0.23	0.24	0.05	0.05	0.02	ko04075//Plant hormone signal transduction;ko04016//MAPK signaling pathway - plant	Environmental Information Processing	Signal transduction	2.35694	ethylene-insensitive protein 3
CsEIN3-LIKE2	Cs9g09780	0.7	0.76	0.58	3.55	3.17	3.23	ko00520//Amino sugar and nucleotide sugar metabolism;ko01100//Metabolic pathways;ko04016//MAPK signaling pathway - plant	Metabolism;Environmental Information Processing	Signal transduction;Global and overview maps;Carbohydrate metabolism	-1.15017	basic endochitinase B
CsER-LIKE5	Cs9g12070	0.81	1.66	1.26	2.85	2.06	2.64	ko04016//MAPK signaling pathway - plant;ko00520//Amino sugar and nucleotide sugar metabolism;ko01100//Metabolic pathways	Environmental Information Processing;Metabolism	Signal transduction;Carbohydrate metabolism;Global and overview maps	-1.25073	basic endochitinase B
CsFLS2-LIKE32	Cs9g12290	1.7	2.36	2.09	3.55	4.12	4.66	ko04016//MAPK signaling pathway - plant;ko01100//Metabolic pathways;ko00520//Amino sugar and nucleotide sugar metabolism	Environmental Information Processing;Metabolism	Signal transduction;Carbohydrate metabolism;Global and overview maps	-1.44133	basic endochitinase B
CsER-LIKE4	Cs9g12610	0.46	0.28	0.44	0.84	0.9	0.64	ko00520//Amino sugar and nucleotide sugar metabolism;ko04016//MAPK signaling pathway - plant;ko01100//Metabolic pathways	Environmental Information Processing;Metabolism	Carbohydrate metabolism;Global and overview maps;Signal transduction	-4.98727	basic endochitinase B
CsFLS2-LIKE31	Cs9g13800	0.25	0.34	0.19	0.71	0.48	0.42	ko04016//MAPK signaling pathway - plant;ko00520//Amino sugar and nucleotide sugar metabolism;ko01100//Metabolic pathways	Environmental Information Processing;Metabolism	Carbohydrate metabolism;Signal transduction;Global and overview maps	-5.4244	basic endochitinase B
CsWRKY29-LIKE1	Cs9g19070	1.48	0.96	1.19	0.27	0.55	0.46	ko04016//MAPK signaling pathway - plant;ko01100//Metabolic pathways;ko00520//Amino sugar and nucleotide sugar metabolism	Metabolism;Environmental Information Processing	Carbohydrate metabolism;Global and overview maps;Signal transduction	-6.82865	basic endochitinase B
CsFLS2-LIKE29	orange1.1t01378	2.38	2.86	2.55	5.33	5.19	6.4	ko01100//Metabolic pathways;ko04016//MAPK signaling pathway - plant;ko00520//Amino sugar and nucleotide sugar metabolism	Metabolism;Environmental Information Processing	Carbohydrate metabolism;Signal transduction;Global and overview maps	-7.20691	basic endochitinase B
CsFLS2-LIKE15	orange1.1t01394	3.19	2.86	2.68	7.45	7.77	8.13	ko04712//Circadian rhythm - plant;ko04016//MAPK signaling pathway - plant;ko04075//Plant hormone signal transduction	Organismal Systems;Environmental Information Processing	Environmental adaptation;Signal transduction	-1.8447	transcription factor MYC2
CsCHIB-LIKE1	orange1.1t01780	1.49	2.33	2.83	1.17	0.92	0.92	ko01100//Metabolic pathways;ko00061//Fatty acid biosynthesis;ko04075//Plant hormone signal transduction;ko01212//Fatty acid metabolism;ko04016//MAPK signaling pathway - plant	Environmental Information Processing;Metabolism	Lipid metabolism;Signal transduction;Global and overview maps	-1.51588	abscisic acid receptor PYR/PYL family
CsER-LIKE8	orange1.1t02286	2.65	4.63	3.69	0	0	0	ko04070//Phosphatidylinositol signaling system;ko04016//MAPK signaling pathway - plant;ko04626//Plant-pathogen interaction	Organismal Systems;Environmental Information Processing	Environmental adaptation;Signal transduction	-4.131	calmodulin
CsWRKY33-LIKE3	orange1.1t02600	2.89	3.3	1.22	0.77	1.77	0.99	ko04016//MAPK signaling pathway - plant;ko04626//Plant-pathogen interaction	Environmental Information Processing;Organismal Systems	Signal transduction;Environmental adaptation	-1.542	respiratory burst oxidase
CsFLS2-LIKE17	orange1.1t03110	3.26	3.63	3.3	9.51	7.83	8.64	ko04016//MAPK signaling pathway - plant;ko04626//Plant-pathogen interaction	Environmental Information Processing;Organismal Systems	Signal transduction;Environmental adaptation	1.76972	LRR receptor-like serine/threonine-protein kinase ERECTA
CsFLS2-LIKE18	orange1.1t04419	4.75	4.71	5.49	13.55	12.73	12.35	ko04016//MAPK signaling pathway - plant	Environmental Information Processing	Signal transduction	1.38882	LRR receptor-like serine/threonine-protein kinase ERECTA
CsSUMM2-LIKE6	orange1.1t04522	2.82	3.44	2.53	5.83	6.92	5.95	ko04016//MAPK signaling pathway - plant	Environmental Information Processing	Signal transduction	1.32438	LRR receptor-like serine/threonine-protein kinase ERECTA
CsFLS2-LIKE3	orange1.1t04801	0.18	0.64	0.17	2.14	3.98	2.7	ko04016//MAPK signaling pathway - plant	Environmental Information Processing	Signal transduction	1.01858	LRR receptor-like serine/threonine-protein kinase ERECTA
CsFLS2-LIKE10	orange1.1t04802	2.42	1.7	2.38	6.5	5.15	6.25	ko04016//MAPK signaling pathway - plant	Environmental Information Processing	Signal transduction	1.00641	LRR receptor-like serine/threonine-protein kinase ERECTA
CsFLS2-LIKE6	orange1.1t04873	0.18	0.35	0.36	0.9	1.06	0.84	ko04016//MAPK signaling pathway - plant	Environmental Information Processing	Signal transduction	-1.11406	LRR receptor-like serine/threonine-protein kinase ERECTA
CsFLS2-LIKE24	orange1.1t04937	6.48	7.91	6.77	16.48	16.29	17.26	ko04016//MAPK signaling pathway - plant	Environmental Information Processing	Signal transduction	-1.49111	LRR receptor-like serine/threonine-protein kinase ERECTA
CsCHIB-LIKE4	orange1.1t05124	0.29	0.29	0.4	0	0	0	ko04016//MAPK signaling pathway - plant	Environmental Information Processing	Signal transduction	-8.68799	LRR receptor-like serine/threonine-protein kinase ERECTA
