# Supplementary material for: Transcriptome and Physiological Analyses of a Navel Orange Mutant with Improved Drought Tolerance and Water Use Efficiency Caused by Increases of Cuticular Wax Accumulation and ROS Scavenging Capacity
Source: Int J Mol Sci. 2022 May 18;23(10):5660. doi: 10.3390/ijms23105660 (PMC9145189; doi:10.3390/ijms23105660)
Supplement: Supplementary file 1 [file ijms-23-05660-s001.zip › Table S7.xlsx]

## Sheet: Table S7
Table S7. KEGG classification analysis of differentially expressed genes (DEGs) in MAPK signaling pathway-plant
Gene name	Gene ID	Pathway Name	Level 2	Level 1
CsFLS2-LIKE7	BGI_novel_G000054	ko04626//Plant-pathogen interaction;ko04016//MAPK signaling pathway - plant	Environmental adaptation;Signal transduction	Environmental Information Processing;Organismal Systems
CsSUMM2-LIKE9	BGI_novel_G000076	ko04016//MAPK signaling pathway - plant;ko04626//Plant-pathogen interaction	Signal transduction;Environmental adaptation	Organismal Systems;Environmental Information Processing
CsSUMM2-LIKE8	BGI_novel_G000081	ko04626//Plant-pathogen interaction;ko04016//MAPK signaling pathway - plant	Environmental adaptation;Signal transduction	Environmental Information Processing;Organismal Systems
CsSUMM2-LIKE5	BGI_novel_G000087	ko04626//Plant-pathogen interaction;ko04016//MAPK signaling pathway - plant	Signal transduction;Environmental adaptation	Organismal Systems;Environmental Information Processing
CsFLS2-LIKE22	BGI_novel_G000090	ko04626//Plant-pathogen interaction;ko04016//MAPK signaling pathway - plant	Environmental adaptation;Signal transduction	Environmental Information Processing;Organismal Systems
CsEIN2-LIKE1	BGI_novel_G000325	ko04075//Plant hormone signal transduction;ko00904//Diterpenoid biosynthesis;ko04016//MAPK signaling pathway - plant;ko01100//Metabolic pathways;ko00965//Betalain biosynthesis;ko01110//Biosynthesis of secondary metabolites;ko00040//Pentose and glucuronate interconversions	Global and overview maps;Metabolism of terpenoids and polyketides;Carbohydrate metabolism;Biosynthesis of other secondary metabolites;Signal transduction	Metabolism;Environmental Information Processing
CsFLS2-LIKE33	BGI_novel_G000507	ko04626//Plant-pathogen interaction;ko04016//MAPK signaling pathway - plant	Signal transduction;Environmental adaptation	Environmental Information Processing;Organismal Systems
CsEIN2-LIKE2	BGI_novel_G000887	ko01110//Biosynthesis of secondary metabolites;ko00965//Betalain biosynthesis;ko02010//ABC transporters;ko00904//Diterpenoid biosynthesis;ko04075//Plant hormone signal transduction;ko04016//MAPK signaling pathway - plant	Metabolism of terpenoids and polyketides;Signal transduction;Membrane transport;Global and overview maps;Biosynthesis of other secondary metabolites	Environmental Information Processing;Metabolism
CsER-LIKE3	BGI_novel_G000892	ko04016//MAPK signaling pathway - plant	Signal transduction	Environmental Information Processing
CsSUMM2-LIKE2	BGI_novel_G001051	ko04626//Plant-pathogen interaction;ko04016//MAPK signaling pathway - plant	Environmental adaptation;Signal transduction	Organismal Systems;Environmental Information Processing
CsSUMM2-LIKE7	BGI_novel_G001052	ko04016//MAPK signaling pathway - plant;ko04626//Plant-pathogen interaction	Signal transduction;Environmental adaptation	Environmental Information Processing;Organismal Systems
CsFLS2-LIKE41	BGI_novel_G001123	ko04016//MAPK signaling pathway - plant;ko04626//Plant-pathogen interaction	Signal transduction;Environmental adaptation	Environmental Information Processing;Organismal Systems
CsFLS2-LIKE14	BGI_novel_G001163	ko04626//Plant-pathogen interaction;ko04016//MAPK signaling pathway - plant	Signal transduction;Environmental adaptation	Environmental Information Processing;Organismal Systems
CsFLS2-LIKE4	BGI_novel_G001206	ko04016//MAPK signaling pathway - plant;ko04626//Plant-pathogen interaction	Signal transduction;Environmental adaptation	Environmental Information Processing;Organismal Systems
CsCHIB-LIKE7	BGI_novel_G001257	ko01100//Metabolic pathways;ko04016//MAPK signaling pathway - plant;ko00520//Amino sugar and nucleotide sugar metabolism	Carbohydrate metabolism;Signal transduction;Global and overview maps	Metabolism;Environmental Information Processing
CsER-LIKE1	BGI_novel_G001292	ko04016//MAPK signaling pathway - plant;ko04626//Plant-pathogen interaction	Signal transduction;Environmental adaptation	Environmental Information Processing;Organismal Systems
CsWRKY33-LIKE1	Cs1g03870	ko04016//MAPK signaling pathway - plant;ko03040//Spliceosome;ko04626//Plant-pathogen interaction	Transcription;Signal transduction;Environmental adaptation	Environmental Information Processing;Genetic Information Processing;Organismal Systems
CsSUMM2-LIKE1	Cs1g10450	ko04016//MAPK signaling pathway - plant;ko04626//Plant-pathogen interaction	Signal transduction;Environmental adaptation	Organismal Systems;Environmental Information Processing
CsSUMM2-LIKE3	Cs1g10490	ko04016//MAPK signaling pathway - plant;ko04626//Plant-pathogen interaction	Environmental adaptation;Signal transduction	Organismal Systems;Environmental Information Processing
CsSUMM2-LIKE4	Cs1g13500	ko04016//MAPK signaling pathway - plant;ko04626//Plant-pathogen interaction	Signal transduction;Environmental adaptation	Organismal Systems;Environmental Information Processing
CsFLS2-LIKE28	Cs1g14210	ko04016//MAPK signaling pathway - plant;ko04626//Plant-pathogen interaction	Environmental adaptation;Signal transduction	Environmental Information Processing;Organismal Systems
CsFLS2-LIKE13	Cs1g21300	ko04016//MAPK signaling pathway - plant;ko04626//Plant-pathogen interaction	Environmental adaptation;Signal transduction	Environmental Information Processing;Organismal Systems
CsCHIB-LIKE3	Cs1g26330	ko04016//MAPK signaling pathway - plant;ko01100//Metabolic pathways;ko00520//Amino sugar and nucleotide sugar metabolism	Signal transduction;Carbohydrate metabolism;Global and overview maps	Environmental Information Processing;Metabolism
CsWRKY33-LIKE6	Cs2g03840	ko03040//Spliceosome;ko04016//MAPK signaling pathway - plant;ko04626//Plant-pathogen interaction	Transcription;Signal transduction;Environmental adaptation	Environmental Information Processing;Organismal Systems;Genetic Information Processing
CsFLS2-LIKE30	Cs2g08750	ko04016//MAPK signaling pathway - plant;ko04626//Plant-pathogen interaction	Environmental adaptation;Signal transduction	Organismal Systems;Environmental Information Processing
CsFLS2-LIKE8	Cs3g09570	ko04016//MAPK signaling pathway - plant;ko04626//Plant-pathogen interaction	Environmental adaptation;Signal transduction	Organismal Systems;Environmental Information Processing
CsFLS2-LIKE23	Cs3g10010	ko04016//MAPK signaling pathway - plant;ko04626//Plant-pathogen interaction	Environmental adaptation;Signal transduction	Organismal Systems;Environmental Information Processing
CsFLS2-LIKE12	Cs3g10090	ko04626//Plant-pathogen interaction;ko04016//MAPK signaling pathway - plant	Environmental adaptation;Signal transduction	Organismal Systems;Environmental Information Processing
CsFLS2-LIKE5	Cs3g10110	ko04626//Plant-pathogen interaction;ko04016//MAPK signaling pathway - plant	Environmental adaptation;Signal transduction	Organismal Systems;Environmental Information Processing
CsFLS2-LIKE20	Cs3g10140	ko04626//Plant-pathogen interaction;ko04016//MAPK signaling pathway - plant	Environmental adaptation;Signal transduction	Environmental Information Processing;Organismal Systems
CsER-LIKE2	Cs4g06230	ko04016//MAPK signaling pathway - plant	Signal transduction	Environmental Information Processing
CsFLS2-LIKE25	Cs4g10640	ko04626//Plant-pathogen interaction;ko04016//MAPK signaling pathway - plant	Signal transduction;Environmental adaptation	Environmental Information Processing;Organismal Systems
CsMYC2-LIKE	Cs4g14510	ko04712//Circadian rhythm - plant;ko04016//MAPK signaling pathway - plant;ko04075//Plant hormone signal transduction	Environmental adaptation;Signal transduction	Organismal Systems;Environmental Information Processing
CsWRKY29-LIKE2	Cs5g03010	ko04626//Plant-pathogen interaction;ko04016//MAPK signaling pathway - plant	Signal transduction;Environmental adaptation	Organismal Systems;Environmental Information Processing
CsACS6-LIKE	Cs5g03060	ko04016//MAPK signaling pathway - plant;ko01110//Biosynthesis of secondary metabolites;ko00270//Cysteine and methionine metabolism;ko01100//Metabolic pathways	Amino acid metabolism;Signal transduction;Global and overview maps	Environmental Information Processing;Metabolism
CsRAN1-LIKE	Cs5g03800	ko04016//MAPK signaling pathway - plant	Signal transduction	Environmental Information Processing
CsFLS2-LIKE40	Cs5g12660	ko04626//Plant-pathogen interaction;ko04016//MAPK signaling pathway - plant	Environmental adaptation;Signal transduction	Organismal Systems;Environmental Information Processing
CsFLS2-LIKE34	Cs5g16390	ko04016//MAPK signaling pathway - plant;ko04626//Plant-pathogen interaction	Signal transduction;Environmental adaptation	Organismal Systems;Environmental Information Processing
CsMEKK1-LIKE	Cs5g22020	ko04016//MAPK signaling pathway - plant;ko04626//Plant-pathogen interaction;ko03430//Mismatch repair;ko03030//DNA replication;ko03420//Nucleotide excision repair;ko03440//Homologous recombination	Signal transduction;Environmental adaptation;Replication and repair	Environmental Information Processing;Organismal Systems;Genetic Information Processing
CsFLS2-LIKE39	Cs5g23130	ko04016//MAPK signaling pathway - plant;ko04626//Plant-pathogen interaction	Signal transduction;Environmental adaptation	Environmental Information Processing;Organismal Systems
CsFLS2-LIKE35	Cs5g29260	ko04016//MAPK signaling pathway - plant;ko04626//Plant-pathogen interaction	Signal transduction;Environmental adaptation	Organismal Systems;Environmental Information Processing
CsER-LIKE6	Cs5g29490	ko04016//MAPK signaling pathway - plant	Signal transduction	Environmental Information Processing
CsCHIB-LIKE2	Cs6g11570	ko04016//MAPK signaling pathway - plant;ko00520//Amino sugar and nucleotide sugar metabolism;ko01100//Metabolic pathways	Signal transduction;Carbohydrate metabolism;Global and overview maps	Environmental Information Processing;Metabolism
CsFLS2-LIKE27	Cs6g12060	ko04016//MAPK signaling pathway - plant;ko04626//Plant-pathogen interaction	Environmental adaptation;Signal transduction	Organismal Systems;Environmental Information Processing
CsFLS2-LIKE21	Cs6g12090	ko04016//MAPK signaling pathway - plant;ko04626//Plant-pathogen interaction	Environmental adaptation;Signal transduction	Organismal Systems;Environmental Information Processing
CsFLS2-LIKE9	Cs6g12110	ko04016//MAPK signaling pathway - plant;ko04626//Plant-pathogen interaction	Environmental adaptation;Signal transduction	Environmental Information Processing;Organismal Systems
CsCALM-LIKE	Cs6g16160	ko04070//Phosphatidylinositol signaling system;ko04016//MAPK signaling pathway - plant;ko04626//Plant-pathogen interaction	Environmental adaptation;Signal transduction	Organismal Systems;Environmental Information Processing
CsEIN3-LIKE1	Cs6g16840	ko04075//Plant hormone signal transduction;ko04016//MAPK signaling pathway - plant	Signal transduction	Environmental Information Processing
CsFLS2-LIKE37	Cs7g01980	ko04626//Plant-pathogen interaction;ko04016//MAPK signaling pathway - plant	Environmental adaptation;Signal transduction	Environmental Information Processing;Organismal Systems
CsWRKY33-LIKE7	Cs7g04260	ko04626//Plant-pathogen interaction;ko04016//MAPK signaling pathway - plant	Signal transduction;Environmental adaptation	Environmental Information Processing;Organismal Systems
CsPYR/PYL-LIKE	Cs7g08260	ko01100//Metabolic pathways;ko00061//Fatty acid biosynthesis;ko04075//Plant hormone signal transduction;ko01212//Fatty acid metabolism;ko04016//MAPK signaling pathway - plant	Lipid metabolism;Signal transduction;Global and overview maps	Environmental Information Processing;Metabolism
CsWRKY33-LIKE4	Cs7g11020	ko04016//MAPK signaling pathway - plant;ko04626//Plant-pathogen interaction	Environmental adaptation;Signal transduction	Organismal Systems;Environmental Information Processing
CsWRKY33-LIKE5	Cs7g17180	ko03040//Spliceosome;ko04016//MAPK signaling pathway - plant;ko04626//Plant-pathogen interaction	Environmental adaptation;Transcription;Signal transduction	Genetic Information Processing;Organismal Systems;Environmental Information Processing
CsER-LIKE7	Cs7g18970	ko04016//MAPK signaling pathway - plant	Signal transduction	Environmental Information Processing
CsFLS2-LIKE36	Cs7g22300	ko04626//Plant-pathogen interaction;ko04016//MAPK signaling pathway - plant	Signal transduction;Environmental adaptation	Organismal Systems;Environmental Information Processing
CsCHIB-LIKE5	Cs8g01840	ko04016//MAPK signaling pathway - plant;ko00520//Amino sugar and nucleotide sugar metabolism;ko01100//Metabolic pathways	Carbohydrate metabolism;Signal transduction;Global and overview maps	Environmental Information Processing;Metabolism
CsCHIB-LIKE6	Cs8g01850	ko04016//MAPK signaling pathway - plant;ko01100//Metabolic pathways;ko00520//Amino sugar and nucleotide sugar metabolism	Carbohydrate metabolism;Global and overview maps;Signal transduction	Metabolism;Environmental Information Processing
CsPR1-LIKE	Cs8g03430	ko04626//Plant-pathogen interaction;ko04016//MAPK signaling pathway - plant;ko04075//Plant hormone signal transduction	Environmental adaptation;Signal transduction	Organismal Systems;Environmental Information Processing
CsRbohD-LIKE	Cs8g12000	ko04016//MAPK signaling pathway - plant;ko04626//Plant-pathogen interaction	Signal transduction;Environmental adaptation	Environmental Information Processing;Organismal Systems
CsFLS2-LIKE1	Cs8g12550	ko04016//MAPK signaling pathway - plant;ko04626//Plant-pathogen interaction	Environmental adaptation;Signal transduction	Environmental Information Processing;Organismal Systems
CsFLS2-LIKE2	Cs8g12560	ko04626//Plant-pathogen interaction;ko04016//MAPK signaling pathway - plant	Environmental adaptation;Signal transduction	Organismal Systems;Environmental Information Processing
CsFLS2-LIKE26	Cs8g12570	ko04626//Plant-pathogen interaction;ko04016//MAPK signaling pathway - plant	Signal transduction;Environmental adaptation	Organismal Systems;Environmental Information Processing
CsFLS2-LIKE19	Cs8g14800	ko04626//Plant-pathogen interaction;ko04016//MAPK signaling pathway - plant	Signal transduction;Environmental adaptation	Organismal Systems;Environmental Information Processing
CsFLS2-LIKE16	Cs8g14810	ko04016//MAPK signaling pathway - plant;ko04626//Plant-pathogen interaction	Environmental adaptation;Signal transduction	Environmental Information Processing;Organismal Systems
CsFLS2-LIKE11	Cs8g14840	ko04626//Plant-pathogen interaction;ko04016//MAPK signaling pathway - plant	Signal transduction;Environmental adaptation	Organismal Systems;Environmental Information Processing
CsWRKY33-LIKE2	Cs9g03310	ko04016//MAPK signaling pathway - plant;ko04626//Plant-pathogen interaction	Signal transduction;Environmental adaptation	Environmental Information Processing;Organismal Systems
CsFLS2-LIKE38	Cs9g09480	ko04626//Plant-pathogen interaction;ko04075//Plant hormone signal transduction;ko04016//MAPK signaling pathway - plant	Environmental adaptation;Signal transduction	Organismal Systems;Environmental Information Processing
CsEIN3-LIKE2	Cs9g09780	ko04075//Plant hormone signal transduction;ko04016//MAPK signaling pathway - plant	Signal transduction	Environmental Information Processing
CsER-LIKE5	Cs9g12070	ko04016//MAPK signaling pathway - plant	Signal transduction	Environmental Information Processing
CsFLS2-LIKE32	Cs9g12290	ko04016//MAPK signaling pathway - plant;ko04626//Plant-pathogen interaction	Environmental adaptation;Signal transduction	Environmental Information Processing;Organismal Systems
CsER-LIKE4	Cs9g12610	ko04016//MAPK signaling pathway - plant	Signal transduction	Environmental Information Processing
CsFLS2-LIKE31	Cs9g13800	ko04016//MAPK signaling pathway - plant;ko04626//Plant-pathogen interaction;ko04075//Plant hormone signal transduction	Environmental adaptation;Signal transduction	Environmental Information Processing;Organismal Systems
CsWRKY29-LIKE1	Cs9g19070	ko04626//Plant-pathogen interaction;ko04016//MAPK signaling pathway - plant	Environmental adaptation;Signal transduction	Organismal Systems;Environmental Information Processing
CsFLS2-LIKE29	orange1.1t01378	ko04626//Plant-pathogen interaction;ko04016//MAPK signaling pathway - plant	Signal transduction;Environmental adaptation	Environmental Information Processing;Organismal Systems
CsFLS2-LIKE15	orange1.1t01394	ko04626//Plant-pathogen interaction;ko04016//MAPK signaling pathway - plant	Signal transduction;Environmental adaptation	Environmental Information Processing;Organismal Systems
CsCHIB-LIKE1	orange1.1t01780	ko00520//Amino sugar and nucleotide sugar metabolism;ko01100//Metabolic pathways;ko04016//MAPK signaling pathway - plant	Signal transduction;Global and overview maps;Carbohydrate metabolism	Metabolism;Environmental Information Processing
CsER-LIKE8	orange1.1t02286	ko04016//MAPK signaling pathway - plant	Signal transduction	Environmental Information Processing
CsWRKY33-LIKE3	orange1.1t02600	ko03040//Spliceosome;ko04626//Plant-pathogen interaction;ko04016//MAPK signaling pathway - plant	Transcription;Signal transduction;Environmental adaptation	Genetic Information Processing;Environmental Information Processing;Organismal Systems
CsFLS2-LIKE17	orange1.1t03110	ko04626//Plant-pathogen interaction;ko04016//MAPK signaling pathway - plant	Signal transduction;Environmental adaptation	Environmental Information Processing;Organismal Systems
CsFLS2-LIKE18	orange1.1t04419	ko04016//MAPK signaling pathway - plant;ko04626//Plant-pathogen interaction	Environmental adaptation;Signal transduction	Environmental Information Processing;Organismal Systems
CsSUMM2-LIKE6	orange1.1t04522	ko04016//MAPK signaling pathway - plant;ko04626//Plant-pathogen interaction	Environmental adaptation;Signal transduction	Organismal Systems;Environmental Information Processing
CsFLS2-LIKE3	orange1.1t04801	ko04626//Plant-pathogen interaction;ko04016//MAPK signaling pathway - plant	Environmental adaptation;Signal transduction	Environmental Information Processing;Organismal Systems
CsFLS2-LIKE10	orange1.1t04802	ko04626//Plant-pathogen interaction;ko04016//MAPK signaling pathway - plant	Signal transduction;Environmental adaptation	Environmental Information Processing;Organismal Systems
CsFLS2-LIKE6	orange1.1t04873	ko04626//Plant-pathogen interaction;ko04016//MAPK signaling pathway - plant	Environmental adaptation;Signal transduction	Environmental Information Processing;Organismal Systems
CsFLS2-LIKE24	orange1.1t04937	ko04016//MAPK signaling pathway - plant;ko04626//Plant-pathogen interaction	Environmental adaptation;Signal transduction	Environmental Information Processing;Organismal Systems
CsCHIB-LIKE4	orange1.1t05124	ko00520//Amino sugar and nucleotide sugar metabolism;ko04016//MAPK signaling pathway - plant;ko01100//Metabolic pathways	Carbohydrate metabolism;Global and overview maps;Signal transduction	Environmental Information Processing;Metabolism
