# Supplementary material for: Transcriptome and Physiological Analyses of a Navel Orange Mutant with Improved Drought Tolerance and Water Use Efficiency Caused by Increases of Cuticular Wax Accumulation and ROS Scavenging Capacity
Source: Int J Mol Sci. 2022 May 18;23(10):5660. doi: 10.3390/ijms23105660 (PMC9145189; doi:10.3390/ijms23105660)
Supplement: Supplementary file 1 [file ijms-23-05660-s001.zip › Table S8.xlsx]

## Sheet: Table S8
Table S8. The expression levels of differentially expressed genes (DEGs) encoding transcription factor in WT and MT leaf samples
Gene name	Gene ID	WT#1 FPKM	WT#2 FPKM	WT#3 FPKM	MT#1 FPKM	MT#2 FPKM	MT#3 FPKM	WT FPKM	MT FPKM	log2(MT/WT)	Q-value	P-value	Function definition	Family
CsASIL2-LIKE	BGI_novel_G000113	0	0.14	0	0.83	0	0	0.183	1.02	2.4794	4.37e-11	1.53e-11	ethylene-responsive transcription factor 109	AP2-EREBP
CsERF38-LIKE	BGI_novel_G000458	2.26	6.72	2.1	6.08	5.42	13.49	10.833	46.233	2.08964	5.01e-243	9.67e-245	ethylene-responsive transcription factor 17	AP2-EREBP
CsFRS5-LIKE1	BGI_novel_G000851	6.23	9.35	8.54	0.63	0.69	0.24	23.05	68.823	1.57286	0	0	ethylene-responsive transcription factor 9	AP2-EREBP
CsCSRP-LIKE1	BGI_novel_G001113	5.26	3.55	5.98	2.06	2.55	2.57	1.14	3.253	1.48991	8.33e-33	1.19e-33	A RAV-like transcription factor	AP2-EREBP
CsMYB93-LIKE2	Cs1g01670	0.34	0.34	0.11	0	0	0	12.05	33.383	1.46837	1.04e-181	2.83e-183	ethylene-responsive transcription factor ERF73	AP2-EREBP
CsWRKY33-LIKE1	Cs1g03870	0.54	0.53	0.62	2.01	2.4	1.93	3.693	8.33	1.16896	4.11e-22	8.19e-23	ethylene-responsive transcription factor ERF38	AP2-EREBP
CsNAC56-LIKE	Cs1g06750	6.5	6.48	7.17	22.59	23.36	26.07	40.733	83.443	1.03229	8.61e-186	2.23e-187	ethylene-responsive transcription factor 4	AP2-EREBP
CsPPM1L-LIKE	Cs1g07620	2.46	3.15	2.69	7.63	6.76	6.73	7.793	3.146	-1.31222	8.54e-18	2.04e-18	ethylene-responsive transcription factor ERF3	AP2-EREBP
CsERF4-LIKE	Cs1g07950	45.26	39.07	37.87	78.66	78.89	92.78	7.89	2.463	-1.64451	6.82e-32	9.97e-33	ethylene-responsive transcription factor ERF113	AP2-EREBP
CsNAC7-LIKE	Cs1g09580	0.93	1.42	1.24	2.37	2.93	2.72	0.283	0.04	-2.74695	0.000256445	0.000178856	ethylene-responsive transcription factor WRI1	AP2-EREBP
CsJAZ-LIKE	Cs1g17210	2.78	2.26	2.89	0.7	1.13	0.97	0.563	2.113	1.90355	3.36e-16	8.58e-17	WRKY transcription factor 33	WRKY
CsRAX3-LIKE	Cs1g21200	0.47	0.41	0.47	0.05	0	0	18.176	42.06	1.20758	7.74e-120	3.23e-121	WRKY transcription factor 52	WRKY
CsDof 1.1-LIKE	Cs1g23110	0.72	0.63	0.4	1.34	1.27	1.46	12.573	6.103	-1.06372	9.85e-30	1.53e-30	WRKY transcription factor 33	WRKY
CsWRKY33-LIKE6	Cs2g03840	0.74	0.29	0.66	0.22	0.07	0.07	2.47	1.176	-1.07608	0.000457384	0.000332074	WRKY transcription factor 33	WRKY
CsAGL66-LIKE	Cs2g22050	0.67	0.33	0.66	0.07	0.2	0.07	4.596	2.05	-1.16898	3.64e-12	1.18e-12	WRKY transcription factor 33	WRKY
CsERF9-LIKE	Cs2g23660	23.85	24.27	21.03	65.95	69.01	71.51	1.21	0.426	-1.50641	8.13e-07	4.12e-07	WRKY transcription factor 27	WRKY
CsREXO4-LIKE	Cs2g28160	0	0	0	8.68	7.35	7.7	1.933	0.53	-1.86797	8.74e-18	2.09e-18	WRKY transcription factor 33	WRKY
CsWIP2-LIKE	Cs2g29940	0.52	0.58	0.46	1.04	1.16	1.21	0.563	0.12	-2.21162	0.000525533	0.000385605	WRKY transcription factor 33	WRKY
CsARR-B-LIKE1	Cs3g02020	1.56	2.27	1.65	0.49	0.66	0.55	0.333	0.066	-2.33192	4.53e-05	2.83e-05	WRKY transcription factor 33	WRKY
CsWRI1-LIKE	Cs3g07310	0.09	0.42	0.34	0	0.04	0.08	0.363	0.02	-4.17991	3.95e-05	2.44e-05	WRKY transcription factor 29	WRKY
CsKNAT1-LIKE	Cs3g15150	0.17	0.13	0.4	0.03	0.03	0.07	0.946	2.733	1.38349	9.3e-11	3.33e-11	transcription factor MYB 62	MYB
CsZAT10-LIKE1	Cs3g15900	46.51	42.36	42.57	84.17	93.9	105.92	1.853	0.64	-1.53892	1.41e-08	6.03e-09	transcription factor MYB 4	MYB
CsMYB93-LIKE1	Cs3g18250	0.4	0.44	0.4	0	0.05	0	5.616	1.246	-2.17293	5.2e-37	6.69e-38	transcription repressor MYB 6	MYB
CsRAV-LIKE	Cs4g01480	1.17	1.14	1.11	3.42	3.06	3.28	0.42	0.083	-2.33192	0.000829361	0.000630373	transcription factor MYB 36	MYB
CsMYB6-LIKE	Cs4g06090	5.05	6.62	5.18	1.63	1.03	1.08	13.006	2.43	-2.42503	1.03e-117	4.37e-119	transcription factor MYB 111	MYB
CsERF17-LIKE	Cs4g07040	11.01	12.77	8.72	46.59	45.56	46.55	2.043	0.183	-3.50824	1.06e-22	2.07e-23	transcription factor RAX2	MYB
CsJUNGBRUNNEN1-LIKE	Cs4g12500	1.93	1.54	1.3	0.29	0	0.4	0.413	0.016	-4.65384	6.75e-07	3.39e-07	transcription factor MYB93	MYB
CsMYB36-LIKE	Cs4g13170	0.25	0.38	0.63	0.13	0.06	0.06	0.45	0.016	-4.71043	3.79e-07	1.85e-07	ranscription factor RAX3	MYB
CsbHLH041-LIKE	Cs4g14510	4.01	4.19	4.69	0.96	1.41	1.22	0.263	0	-4.81734	0.000180687	0.000122757	transcription factor MYB93	MYB
CsGATA22-LIKE	Cs4g18500	10.68	10.88	13.03	2.98	3.73	2.06	0	7.91	9.52917	1.53e-65	1.15e-66	RNA exonuclease 4	C2H2
CsCXC5-LIKE	Cs4g19730	0	1.51	0	0	0	0	0.033	0.203	2.57497	0.000821265	0.000623369	PR domain zinc finger protein 5	C2H2
CsWRKY29-LIKE	Cs5g03010	0.49	0.42	0.18	0.06	0	0	0.52	1.136	1.11777	0.000715157	0.000537921	zinc finger protein WIP2	C2H2
CsPIF7-LIKE	Cs5g11380	1.4	1.9	1.14	5.54	4.55	5.03	43.813	94.663	1.11064	0	0	zinc finger protein ZAT10	C2H2
CsDELLA-LIKE	Cs5g23210	0.27	0.08	0.27	0.46	0.57	0.61	54.66	112.196	1.03563	0	0	zinc finger protein ZAT10	C2H2
CsNAC22-LIKE	Cs5g29650	0.45	0.38	0.45	1.78	2.04	1.46	1	0.366	-1.44609	0.000255675	0.000178199	PR domain zinc finger protein 5	C2H2
CsERF73-LIKE	Cs5g33540	12.84	11.56	11.75	34.09	32.66	33.4	1.3	0.323	-2.00999	5.55e-08	2.51e-08	zinc finger protein ZAT11	C2H2
CsIARS-LIKE	Cs6g09800	3.37	2.63	3.01	1.11	1.04	1.33	0.426	1.76	2.04312	4.35e-10	1.64e-10	NAC domain-containing protein 22	NAC
CsLBD40-LIKE	Cs6g18700	0.14	0.18	0.09	0.92	0.69	0.69	6.716	24.006	1.83621	1.85e-194	4.51e-196	NAC transcription factor 56	NAC
CsCYCLOIDEA-LIKE	Cs6g18940	1.4	1.15	1.52	0	0	0.17	1.196	2.673	1.1556	1.34e-16	3.38e-17	NAC transcription factor 7	NAC
CsCAULIFLOWERA-LIKE2	Cs6g19710	1.65	1.66	1.14	0.85	0.84	0.24	22.16	49.126	1.14694	3.25e-183	8.71e-185	NAC domain-containing protein 71	NAC
CsPRDM5-LIKE	Cs6g22030	0.07	0.03	0	0.17	0.27	0.17	2.086	0.82	-1.35102	8.32e-06	4.75e-06	NAC transcription factor 29	NAC
CsARR-B-LIKE2	Cs7g01290	0.83	0.41	0.75	0.07	0.07	0.14	1.59	0.23	-2.77445	3.69e-11	1.28e-11	transcription factor JUNGBRUNNEN 1	NAC
CsWRKY33-LIKE7	Cs7g04260	0.3	0.4	0.3	0.1	0.03	0.07	0.303	0.023	-3.71043	0.000734946	0.000553981	NAC domain-containing protein 92	NAC
CsERF3-LIKE	Cs7g06120	7.03	8.23	8.12	3.92	2.41	3.11	1.326	19.866	3.86236	2.41e-185	6.27e-187	MADS-box transcription factor 23	MADS
CsBRI1-LIKE	Cs7g10990	0.35	0.43	0.34	0.14	0.06	0.03	6.35	2.94	-1.12246	6.34e-12	2.09e-12	Struncated transcription factor CAULIFLOWER A	MADS
CsWRKY33-LIKE4	Cs7g11020	3.86	5.55	4.38	2.33	2.21	1.61	1.483	0.643	-1.28129	4.03e-05	2.49e-05	Struncated transcription factor CAULIFLOWER A	MADS
CsNAC29-LIKE	Cs7g11190	2.65	1.55	2.06	0.49	0.74	1.23	0.553	0.113	-2.33192	0.000194062	0.000132556	agamous-like MADS-box protein AGL66	MADS
CsFRS5-LIKE2	Cs7g11320	0.3	0.45	0.43	0	0	0.06	0.583	1.356	1.21708	1.87e-06	9.86e-07	Dof zinc finger protein DOF1.1	DOF
CsCAULIFLOWERA-LIKE1	Cs7g11810	6.58	6.01	6.46	2.63	2.93	3.26	6.32	14.276	1.17264	1.25e-56	1.09e-57	Dof zinc finger protein DOF2.1	DOF
CsGRF4-LIKE	Cs7g15220	3.42	2.1	3.71	5.59	6.52	6.55	0.803	1.726	1.11103	4.61e-05	2.88e-05	Dof zinc finger protein DOF4.6	DOF
CsWRKY33-LIKE5	Cs7g17180	1.61	1.86	2.33	0.53	0.53	0.53	8.04	0.52	-3.95945	1.9e-42	2.12e-43	protein FAR1-RELATED SEQUENCE 5	FAR1
CsNAC71-LIKE	Cs7g22450	23.91	21.45	21.12	48.96	49.12	49.3	0.393	0.02	-4.34079	3.26e-11	1.13e-11	protein FAR1-RELATED SEQUENCE 5	FAR1
CsNAC92-LIKE	Cs7g26800	0.28	0.28	0.35	0.07	0	0	15.613	0.35	-5.48099	0	0	protein FAR1-RELATED SEQUENCE 5	FAR1
CsMYB62-LIKE	Cs7g26930	0.72	1.28	0.84	3.39	2.37	2.44	1.48	5.04	1.55744	3.92e-31	5.85e-32	phytochrome-interacting factor 7	bHLH
CsZAT11-LIKE	Cs7g28700	1.29	1.15	1.46	0.3	0.43	0.24	4.296	1.196	-1.8447	1.4e-33	1.95e-34	transcription factor bHLH041	bHLH
CsWRKY52-LIKE	Cs7g29570	18.46	18.18	17.89	42.05	40.95	43.18	1.826	0.566	-1.65532	4.57e-11	1.6e-11	two-component response regulator ARR-B family	G2-like
CsZAT10-LIKE2	Cs8g04280	56.55	58.03	49.4	113.44	111.52	111.63	0.663	0.093	-2.86797	7.03e-06	3.97e-06	two-component response regulator ARR-B family	G2-like
CsERF109-LIKE	Cs8g05910	0.21	0.13	0.21	1.17	1.01	0.88	0.206	0.546	1.41628	0.000515519	0.000377773	DELLA protein	GRAS
CsERF113-LIKE	Cs8g10700	7.53	7.85	8.29	1.97	2.77	2.65	4.733	9.533	1.00863	9.85e-42	1.12e-42	scarecrow-like protein 15	GRAS
CsMYB4-LIKE	Cs8g12680	2.1	1.7	1.76	0.66	0.71	0.55	4.93	2.393	-1.04613	4.71e-08	2.11e-08	cysteine and glycine-rich protein	LIM
CsIRAK4-LIKE1	Cs8g15400	2.08	1.95	1.68	0.82	0.82	0.93	13.483	5.846	-1.21079	3e-19	6.71e-20	cysteine and glycine-rich protein	LIM
CsRAX2-LIKE	Cs8g15780	2.29	1.78	2.06	0.22	0.22	0.11	1.903	0.856	-1.17664	1.48e-06	7.76e-07	interleukin-1 receptor-associated kinase 4	PLATZ
CsDof 2.1-LIKE	Cs8g17270	5.64	7.07	6.25	13.45	14.56	14.82	1.02	0.443	-1.22411	0.000303112	0.000213627	interleukin-1 receptor-associated kinase 4	PLATZ
CsMYB111-LIKE	Cs9g02640	12.95	12.7	13.37	2.43	2.83	2.03	2.766	7.04	1.34393	1.96e-52	1.84e-53	protein phosphatase 1L	SBP
CsWRKY33-LIKE2	Cs9g03310	11.45	12.55	13.72	6.21	5.42	6.68	0.373	0.076	-2.21944	1.11e-05	6.42e-06	protein brassinosteroid insensitive 1	SBP
CsWRKY27-LIKE	Cs9g19070	1.48	0.96	1.19	0.27	0.55	0.46	11.53	2.923	-1.96956	9.72e-77	6.35e-78	GATA transcription factor 22	C2C2-GATA
CsIRAK4-LIKE2	orange1.1t00206	0.78	0.98	1.3	0.53	0.42	0.38	0.503	0	-6.52947	7.54e-12	2.5e-12	protein tesmin/TSO1-like CXC 5	CPP
CsDof 4.6-LIKE	orange1.1t01261	0.52	0.92	0.97	2.01	1.36	1.81	3.076	6.22	1.01399	7.34e-15	2.02e-15	growth-regulating factor 4	GRF
CsMADS23-LIKE	orange1.1t02588	0.97	1.21	1.8	21.55	20.35	17.7	0.233	0.043	-2.40231	0.000498196	0.000364423	homeobox protein knotted-1	HB
CsWRKY33-LIKE3	orange1.1t02600	2.89	3.3	1.22	0.77	1.77	0.99	0.136	0.766	2.46394	5.89e-08	2.66e-08	LOB domain-containing protein 40	LOB
CsZFP5-LIKE	orange1.1t03009	1.44	0.91	0.65	0.39	0.26	0.45	3.003	1.16	-1.37426	5.08e-16	1.32e-16	isoleucyl-tRNA synthetase	OFP
CsSCL15-LIKE	orange1.1t03336	4.96	4.66	4.58	10.12	8.49	9.99	1.356	0.056	-4.5978	9.5e-23	1.85e-23	transcription factor CYCLOIDEA	TCP
CsCSRP-LIKE2	orange1.1t03741	14.54	12.74	13.17	6.29	5.08	6.17	2.643	0.933	-1.51446	6.96e-10	2.66e-10	jasmonate ZIM domain-containing protein	Tify
CsFRS5-LIKE3	orange1.1t05255	14.75	16.1	15.99	0.34	0.31	0.4	0.046	0.276	2.52738	1.65e-05	9.76e-06	trihelix transcription factor ASIL2	Trihelix
