# Supplementary material for: Transcriptome and Physiological Analyses of a Navel Orange Mutant with Improved Drought Tolerance and Water Use Efficiency Caused by Increases of Cuticular Wax Accumulation and ROS Scavenging Capacity
Source: Int J Mol Sci. 2022 May 18;23(10):5660. doi: 10.3390/ijms23105660 (PMC9145189; doi:10.3390/ijms23105660)
Supplement: Supplementary file 1 [file ijms-23-05660-s001.zip › Table S9.xlsx]

## Sheet: Table S9
Table S9. KEGG classification analysis of differentially expressed genes (DEGs) encoding transcription factor
Gene name	Gene ID	Pathway Name	Level 2	Level 1
CsASIL2-LIKE	BGI_novel_G000113	ko00130//Ubiquinone and other terpenoid-quinone biosynthesis	Metabolism of cofactors and vitamins	Metabolism
CsERF38-LIKE	BGI_novel_G000458
CsFRS5-LIKE1	BGI_novel_G000851
CsCSRP-LIKE1	BGI_novel_G001113
CsMYB93-LIKE2	Cs1g01670
CsWRKY33-LIKE1	Cs1g03870	ko04016//MAPK signaling pathway - plant;ko03040//Spliceosome;ko04626//Plant-pathogen interaction	Transcription;Signal transduction;Environmental adaptation	Environmental Information Processing;Genetic Information Processing;Organismal Systems
CsNAC56-LIKE	Cs1g06750
CsPPM1L-LIKE	Cs1g07620
CsERF4-LIKE	Cs1g07950
CsNAC7-LIKE	Cs1g09580
CsJAZ-LIKE	Cs1g17210	ko04075//Plant hormone signal transduction	Signal transduction	Environmental Information Processing
CsRAX3-LIKE	Cs1g21200
CsDof 1.1-LIKE	Cs1g23110	ko04712//Circadian rhythm - plant	Environmental adaptation	Organismal Systems
CsWRKY33-LIKE6	Cs2g03840	ko03040//Spliceosome;ko04016//MAPK signaling pathway - plant;ko04626//Plant-pathogen interaction	Transcription;Signal transduction;Environmental adaptation	Environmental Information Processing;Organismal Systems;Genetic Information Processing
CsAGL66-LIKE	Cs2g22050
CsERF9-LIKE	Cs2g23660
CsREXO4-LIKE	Cs2g28160
CsWIP2-LIKE	Cs2g29940	ko00531//Glycosaminoglycan degradation;ko00052//Galactose metabolism;ko01100//Metabolic pathways;ko00600//Sphingolipid metabolism;ko00604//Glycosphingolipid biosynthesis - ganglio series;ko00511//Other glycan degradation	Glycan biosynthesis and metabolism;Lipid metabolism;Global and overview maps;Carbohydrate metabolism	Metabolism
CsARR-B-LIKE1	Cs3g02020	ko04075//Plant hormone signal transduction	Signal transduction	Environmental Information Processing
CsWRI1-LIKE	Cs3g07310
CsKNAT1-LIKE	Cs3g15150
CsZAT10-LIKE1	Cs3g15900
CsMYB93-LIKE1	Cs3g18250
CsRAV-LIKE	Cs4g01480
CsMYB6-LIKE	Cs4g06090
CsERF17-LIKE	Cs4g07040
CsJUNGBRUNNEN1-LIKE	Cs4g12500	ko03013//RNA transport;ko03018//RNA degradation;ko03015//mRNA surveillance pathway;ko04120//Ubiquitin mediated proteolysis;ko04141//Protein processing in endoplasmic reticulum	Translation;Folding, sorting and degradation	Genetic Information Processing
CsMYB36-LIKE	Cs4g13170
CsbHLH041-LIKE	Cs4g14510	ko04712//Circadian rhythm - plant;ko04016//MAPK signaling pathway - plant;ko04075//Plant hormone signal transduction	Environmental adaptation;Signal transduction	Organismal Systems;Environmental Information Processing
CsGATA22-LIKE	Cs4g18500
CsCXC5-LIKE	Cs4g19730
CsWRKY29-LIKE	Cs5g03010	ko04626//Plant-pathogen interaction;ko04016//MAPK signaling pathway - plant	Signal transduction;Environmental adaptation	Organismal Systems;Environmental Information Processing
CsPIF7-LIKE	Cs5g11380	ko04712//Circadian rhythm - plant;ko04075//Plant hormone signal transduction	Environmental adaptation;Signal transduction	Environmental Information Processing;Organismal Systems
CsDELLA-LIKE	Cs5g23210	ko04075//Plant hormone signal transduction	Signal transduction	Environmental Information Processing
CsNAC22-LIKE	Cs5g29650	ko03013//RNA transport;ko03018//RNA degradation;ko03015//mRNA surveillance pathway	Translation;Folding, sorting and degradation	Genetic Information Processing
CsERF73-LIKE	Cs5g33540
CsIARS-LIKE	Cs6g09800	ko00970//Aminoacyl-tRNA biosynthesis	Translation	Genetic Information Processing
CsLBD40-LIKE	Cs6g18700
CsCYCLOIDEA-LIKE	Cs6g18940
CsCAULIFLOWERA-LIKE2	Cs6g19710
CsPRDM5-LIKE	Cs6g22030
CsARR-B-LIKE2	Cs7g01290	ko01100//Metabolic pathways;ko01230//Biosynthesis of amino acids;ko00250//Alanine, aspartate and glutamate metabolism;ko01110//Biosynthesis of secondary metabolites;ko00220//Arginine biosynthesis;ko04075//Plant hormone signal transduction	Global and overview maps;Signal transduction;Amino acid metabolism	Environmental Information Processing;Metabolism
CsWRKY33-LIKE7	Cs7g04260	ko04626//Plant-pathogen interaction;ko04016//MAPK signaling pathway - plant	Signal transduction;Environmental adaptation	Environmental Information Processing;Organismal Systems
CsERF3-LIKE	Cs7g06120
CsBRI1-LIKE	Cs7g10990	ko04075//Plant hormone signal transduction	Signal transduction	Environmental Information Processing
CsWRKY33-LIKE4	Cs7g11020	ko04016//MAPK signaling pathway - plant;ko04626//Plant-pathogen interaction	Environmental adaptation;Signal transduction	Organismal Systems;Environmental Information Processing
CsNAC29-LIKE	Cs7g11190
CsFRS5-LIKE2	Cs7g11320
CsCAULIFLOWERA-LIKE1	Cs7g11810
CsGRF4-LIKE	Cs7g15220
CsWRKY33-LIKE5	Cs7g17180	ko03040//Spliceosome;ko04016//MAPK signaling pathway - plant;ko04626//Plant-pathogen interaction	Environmental adaptation;Transcription;Signal transduction	Genetic Information Processing;Organismal Systems;Environmental Information Processing
CsNAC71-LIKE	Cs7g22450	ko03040//Spliceosome	Transcription	Genetic Information Processing
CsNAC92-LIKE	Cs7g26800	ko03015//mRNA surveillance pathway;ko03018//RNA degradation;ko03040//Spliceosome;ko03013//RNA transport	Translation;Folding, sorting and degradation;Transcription	Genetic Information Processing
CsMYB62-LIKE	Cs7g26930
CsZAT11-LIKE	Cs7g28700
CsWRKY52-LIKE	Cs7g29570	ko04626//Plant-pathogen interaction	Environmental adaptation	Organismal Systems
CsZAT10-LIKE2	Cs8g04280	ko04144//Endocytosis	Transport and catabolism	Cellular Processes
CsERF109-LIKE	Cs8g05910
CsERF113-LIKE	Cs8g10700	ko03040//Spliceosome	Transcription	Genetic Information Processing
CsMYB4-LIKE	Cs8g12680
CsIRAK4-LIKE1	Cs8g15400
CsRAX2-LIKE	Cs8g15780
CsDof 2.1-LIKE	Cs8g17270	ko04712//Circadian rhythm - plant	Environmental adaptation	Organismal Systems
CsMYB111-LIKE	Cs9g02640
CsWRKY33-LIKE2	Cs9g03310	ko04016//MAPK signaling pathway - plant;ko04626//Plant-pathogen interaction	Signal transduction;Environmental adaptation	Environmental Information Processing;Organismal Systems
CsWRKY27-LIKE	Cs9g19070	ko04626//Plant-pathogen interaction;ko04016//MAPK signaling pathway - plant	Environmental adaptation;Signal transduction	Organismal Systems;Environmental Information Processing
CsIRAK4-LIKE2	orange1.1t00206
CsDof 4.6-LIKE	orange1.1t01261	ko04712//Circadian rhythm - plant	Environmental adaptation	Organismal Systems
CsMADS23-LIKE	orange1.1t02588
CsWRKY33-LIKE3	orange1.1t02600	ko03040//Spliceosome;ko04626//Plant-pathogen interaction;ko04016//MAPK signaling pathway - plant	Transcription;Signal transduction;Environmental adaptation	Genetic Information Processing;Environmental Information Processing;Organismal Systems
CsZFP5-LIKE	orange1.1t03009
CsSCL15-LIKE	orange1.1t03336	ko04075//Plant hormone signal transduction	Signal transduction	Environmental Information Processing
CsCSRP-LIKE2	orange1.1t03741
CsFRS5-LIKE3	orange1.1t05255
